# Supplementary material for: Single-cell RNA sequencing reveals cancer stem-like cells and dynamics in tumor microenvironment during cholangiocarcinoma progression
Source: Front Cell Dev Biol. 2023 Nov 10;11:1250215. doi: 10.3389/fcell.2023.1250215 (PMC10667919; doi:10.3389/fcell.2023.1250215)
Supplement: Supplementary file 1 [file Table2.XLSX]

## Sheet: Sheet1
Marker Used	References
Aldh3a2	PMID: 30220009
Aldh1a3	PMID: 31340763
Aldh2	PMID: 31480503
Cd24a	PMID: 31340763
Itgb1	PMID: 27197172
Itgb6	PMID: 31340763
Epcam	PMID: 31340763
Cd14	PMID: 21930782
Kit	PMID: 28719381
Prom1	PMID: 18241344
Ly6a	PMID: 19048122
Cd44a	PMID: 26516409
Mme	PMID: 28719381
Itgb3	PMID: 31555586
Sox9	PMID: 30206184
Nectin4	PMID: 25940879
Flot2	PMID: 19951611
Vegta	PMID: 21802218
