# Supplementary material for: Single-cell RNA sequencing reveals cancer stem-like cells and dynamics in tumor microenvironment during cholangiocarcinoma progression
Source: Front Cell Dev Biol. 2023 Nov 10;11:1250215. doi: 10.3389/fcell.2023.1250215 (PMC10667919; doi:10.3389/fcell.2023.1250215)
Supplement: Supplementary file 2 [file Table3.XLSX]

## Sheet: CCBR_1119_TSCAN_diff_genes_0108
	pval	qval
Cd74	1.36713e-12	7.38987e-11
Ptprb	1.09355e-12	6.07528e-11
H2-Aa	1.80018e-10	7.66033e-09
H2-Eb1	1.18996e-08	4.32713e-07
H2-Ab1	1.42376e-07	4.51987e-06
Cd52	4.95992e-11	2.20441e-09
Rgs1	0.000545501	0.0100092
Msmp	0.00205335	0.0291256
Ehd3	1.01714e-07	3.28109e-06
Maf	1.23973e-11	6.04745e-10
Lcn2	0.000693085	0.0121594
Tyrobp	4.74986e-05	0.00105553
Lsp1	2.22658e-05	0.000530138
Kdr	5.59682e-08	1.87311e-06
Srgn	2.26576e-13	1.46178e-11
Ahsg	1.47361e-19	1.40344e-17
Tmsb4x	7.57495e-06	0.000191771
Pim1	0.00196354	0.0284571
Bmp2	3.1503e-06	8.51433e-05
Aqp1	6.36981e-08	2.08846e-06
S100a6	0.00155285	0.0233511
Dnase1l3	5.61934e-08	1.87311e-06
Lcp1	0.000105607	0.00222331
Btg2	0.000210821	0.00425901
Mrc1	6.45942e-06	0.000165626
Vtn	0.00124034	0.019533
Adgrf5	9.77103e-06	0.000238318
Btg1	1.67769e-09	6.71078e-08
Plpp3	2.48591e-05	0.000571473
Zeb2	0.000581948	0.0104856
Gm26917	0.00184768	0.0269735
Klf2	4.02575e-12	2.06449e-10
Serpina1c	3.70819e-08	1.30112e-06
Hes1	0.00220135	0.0307882
Selenop	0.00113898	0.0182237
Hp	0.000557543	0.0101371
Clec4g	5.16988e-05	0.00112389
Ptprc	1.0873e-05	0.000262
F8	0.000611387	0.0109176
Hspa1b	0.000500591	0.00927021
Nfkbia	0.000184725	0.00376991
Fcer1g	0.000791199	0.0132975
Gpr182	0.000123433	0.00257153
Fcgr2b	8.51608e-06	0.000212902
Klf6	0.00215987	0.0304206
Gpihbp1	0.00154472	0.0233511
Neat1	0.00265584	0.0361339
Junb	0.000432912	0.00824594
Lifr	3.98404e-05	0.000895291
Stk17b	0.00148008	0.0227704
Slfn5	0.00138639	0.0214945
C3	2.4552e-21	3.069e-19
Tcf4	2.44508e-05	0.000571473
Spp1	2.77725e-114	2.77725e-111
Laptm5	5.95404e-05	0.00128044
Arhgap31	0.00259905	0.0356034
Gc	3.71096e-06	9.7657e-05
Ier5	0.00170278	0.0250409
Sftpd	5.14742e-13	3.11965e-11
Timp3	0.000762925	0.0129309
Akt1	2.48452e-05	0.000571473
Lgals1	1.71272e-09	6.71654e-08
Fxyd5	0.000450317	0.00841714
Apoc1	4.16313e-43	1.18947e-40
Coro1a	0.00030684	0.00601647
Ets1	2.08327e-06	5.95221e-05
Il6st	0.00285031	0.0385176
Tmsb10	2.2448e-07	7.01501e-06
Sat1	0.00156666	0.0233829
Cotl1	0.000276319	0.00552638
Vim	1.39153e-06	4.09275e-05
Malat1	5.15937e-29	9.38068e-27
Chka	5.62036e-06	0.000145983
mt-Nd2	1.64142e-09	6.69966e-08
Msn	3.78129e-08	1.30389e-06
Actb	8.80932e-06	0.000217514
Hspb1	0.00233242	0.0323948
Alb	6.65149e-91	4.43433e-88
Arhgdib	8.56525e-05	0.00182239
Dusp3	0.00203266	0.029038
Tm4sf1	2.62139e-06	7.28165e-05
Id1	0.000866644	0.0143247
mt-Nd3	6.93895e-07	2.07133e-05
mt-Nd4	6.05066e-12	3.02533e-10
Trf	8.88124e-13	5.07499e-11
Gstm1	1.40494e-08	5.01765e-07
Ccnd2	0.00120868	0.0191854
Krt19	7.1077e-09	2.68215e-07
Aldh1a1	4.44412e-07	1.3467e-05
mt-Atp6	9.47254e-18	8.6114e-16
Errfi1	0.000631151	0.0111708
Jak1	5.11793e-05	0.00112389
Serinc3	1.70427e-06	4.9399e-05
Apoe	1.11983e-68	5.59913e-66
Fn1	3.02402e-11	1.40652e-09
Chd9	1.25162e-17	1.08836e-15
mt-Cytb	2.98749e-15	2.29807e-13
Id2	8.02515e-10	3.34381e-08
Tspan8	5.38263e-13	3.16625e-11
Cstb	0.000423451	0.00814329
Rbp4	2.64321e-09	1.01662e-07
Arpc1b	0.000946338	0.0155137
mt-Nd1	3.22242e-11	1.46473e-09
mt-Co3	3.88159e-21	4.56658e-19
mt-Co2	5.93537e-17	4.94615e-15
Tmem176a	2.57984e-05	0.000586328
Pigr	3.54324e-12	1.86487e-10
Cp	1.74073e-54	6.96291e-52
Clu	7.65232e-149	1.53046e-145
Cryab	8.79987e-09	3.25921e-07
Mfge8	1.13312e-20	1.25902e-18
Sox9	3.4708e-06	9.25546e-05
Tmem176b	9.92004e-15	7.08574e-13
Chchd10	3.06442e-06	8.39566e-05
Aldob	3.57577e-13	2.23486e-11
Gapdh	0.00201595	0.0290065
S100a11	3.94597e-07	1.21414e-05
mt-Co1	1.33389e-27	2.05213e-25
Dsg2	2.52463e-42	6.31157e-40
Fth1	2.15368e-06	6.06671e-05
Pdzk1ip1	7.54949e-14	5.03299e-12
Krt18	4.92232e-27	7.03189e-25
Gm43305	8.80601e-11	3.8287e-09
Fmo2	3.1401e-15	2.326e-13
Plet1	3.69996e-30	7.39993e-28
AY036118	0.00241475	0.0333069
Nme2	0.000755056	0.0129069
Txn1	0.00107887	0.0174011
Gsta3	2.04391e-15	1.63513e-13
Ttr	1.14369e-48	3.81229e-46
Kcne3	0.000128561	0.00265074
Atp1b1	1.80696e-32	4.01546e-30
B2m	0.00167634	0.0248346
Dynll1	0.000438568	0.00827487
S100a10	0.000958981	0.0155932
Macf1	0.00130435	0.0203804
Ces1d	1.85139e-20	1.94883e-18
Adam33	0.00310408	0.0416655
Cd47	0.000826715	0.0137786
Dbi	6.4005e-29	1.06675e-26
Rps2	0.000319941	0.00621245
Fxyd3	1.18694e-14	8.18579e-13
Mif	0.000712646	0.0123938
Lima1	0.00075181	0.0129069
Muc1	0.000283151	0.00560696
Itih2	1.7267e-11	8.22239e-10
Onecut2	8.10967e-22	1.08129e-19
Txnip	0.00150134	0.0229213
Scara3	4.36197e-20	4.36197e-18
