# Supplementary material for: Single-cell RNA sequencing reveals cancer stem-like cells and dynamics in tumor microenvironment during cholangiocarcinoma progression
Source: Front Cell Dev Biol. 2023 Nov 10;11:1250215. doi: 10.3389/fcell.2023.1250215 (PMC10667919; doi:10.3389/fcell.2023.1250215)
Supplement: Supplementary file 4 [file DataSheet1.ZIP]

Archive with 13 entries (9 files):
- Supplement 7/Supplement 7A/
- Supplement 7/Supplement 7A/[Supplement 7A] 20221103 TM4SF1 testing 2/
- Supplement 7/Supplement 7A/[Supplement 7A] 20221103 TM4SF1 testing 2/Backup/
- Supplement 7/Supplement 7A/[Supplement 7A] 20221103 TM4SF1 testing 2/ExpSummaryForAPI.xml
- Supplement 7/Supplement 7A/[Supplement 7A] 20221103 TM4SF1 testing 2/Hucct-1 IgG.fcs
- Supplement 7/Supplement 7A/[Supplement 7A] 20221103 TM4SF1 testing 2/Hucct-1 TM4SF1.fcs
- Supplement 7/Supplement 7A/[Supplement 7A] 20221103 TM4SF1 testing 2/SNU IgG.fcs
- Supplement 7/Supplement 7A/[Supplement 7A] 20221103 TM4SF1 testing 2/SNU TM4SF1.fcs
- Supplement 7/Supplement 7A/[Supplement 7A] TM4SF1 testing 03-Nov-2022.wsp
- Supplement 7/Supplement 7B/
- Supplement 7/Supplement 7B/[Supplement 7B] 2022-12-09 105939 (CD24 raw data-Hucc-t1, SNU1079, TM4SF1 sorted cells).xls
- Supplement 7/Supplement 7B/[Supplement 7B] 2022-12-19 121948 (CD133 raw data-Hucc-t1, SNU1079, TM4SF1 sorted cells).xls
- Supplement 7/Supplement 7B/[Supplement 7B] CD24 & CD133-TM4SF1 sorted cells_121222.pzfx
