# Supplementary material for: Single-cell RNA sequencing reveals cancer stem-like cells and dynamics in tumor microenvironment during cholangiocarcinoma progression
Source: Front Cell Dev Biol. 2023 Nov 10;11:1250215. doi: 10.3389/fcell.2023.1250215 (PMC10667919; doi:10.3389/fcell.2023.1250215)
Supplement: Supplementary file 4 [file DataSheet1.ZIP › Supplement 7/Supplement 7A/[Supplement 7A] 20221103 TM4SF1 testing 2/ExpSummaryForAPI.xml]

<?xml version="1.0"?>
<Experiment xmlns:xsd="http://www.w3.org/2001/XMLSchema" xmlns:xsi="http://www.w3.org/2001/XMLSchema-instance">
  <Plates>
    <Plate Name="01">
      <Tubes>
        <Tube Name="TFK-1 IgG" SignalStatisticsSettingId="0" />
        <Tube Name="TFK-1 TM4SF1" SignalStatisticsSettingId="0" />
        <Tube Name="Hucct-1 IgG" SignalStatisticsSettingId="0" />
        <Tube Name="Hucct-1 TM4SF1" SignalStatisticsSettingId="0" />
        <Tube Name="SNU IgG" SignalStatisticsSettingId="0" />
        <Tube Name="SNU TM4SF1" SignalStatisticsSettingId="0" />
      </Tubes>
    </Plate>
  </Plates>
  <Populations>
    <Population Name="P1" />
    <Population Name="P2" />
    <Population Name="P3" />
    <Population Name="P4" />
  </Populations>
  <StatisticsSettings>
    <TubeHeaderItems>
      <TubeHeaderItem>EventsCount</TubeHeaderItem>
      <TubeHeaderItem>RecordTime</TubeHeaderItem>
      <TubeHeaderItem>Volume</TubeHeaderItem>
      <TubeHeaderItem>AbortRate</TubeHeaderItem>
    </TubeHeaderItems>
    <PopulationStatisticsItems>
      <PopulationStatisticsItem>Count</PopulationStatisticsItem>
      <PopulationStatisticsItem>PercentOfParent</PopulationStatisticsItem>
      <PopulationStatisticsItem>PercentOfAll</PopulationStatisticsItem>
      <PopulationStatisticsItem>Concentration</PopulationStatisticsItem>
    </PopulationStatisticsItems>
    <SignalStatisticsSettings>
      <SignalStatisticsSetting Id="0">
        <SignalStatisticsSettingInfos />
      </SignalStatisticsSetting>
    </SignalStatisticsSettings>
  </StatisticsSettings>
</Experiment>
