# Supplementary material for: Single-cell RNA sequencing reveals cancer stem-like cells and dynamics in tumor microenvironment during cholangiocarcinoma progression
Source: Front Cell Dev Biol. 2023 Nov 10;11:1250215. doi: 10.3389/fcell.2023.1250215 (PMC10667919; doi:10.3389/fcell.2023.1250215)
Supplement: Supplementary file 4 [file DataSheet1.ZIP › Supplement 7/Supplement 7A/[Supplement 7A] TM4SF1 testing 03-Nov-2022.wsp]

<?xml version="1.0" encoding="UTF-8"?>
 <Workspace version="20.0"  modDate="Mon Jul 03 12:46:56 EDT 2023"  clientTimestamp="1688402816859"  flowJoVersion="10.8.1"  drawRowBorders="1"  drawColumnBorders="1"  hideCompNodes="1"  curGroup="All Samples"  groupPaneHeight="80"  xmlns:xsi="http://www.w3.org/2001/XMLSchema-instance"  xmlns:gating="http://www.isac-net.org/std/Gating-ML/v2.0/gating"  xmlns:transforms="http://www.isac-net.org/std/Gating-ML/v2.0/transformations"  xmlns:data-type="http://www.isac-net.org/std/Gating-ML/v2.0/datatypes"  xsi:schemaLocation="http://www.isac-net.org/std/Gating-ML/v2.0/gating http://www.isac-net.org/std/Gating-ML/v2.0/gating/Gating-ML.v2.0.xsd http://www.isac-net.org/std/Gating-ML/v2.0/transformations http://www.isac-net.org/std/Gating-ML/v2.0/gating/Transformations.v2.0.xsd http://www.isac-net.org/std/Gating-ML/v2.0/datatypes http://www.isac-net.org/std/Gating-ML/v2.0/gating/DataTypes.v2.0.xsd "  nonAutoSaveFileName="file:/C:/Users/leej64/Desktop/Raw%20data/Supplement%207/Flow%20data/TM4SF1%20testing%2003-Nov-2022.wsp" >
   <WindowPosition x="-7"  y="-7"  width="1295"  height="695"  displayed="1"  panelState="" />
   <TextTraits font="SansSerif"  size="11"  name=""  style="plain"  color="#000000"  background="#00ffffff"  just="left" />
   <Columns>
     <TColumn width="526" >
       <Property key="fj.appnode.prop.name" />
     </TColumn>
     <TColumn width="366" >
       <Property key="fj.appnode.prop.statistic" />
     </TColumn>
     <TColumn width="366" >
       <Property key="fj.appnode.prop.ncells" />
     </TColumn>
   </Columns>
   <Matrices/>
   <Cytometers>
     <Cytometer name="GENERIC"  cyt=""  useFCS3="1"  extraNegs="0"  widthBasis="-10"  linMin="0"  logMin="1"  linMax="10000"  logMax="10000"  linearRescale="1"  logRescale="1"  linFromKW="1"  logFromKW="1"  useGain="0"  useTransform="0"  transformType="LOG"  manufacturer=""  serialnumber=""  homepage="workspaces-and-samples/flowjo-and-your-cytometer/ws-instrumentation/"  icon="generic.png" >
       <LinParams>
         <Param>time</Param>
       </LinParams>
       <LogParams/>
       <FilterParams/>
       <TransformStore/>
     </Cytometer>
   </Cytometers>
   <Groups>
     <GroupNode name="All Samples"  annotation=""  owningGroup="All Samples"  expanded="1"  sortPriority="10"  count="-1" >
       <Graph smoothing="0"  backColor="#ffffff"  foreColor="#000000"  type="Pseudocolor"  fast="1" >
         <Axis dimension="x"  name=""  label=""  auto="auto" />
         <Axis dimension="y"  name=""  label=""  auto="auto" />
         <GraphSettings level="5%"  smoothingHighResolution="1"  contourHighResolution="1"  histogramSmoothingCount="0"  graphResolution="256"  showOutliers="0"  drawLargeDots="0"  dotsToDraw="8000"  tint="le.chartfill.tinted.40"  lineWeight="le.lineweight.normal"  lineStyle="le.linestyle.solid" />
         <GraphEnvironment showGrid="0"  showAxes="tnlTNL"  showGates="1"  showFreqOnPlots="1"  showGateNameOnPlots="1"  showMedians="0"  showUncomped="0"  addEventParam="0"  lastYAxisName="" >
           <TextTraits font="SansSerif"  size="11"  name="Labels"  style="plain"  color="#000000"  background="#00ffffff"  just="left" />
           <TextTraits font="SansSerif"  size="11"  name="LayoutGates"  style="plain"  color="#000000"  background="#00ffffff"  just="left" />
           <TextTraits font="SansSerif"  size="9"  name="Numbers"  style="plain"  color="#000000"  background="#00ffffff"  just="left" />
           <TextTraits font="SansSerif"  size="9"  name="Legend"  style="plain"  color="#000000"  background="#00ffffff"  just="left" />
         </GraphEnvironment>
       </Graph>
       <Subpopulations>
         <Population name="Cells"  annotation=""  owningGroup="All Samples"  expanded="1"  sortPriority="10"  count="98633" >
           <Graph smoothing="0"  backColor="#ffffff"  foreColor="#000000"  heatMapStatParameter="FL4-H"  type="Pseudocolor"  fast="1" >
             <Axis dimension="x"  name="FSC-H"  label=""  auto="auto" />
             <Axis dimension="y"  name="SSC-H"  label=""  auto="auto" />
             <GraphSettings level="5%"  smoothingHighResolution="1"  contourHighResolution="1"  histogramSmoothingCount="0"  graphResolution="256"  showOutliers="0"  drawLargeDots="0"  dotsToDraw="8000"  tint="le.chartfill.tinted.40"  lineWeight="le.lineweight.normal"  lineStyle="le.linestyle.solid" />
             <GraphEnvironment showGrid="0"  showAxes="tnlTNL"  showGates="1"  showFreqOnPlots="1"  showGateNameOnPlots="1"  showMedians="0"  showUncomped="0"  addEventParam="0"  lastYAxisName="" >
               <TextTraits font="SansSerif"  size="11"  name="Labels"  style="plain"  color="#000000"  background="#00ffffff"  just="left" />
               <TextTraits font="SansSerif"  size="11"  name="LayoutGates"  style="plain"  color="#000000"  background="#00ffffff"  just="left" />
               <TextTraits font="SansSerif"  size="9"  name="Numbers"  style="plain"  color="#000000"  background="#00ffffff"  just="left" />
               <TextTraits font="SansSerif"  size="9"  name="Legend"  style="plain"  color="#000000"  background="#00ffffff"  just="left" />
               <WindowPosition x="620"  y="20"  width="390"  height="582"  displayed="1"  panelState="---" />
             </GraphEnvironment>
           </Graph>
           <Gate gating:id="ID1174641185" >
             <gating:PolygonGate eventsInside="1"  annoOffsetX="0"  annoOffsetY="0"  tint="#000000"  isTinted="0"  lineWeight="Normal"  userDefined="1"  quadId="-1"  gateResolution="256" >
               <gating:dimension>
                 <data-type:fcs-dimension data-type:name="FSC-H" />
               </gating:dimension>
               <gating:dimension>
                 <data-type:fcs-dimension data-type:name="SSC-H" />
               </gating:dimension>
               <gating:vertex>
                 <gating:coordinate data-type:value="65061.76039295" />
                 <gating:coordinate data-type:value="404529.6743543974" />
               </gating:vertex>
               <gating:vertex>
                 <gating:coordinate data-type:value="26024.70415718" />
                 <gating:coordinate data-type:value="14621.5544947373" />
               </gating:vertex>
               <gating:vertex>
                 <gating:coordinate data-type:value="110604.992668015" />
                 <gating:coordinate data-type:value="4873.8514982458" />
               </gating:vertex>
               <gating:vertex>
                 <gating:coordinate data-type:value="767728.7726368096" />
                 <gating:coordinate data-type:value="253440.2779087791" />
               </gating:vertex>
               <gating:vertex>
                 <gating:coordinate data-type:value="1073519.0464836746" />
                 <gating:coordinate data-type:value="497132.8528210667" />
               </gating:vertex>
               <gating:vertex>
                 <gating:coordinate data-type:value="1151593.1589552143" />
                 <gating:coordinate data-type:value="784690.091217566" />
               </gating:vertex>
               <gating:vertex>
                 <gating:coordinate data-type:value="709173.1882831547" />
                 <gating:coordinate data-type:value="965022.5966526589" />
               </gating:vertex>
               <gating:vertex>
                 <gating:coordinate data-type:value="351333.5061219299" />
                 <gating:coordinate data-type:value="877293.2696842353" />
               </gating:vertex>
               <gating:vertex>
                 <gating:coordinate data-type:value="201691.4572181449" />
                 <gating:coordinate data-type:value="662843.8037614222" />
               </gating:vertex>
             </gating:PolygonGate>
           </Gate>
           <Subpopulations>
             <Population name="Singlets"  annotation=""  owningGroup="All Samples"  expanded="1"  sortPriority="10"  count="83481" >
               <Graph smoothing="0"  backColor="#ffffff"  foreColor="#000000"  heatMapStatParameter="FL4-H"  type="Pseudocolor"  fast="1" >
                 <Axis dimension="x"  name="SSC-H"  label=""  auto="auto" />
                 <Axis dimension="y"  name="FSC-Width"  label=""  auto="auto" />
                 <GraphSettings level="5%"  smoothingHighResolution="1"  contourHighResolution="1"  histogramSmoothingCount="0"  graphResolution="256"  showOutliers="0"  drawLargeDots="0"  dotsToDraw="8000"  tint="le.chartfill.tinted.40"  lineWeight="le.lineweight.normal"  lineStyle="le.linestyle.solid" />
                 <GraphEnvironment showGrid="0"  showAxes="tnlTNL"  showGates="1"  showFreqOnPlots="1"  showGateNameOnPlots="1"  showMedians="0"  showUncomped="0"  addEventParam="0"  lastYAxisName="" >
                   <TextTraits font="SansSerif"  size="11"  name="Labels"  style="plain"  color="#000000"  background="#00ffffff"  just="left" />
                   <TextTraits font="SansSerif"  size="11"  name="LayoutGates"  style="plain"  color="#000000"  background="#00ffffff"  just="left" />
                   <TextTraits font="SansSerif"  size="9"  name="Numbers"  style="plain"  color="#000000"  background="#00ffffff"  just="left" />
                   <TextTraits font="SansSerif"  size="9"  name="Legend"  style="plain"  color="#000000"  background="#00ffffff"  just="left" />
                   <WindowPosition x="620"  y="20"  width="390"  height="582"  displayed="1"  panelState="---" />
                 </GraphEnvironment>
               </Graph>
               <Gate gating:id="ID1126074033"  gating:parent_id="ID1174641185" >
                 <gating:PolygonGate eventsInside="1"  annoOffsetX="-40"  annoOffsetY="-46"  tint="#000000"  isTinted="0"  lineWeight="Normal"  userDefined="1"  quadId="-1"  gateResolution="256" >
                   <gating:dimension>
                     <data-type:fcs-dimension data-type:name="SSC-H" />
                   </gating:dimension>
                   <gating:dimension>
                     <data-type:fcs-dimension data-type:name="FSC-Width" />
                   </gating:dimension>
                   <gating:vertex>
                     <gating:coordinate data-type:value="17775.2231112492" />
                     <gating:coordinate data-type:value="1474.6543778802" />
                   </gating:vertex>
                   <gating:vertex>
                     <gating:coordinate data-type:value="724340.3417834055" />
                     <gating:coordinate data-type:value="2396.3133640553" />
                   </gating:vertex>
                   <gating:vertex>
                     <gating:coordinate data-type:value="657683.2551162209" />
                     <gating:coordinate data-type:value="3087.5576036866" />
                   </gating:vertex>
                   <gating:vertex>
                     <gating:coordinate data-type:value="155533.2022234306" />
                     <gating:coordinate data-type:value="2580.6451612903" />
                   </gating:vertex>
                   <gating:vertex>
                     <gating:coordinate data-type:value="26662.8346668738" />
                     <gating:coordinate data-type:value="2258.064516129" />
                   </gating:vertex>
                 </gating:PolygonGate>
               </Gate>
               <Subpopulations>
                 <Population name="Live cells"  annotation=""  owningGroup="All Samples"  expanded="1"  sortPriority="10"  count="81885" >
                   <Graph smoothing="0"  backColor="#ffffff"  foreColor="#000000"  heatMapStatParameter="FL4-H"  type="Pseudocolor"  fast="1" >
                     <Axis dimension="x"  name="SSC-H"  label=""  auto="auto" />
                     <Axis dimension="y"  name="FL17-A"  label=""  auto="auto" />
                     <GraphSettings level="5%"  smoothingHighResolution="1"  contourHighResolution="1"  histogramSmoothingCount="0"  graphResolution="256"  showOutliers="0"  drawLargeDots="0"  dotsToDraw="8000"  tint="le.chartfill.tinted.40"  lineWeight="le.lineweight.normal"  lineStyle="le.linestyle.solid" />
                     <GraphEnvironment showGrid="0"  showAxes="tnlTNL"  showGates="1"  showFreqOnPlots="1"  showGateNameOnPlots="1"  showMedians="0"  showUncomped="0"  addEventParam="0"  lastYAxisName="" >
                       <TextTraits font="SansSerif"  size="11"  name="Labels"  style="plain"  color="#000000"  background="#00ffffff"  just="left" />
                       <TextTraits font="SansSerif"  size="11"  name="LayoutGates"  style="plain"  color="#000000"  background="#00ffffff"  just="left" />
                       <TextTraits font="SansSerif"  size="9"  name="Numbers"  style="plain"  color="#000000"  background="#00ffffff"  just="left" />
                       <TextTraits font="SansSerif"  size="9"  name="Legend"  style="plain"  color="#000000"  background="#00ffffff"  just="left" />
                       <WindowPosition x="620"  y="20"  width="390"  height="582"  displayed="1"  panelState="---" />
                     </GraphEnvironment>
                   </Graph>
                   <Gate gating:id="ID902096996"  gating:parent_id="ID1126074033" >
                     <gating:RectangleGate eventsInside="1"  annoOffsetX="0"  annoOffsetY="0"  tint="#000000"  isTinted="0"  lineWeight="Normal"  userDefined="1"  percentX="0"  percentY="0" >
                       <gating:dimension gating:min="-35550.44622249842"  gating:max="755446.9822280916" >
                         <data-type:fcs-dimension data-type:name="SSC-H" />
                       </gating:dimension>
                       <gating:dimension gating:min="0.735911245926618"  gating:max="84617.21568961779" >
                         <data-type:fcs-dimension data-type:name="FL17-A" />
                       </gating:dimension>
                     </gating:RectangleGate>
                   </Gate>
                   <Subpopulations>
                     <Population name="TM4SF1+"  annotation=""  owningGroup="All Samples"  expanded="1"  sortPriority="10"  count="0" >
                       <Graph smoothing="0"  backColor="#ffffff"  foreColor="#000000"  heatMapStatParameter="FL4-H"  type="Pseudocolor"  fast="1" >
                         <Axis dimension="x"  name="SSC-H"  label=""  auto="auto" />
                         <Axis dimension="y"  name="FL4-A"  label=""  auto="auto" />
                         <GraphSettings level="5%"  smoothingHighResolution="1"  contourHighResolution="1"  histogramSmoothingCount="0"  graphResolution="256"  showOutliers="0"  drawLargeDots="0"  dotsToDraw="8000"  tint="le.chartfill.tinted.40"  lineWeight="le.lineweight.normal"  lineStyle="le.linestyle.solid" />
                         <GraphEnvironment showGrid="0"  showAxes="tnlTNL"  showGates="1"  showFreqOnPlots="1"  showGateNameOnPlots="1"  showMedians="0"  showUncomped="0"  addEventParam="0"  lastYAxisName="" >
                           <TextTraits font="SansSerif"  size="11"  name="Labels"  style="plain"  color="#000000"  background="#00ffffff"  just="left" />
                           <TextTraits font="SansSerif"  size="11"  name="LayoutGates"  style="plain"  color="#000000"  background="#00ffffff"  just="left" />
                           <TextTraits font="SansSerif"  size="9"  name="Numbers"  style="plain"  color="#000000"  background="#00ffffff"  just="left" />
                           <TextTraits font="SansSerif"  size="9"  name="Legend"  style="plain"  color="#000000"  background="#00ffffff"  just="left" />
                           <WindowPosition x="620"  y="20"  width="390"  height="582"  displayed="1"  panelState="---" />
                         </GraphEnvironment>
                       </Graph>
                       <Gate gating:id="ID849520318"  gating:parent_id="ID902096996" >
                         <gating:RectangleGate eventsInside="1"  annoOffsetX="0"  annoOffsetY="0"  tint="#000000"  isTinted="0"  lineWeight="Normal"  userDefined="1"  percentX="0"  percentY="0" >
                           <gating:dimension gating:min="17775.22311124921"  gating:max="751003.1764502792" >
                             <data-type:fcs-dimension data-type:name="SSC-H" />
                           </gating:dimension>
                           <gating:dimension gating:min="98638.39818345822"  gating:max="1.2346541929739967E7" >
                             <data-type:fcs-dimension data-type:name="FL4-A" />
                           </gating:dimension>
                         </gating:RectangleGate>
                       </Gate>
                     </Population>
                   </Subpopulations>
                 </Population>
               </Subpopulations>
             </Population>
           </Subpopulations>
         </Population>
       </Subpopulations>
       <Group name="All Samples"  live="1"  role="ws.group.dlog.test"  key=""  synchronized="0"  foreground="#000000"  fontStyle="bold" >
         <Criteria/>
         <BlacklistedSamples>
           <SampleRef sampleID="5" />
           <SampleRef sampleID="6" />
         </BlacklistedSamples>
         <SampleRefs>
           <SampleRef sampleID="1" />
           <SampleRef sampleID="2" />
           <SampleRef sampleID="3" />
           <SampleRef sampleID="4" />
         </SampleRefs>
         <Keywords/>
       </Group>
     </GroupNode>
     <GroupNode name="Compensation"  annotation=""  owningGroup="Compensation"  expanded="1"  sortPriority="10"  count="-1" >
       <Graph smoothing="0"  backColor="#ffffff"  foreColor="#000000"  type="Pseudocolor"  fast="1" >
         <Axis dimension="x"  name=""  label=""  auto="auto" />
         <Axis dimension="y"  name=""  label=""  auto="auto" />
         <GraphSettings level="5%"  smoothingHighResolution="1"  contourHighResolution="1"  histogramSmoothingCount="0"  graphResolution="256"  showOutliers="0"  drawLargeDots="0"  dotsToDraw="8000"  tint="le.chartfill.tinted.40"  lineWeight="le.lineweight.normal"  lineStyle="le.linestyle.solid" />
         <GraphEnvironment showGrid="0"  showAxes="tnlTNL"  showGates="1"  showFreqOnPlots="1"  showGateNameOnPlots="1"  showMedians="0"  showUncomped="0"  addEventParam="0"  lastYAxisName="" >
           <TextTraits font="SansSerif"  size="11"  name="Labels"  style="plain"  color="#000000"  background="#00ffffff"  just="left" />
           <TextTraits font="SansSerif"  size="11"  name="LayoutGates"  style="plain"  color="#000000"  background="#00ffffff"  just="left" />
           <TextTraits font="SansSerif"  size="9"  name="Numbers"  style="plain"  color="#000000"  background="#00ffffff"  just="left" />
           <TextTraits font="SansSerif"  size="9"  name="Legend"  style="plain"  color="#000000"  background="#00ffffff"  just="left" />
         </GraphEnvironment>
       </Graph>
       <Group name="Compensation"  live="1"  role="ws.group.dlog.compensation"  key=""  synchronized="0"  foreground="#bc1900"  fontStyle="bold" >
         <Criteria>
           <Criterion connector="And"  keyword="$FIL"  function="Contains"  value="comp" />
           <Criterion connector="Or"  keyword="$FIL"  function="Contains"  value="unstained" />
         </Criteria>
         <Keywords/>
       </Group>
     </GroupNode>
   </Groups>
   <SampleList>
     <Sample>
       <DataSet uri="file:/C:/Users/leej64/Desktop/Raw%20data/Supplement%207/Flow%20data/20221103%20TM4SF1%20testing%202/Hucct-1%20IgG.fcs"  sampleID="1" />
       <Transformations>
         <transforms:linear transforms:minRange="0"  transforms:maxRange="1548469.8973522093"  gain="1" >
           <data-type:parameter data-type:name="FSC-H" />
         </transforms:linear>
         <transforms:linear transforms:minRange="0"  transforms:maxRange="16777216"  gain="1" >
           <data-type:parameter data-type:name="FSC-A" />
         </transforms:linear>
         <transforms:linear transforms:minRange="0"  transforms:maxRange="1057625.7751193282"  gain="1" >
           <data-type:parameter data-type:name="SSC-H" />
         </transforms:linear>
         <transforms:linear transforms:minRange="0"  transforms:maxRange="16777216"  gain="1" >
           <data-type:parameter data-type:name="SSC-A" />
         </transforms:linear>
         <transforms:log transforms:offset="1"  transforms:decades="7.2247198959" >
           <data-type:parameter data-type:name="FL4-H" />
         </transforms:log>
         <transforms:log transforms:offset="1"  transforms:decades="7.2247198959" >
           <data-type:parameter data-type:name="FL4-A" />
         </transforms:log>
         <transforms:log transforms:offset="1"  transforms:decades="7.2247198959" >
           <data-type:parameter data-type:name="FL17-H" />
         </transforms:log>
         <transforms:log transforms:offset="1"  transforms:decades="7.2247198959" >
           <data-type:parameter data-type:name="FL17-A" />
         </transforms:log>
         <transforms:linear transforms:minRange="0"  transforms:maxRange="10000"  gain="1" >
           <data-type:parameter data-type:name="FSC-Width" />
         </transforms:linear>
         <transforms:linear transforms:minRange="0"  transforms:maxRange="120"  gain="0.0000200004" >
           <data-type:parameter data-type:name="Time" />
         </transforms:linear>
       </Transformations>
       <Keywords>
         <Keyword name="FJ_FCS_VERSION"  value="3" />
         <Keyword name="$BEGINSTEXT"  value="0" />
         <Keyword name="$ENDSTEXT"  value="0" />
         <Keyword name="$BEGINDATA"  value="0000000000007824" />
         <Keyword name="$ENDDATA"  value="0000000004127383" />
         <Keyword name="$BEGINANALYSIS"  value="0" />
         <Keyword name="$ENDANALYSIS"  value="0" />
         <Keyword name="$TOT"  value="0000000000102989" />
         <Keyword name="FILVER"  value="1" />
         <Keyword name="$FIL"  value="Hucct-1 IgG.fcs" />
         <Keyword name="$SYS"  value="Microsoft Windows NT 6.2.9200.0" />
         <Keyword name="$MODE"  value="L" />
         <Keyword name="$BYTEORD"  value="1,2,3,4" />
         <Keyword name="$DATATYPE"  value="F" />
         <Keyword name="$NEXTDATA"  value="0" />
         <Keyword name="CYTEXPERTFIL"  value="True" />
         <Keyword name="TBID"  value="8e88d501-da0e-4648-86d8-d674cdbed520" />
         <Keyword name="TBNM"  value="Hucct-1 IgG" />
         <Keyword name="$PAR"  value="10" />
         <Keyword name="$BTIM"  value="14:28:15" />
         <Keyword name="$ETIM"  value="14:30:15" />
         <Keyword name="$DATE"  value="03-Nov-2022" />
         <Keyword name="RCTOT"  value="10000" />
         <Keyword name="USRCTOT"  value="False" />
         <Keyword name="CGNM"  value="All Events " />
         <Keyword name="RCTIM"  value="120" />
         <Keyword name="USRCTIM"  value="True" />
         <Keyword name="RCVOL"  value="150" />
         <Keyword name="$SPILLOVER"  value="4,FL4-H,FL17-H,FL4-A,FL17-A,1,0,0,0,0,1,0,0,0,0,1,0,0,0,0,1" />
         <Keyword name="USRCVOL"  value="True" />
         <Keyword name="$TIMESTEP"  value="0.00002" />
         <Keyword name="$P1N"  value="FSC-H" />
         <Keyword name="$P1S"  value="FSC-H" />
         <Keyword name="$P1R"  value="16777216" />
         <Keyword name="$P1B"  value="32" />
         <Keyword name="$P1E"  value="0,0" />
         <Keyword name="$P1G"  value="1.0" />
         <Keyword name="P1DISPLAY"  value="LIN" />
         <Keyword name="$P2N"  value="FSC-A" />
         <Keyword name="$P2S"  value="FSC-A" />
         <Keyword name="$P2R"  value="16777216" />
         <Keyword name="$P2B"  value="32" />
         <Keyword name="$P2E"  value="0,0" />
         <Keyword name="$P2G"  value="1.0" />
         <Keyword name="P2DISPLAY"  value="LIN" />
         <Keyword name="$P3N"  value="SSC-H" />
         <Keyword name="$P3S"  value="SSC-H" />
         <Keyword name="$P3R"  value="16777216" />
         <Keyword name="$P3B"  value="32" />
         <Keyword name="$P3E"  value="0,0" />
         <Keyword name="$P3G"  value="1.0" />
         <Keyword name="P3DISPLAY"  value="LIN" />
         <Keyword name="$P4N"  value="SSC-A" />
         <Keyword name="$P4S"  value="SSC-A" />
         <Keyword name="$P4R"  value="16777216" />
         <Keyword name="$P4B"  value="32" />
         <Keyword name="$P4E"  value="0,0" />
         <Keyword name="$P4G"  value="1.0" />
         <Keyword name="P4DISPLAY"  value="LIN" />
         <Keyword name="$P5N"  value="FL4-H" />
         <Keyword name="$P5S"  value="Y585-PE-H" />
         <Keyword name="$P5R"  value="16777216" />
         <Keyword name="$P5B"  value="32" />
         <Keyword name="$P5E"  value="0,0" />
         <Keyword name="$P5G"  value="1.0" />
         <Keyword name="P5DISPLAY"  value="LOG" />
         <Keyword name="$P6N"  value="FL4-A" />
         <Keyword name="$P6S"  value="Y585-PE-A" />
         <Keyword name="$P6R"  value="16777216" />
         <Keyword name="$P6B"  value="32" />
         <Keyword name="$P6E"  value="0,0" />
         <Keyword name="$P6G"  value="1.0" />
         <Keyword name="P6DISPLAY"  value="LOG" />
         <Keyword name="$P7N"  value="FL17-H" />
         <Keyword name="$P7S"  value="NUV450-H" />
         <Keyword name="$P7R"  value="16777216" />
         <Keyword name="$P7B"  value="32" />
         <Keyword name="$P7E"  value="0,0" />
         <Keyword name="$P7G"  value="1.0" />
         <Keyword name="P7DISPLAY"  value="LOG" />
         <Keyword name="$P8N"  value="FL17-A" />
         <Keyword name="$P8S"  value="NUV450-A" />
         <Keyword name="$P8R"  value="16777216" />
         <Keyword name="$P8B"  value="32" />
         <Keyword name="$P8E"  value="0,0" />
         <Keyword name="$P8G"  value="1.0" />
         <Keyword name="P8DISPLAY"  value="LOG" />
         <Keyword name="$P9N"  value="FSC-Width" />
         <Keyword name="$P9S"  value="FSC-Width" />
         <Keyword name="$P9R"  value="10000" />
         <Keyword name="$P9B"  value="32" />
         <Keyword name="$P9E"  value="0,0" />
         <Keyword name="$P9G"  value="1.0" />
         <Keyword name="P9DISPLAY"  value="LIN" />
         <Keyword name="$P10N"  value="Time" />
         <Keyword name="$P10S"  value="Time" />
         <Keyword name="$P10R"  value="900000000" />
         <Keyword name="$P10B"  value="32" />
         <Keyword name="$P10E"  value="0,0" />
         <Keyword name="$P10G"  value="1.0" />
         <Keyword name="P10DISPLAY"  value="LIN" />
         <Keyword name="PLTNO"  value="01" />
         <Keyword name="$SMNO"  value="B1" />
         <Keyword name="$LOST"  value="0" />
         <Keyword name="$ABRT"  value="1249" />
         <Keyword name="IMPTTB"  value="False" />
         <Keyword name="FLLW"  value="True" />
         <Keyword name="RCD"  value="True" />
         <Keyword name="$VOL"  value="119997.6" />
         <Keyword name="$OP"  value="Cyoflex-LX" />
         <Keyword name="DURTIM"  value="119.997600" />
         <Keyword name="USCOMP"  value="False" />
         <Keyword name="AHCOMPSYNC"  value="False" />
         <Keyword name="COMPCHH"  value="Y585-PENUV450" />
         <Keyword name="COMPBGH"  value="00" />
         <Keyword name="COMPAFH"  value="00" />
         <Keyword name="COMPH"  value="1001" />
         <Keyword name="COMPGAINH"  value="8359" />
         <Keyword name="COMPCHA"  value="Y585-PENUV450" />
         <Keyword name="COMPBGA"  value="00" />
         <Keyword name="COMPAFA"  value="00" />
         <Keyword name="COMPA"  value="1001" />
         <Keyword name="COMPGAINA"  value="8359" />
         <Keyword name="FLDSM"  value="60" />
         <Keyword name="CHAR"  value="21" />
         <Keyword name="CH1ID"  value="FSC" />
         <Keyword name="CH1NM"  value="FSC" />
         <Keyword name="CH1AD"  value="14" />
         <Keyword name="CH1DA"  value="22" />
         <Keyword name="CH1TH"  value="10000" />
         <Keyword name="CH1TR"  value="64" />
         <Keyword name="CH1GAIN"  value="94" />
         <Keyword name="CH1USH"  value="True" />
         <Keyword name="CH1DELAY"  value="0" />
         <Keyword name="CH1DELTA"  value="24" />
         <Keyword name="CH1THUS"  value="False" />
         <Keyword name="CH1FL"  value="False" />
         <Keyword name="CH1HS"  value="8" />
         <Keyword name="CH1AS"  value="2" />
         <Keyword name="CH1HATFL"  value="375" />
         <Keyword name="CH1AATFL"  value="30000" />
         <Keyword name="CH1HAVAL"  value="5000000" />
         <Keyword name="CH2ID"  value="SSC" />
         <Keyword name="CH2NM"  value="SSC" />
         <Keyword name="CH2AD"  value="8" />
         <Keyword name="CH2DA"  value="16" />
         <Keyword name="CH2TH"  value="10000" />
         <Keyword name="CH2TR"  value="64" />
         <Keyword name="CH2GAIN"  value="141" />
         <Keyword name="CH2USH"  value="True" />
         <Keyword name="CH2DELAY"  value="0" />
         <Keyword name="CH2DELTA"  value="24" />
         <Keyword name="CH2THUS"  value="False" />
         <Keyword name="CH2FL"  value="False" />
         <Keyword name="CH2HS"  value="8" />
         <Keyword name="CH2AS"  value="2" />
         <Keyword name="CH2FLNMS"  value="SSC" />
         <Keyword name="CH2HATFL"  value="375" />
         <Keyword name="CH2AATFL"  value="30000" />
         <Keyword name="CH2HAVAL"  value="6875000" />
         <Keyword name="CH3ID"  value="FL1" />
         <Keyword name="CH3NM"  value="B525-FITC" />
         <Keyword name="CH3AD"  value="9" />
         <Keyword name="CH3DA"  value="17" />
         <Keyword name="CH3TH"  value="10000" />
         <Keyword name="CH3TR"  value="64" />
         <Keyword name="CH3GAIN"  value="94" />
         <Keyword name="CH3USH"  value="True" />
         <Keyword name="CH3DELAY"  value="0" />
         <Keyword name="CH3DELTA"  value="24" />
         <Keyword name="CH3THUS"  value="False" />
         <Keyword name="CH3FL"  value="False" />
         <Keyword name="CH3HS"  value="8" />
         <Keyword name="CH3AS"  value="2" />
         <Keyword name="CH3FLNMS"  value="B525-FITC" />
         <Keyword name="CH3HATFL"  value="375" />
         <Keyword name="CH3AATFL"  value="30000" />
         <Keyword name="CH3HAVAL"  value="6875000" />
         <Keyword name="CH4ID"  value="FL2" />
         <Keyword name="CH4NM"  value="B610-ECD" />
         <Keyword name="CH4AD"  value="10" />
         <Keyword name="CH4DA"  value="18" />
         <Keyword name="CH4TH"  value="10000" />
         <Keyword name="CH4TR"  value="64" />
         <Keyword name="CH4GAIN"  value="140" />
         <Keyword name="CH4USH"  value="True" />
         <Keyword name="CH4DELAY"  value="0" />
         <Keyword name="CH4DELTA"  value="24" />
         <Keyword name="CH4THUS"  value="False" />
         <Keyword name="CH4FL"  value="False" />
         <Keyword name="CH4HS"  value="8" />
         <Keyword name="CH4AS"  value="2" />
         <Keyword name="CH4FLNMS"  value="B610-ECD" />
         <Keyword name="CH4HATFL"  value="375" />
         <Keyword name="CH4AATFL"  value="30000" />
         <Keyword name="CH4HAVAL"  value="6875000" />
         <Keyword name="CH5ID"  value="FL3" />
         <Keyword name="CH5NM"  value="B690-PC5.5" />
         <Keyword name="CH5AD"  value="11" />
         <Keyword name="CH5DA"  value="19" />
         <Keyword name="CH5TH"  value="10000" />
         <Keyword name="CH5TR"  value="64" />
         <Keyword name="CH5GAIN"  value="240" />
         <Keyword name="CH5USH"  value="True" />
         <Keyword name="CH5DELAY"  value="0" />
         <Keyword name="CH5DELTA"  value="24" />
         <Keyword name="CH5THUS"  value="False" />
         <Keyword name="CH5FL"  value="False" />
         <Keyword name="CH5HS"  value="8" />
         <Keyword name="CH5AS"  value="2" />
         <Keyword name="CH5FLNMS"  value="B690-PC5.5" />
         <Keyword name="CH5HATFL"  value="375" />
         <Keyword name="CH5AATFL"  value="30000" />
         <Keyword name="CH5HAVAL"  value="6875000" />
         <Keyword name="CH6ID"  value="FL4" />
         <Keyword name="CH6NM"  value="Y585-PE" />
         <Keyword name="CH6AD"  value="6" />
         <Keyword name="CH6DA"  value="6" />
         <Keyword name="CH6TH"  value="10000" />
         <Keyword name="CH6TR"  value="64" />
         <Keyword name="CH6GAIN"  value="83" />
         <Keyword name="CH6USH"  value="True" />
         <Keyword name="CH6DELAY"  value="-41.44" />
         <Keyword name="CH6DELTA"  value="24" />
         <Keyword name="CH6THUS"  value="False" />
         <Keyword name="CH6FL"  value="True" />
         <Keyword name="CH6HS"  value="8" />
         <Keyword name="CH6AS"  value="2" />
         <Keyword name="CH6FLNMS"  value="Y585-PE" />
         <Keyword name="CH6HATFL"  value="375" />
         <Keyword name="CH6AATFL"  value="30000" />
         <Keyword name="CH6HAVAL"  value="6875000" />
         <Keyword name="CH7ID"  value="FL5" />
         <Keyword name="CH7NM"  value="Y610-mCHERRY" />
         <Keyword name="CH7AD"  value="4" />
         <Keyword name="CH7DA"  value="4" />
         <Keyword name="CH7TH"  value="10000" />
         <Keyword name="CH7TR"  value="64" />
         <Keyword name="CH7GAIN"  value="85" />
         <Keyword name="CH7USH"  value="True" />
         <Keyword name="CH7DELAY"  value="-41.44" />
         <Keyword name="CH7DELTA"  value="24" />
         <Keyword name="CH7THUS"  value="False" />
         <Keyword name="CH7FL"  value="False" />
         <Keyword name="CH7HS"  value="8" />
         <Keyword name="CH7AS"  value="2" />
         <Keyword name="CH7FLNMS"  value="Y610-mCHERRY" />
         <Keyword name="CH7HATFL"  value="375" />
         <Keyword name="CH7AATFL"  value="30000" />
         <Keyword name="CH7HAVAL"  value="6875000" />
         <Keyword name="CH8ID"  value="FL6" />
         <Keyword name="CH8NM"  value="Y675-PC5" />
         <Keyword name="CH8AD"  value="7" />
         <Keyword name="CH8DA"  value="7" />
         <Keyword name="CH8TH"  value="10000" />
         <Keyword name="CH8TR"  value="64" />
         <Keyword name="CH8GAIN"  value="75" />
         <Keyword name="CH8USH"  value="True" />
         <Keyword name="CH8DELAY"  value="-41.44" />
         <Keyword name="CH8DELTA"  value="24" />
         <Keyword name="CH8THUS"  value="False" />
         <Keyword name="CH8FL"  value="False" />
         <Keyword name="CH8HS"  value="8" />
         <Keyword name="CH8AS"  value="2" />
         <Keyword name="CH8FLNMS"  value="Y675-PC5" />
         <Keyword name="CH8HATFL"  value="375" />
         <Keyword name="CH8AATFL"  value="30000" />
         <Keyword name="CH8HAVAL"  value="6875000" />
         <Keyword name="CH9ID"  value="FL7" />
         <Keyword name="CH9NM"  value="Y710-PC5.5" />
         <Keyword name="CH9AD"  value="3" />
         <Keyword name="CH9DA"  value="3" />
         <Keyword name="CH9TH"  value="10000" />
         <Keyword name="CH9TR"  value="64" />
         <Keyword name="CH9GAIN"  value="78" />
         <Keyword name="CH9USH"  value="True" />
         <Keyword name="CH9DELAY"  value="-41.44" />
         <Keyword name="CH9DELTA"  value="24" />
         <Keyword name="CH9THUS"  value="False" />
         <Keyword name="CH9FL"  value="False" />
         <Keyword name="CH9HS"  value="8" />
         <Keyword name="CH9AS"  value="2" />
         <Keyword name="CH9FLNMS"  value="Y710-PC5.5" />
         <Keyword name="CH9HATFL"  value="375" />
         <Keyword name="CH9AATFL"  value="30000" />
         <Keyword name="CH9HAVAL"  value="6875000" />
         <Keyword name="CH10ID"  value="FL8" />
         <Keyword name="CH10NM"  value="Y763-PC7" />
         <Keyword name="CH10AD"  value="5" />
         <Keyword name="CH10DA"  value="5" />
         <Keyword name="CH10TH"  value="10000" />
         <Keyword name="CH10TR"  value="64" />
         <Keyword name="CH10GAIN"  value="425" />
         <Keyword name="CH10USH"  value="True" />
         <Keyword name="CH10DELAY"  value="-41.44" />
         <Keyword name="CH10DELTA"  value="24" />
         <Keyword name="CH10THUS"  value="False" />
         <Keyword name="CH10FL"  value="False" />
         <Keyword name="CH10HS"  value="8" />
         <Keyword name="CH10AS"  value="2" />
         <Keyword name="CH10FLNMS"  value="Y763-PC7" />
         <Keyword name="CH10HATFL"  value="375" />
         <Keyword name="CH10AATFL"  value="30000" />
         <Keyword name="CH10HAVAL"  value="6875000" />
         <Keyword name="CH11ID"  value="FL9" />
         <Keyword name="CH11NM"  value="R660-APC" />
         <Keyword name="CH11AD"  value="1" />
         <Keyword name="CH11DA"  value="1" />
         <Keyword name="CH11TH"  value="10000" />
         <Keyword name="CH11TR"  value="64" />
         <Keyword name="CH11GAIN"  value="165" />
         <Keyword name="CH11USH"  value="True" />
         <Keyword name="CH11DELAY"  value="37.92" />
         <Keyword name="CH11DELTA"  value="24" />
         <Keyword name="CH11THUS"  value="False" />
         <Keyword name="CH11FL"  value="False" />
         <Keyword name="CH11HS"  value="8" />
         <Keyword name="CH11AS"  value="2" />
         <Keyword name="CH11FLNMS"  value="R660-APC" />
         <Keyword name="CH11HATFL"  value="375" />
         <Keyword name="CH11AATFL"  value="30000" />
         <Keyword name="CH11HAVAL"  value="6875000" />
         <Keyword name="CH12ID"  value="FL10" />
         <Keyword name="CH12NM"  value="R712-APCA700" />
         <Keyword name="CH12AD"  value="2" />
         <Keyword name="CH12DA"  value="2" />
         <Keyword name="CH12TH"  value="10000" />
         <Keyword name="CH12TR"  value="64" />
         <Keyword name="CH12GAIN"  value="139" />
         <Keyword name="CH12USH"  value="True" />
         <Keyword name="CH12DELAY"  value="37.92" />
         <Keyword name="CH12DELTA"  value="24" />
         <Keyword name="CH12THUS"  value="False" />
         <Keyword name="CH12FL"  value="False" />
         <Keyword name="CH12HS"  value="8" />
         <Keyword name="CH12AS"  value="2" />
         <Keyword name="CH12FLNMS"  value="R712-APCA700" />
         <Keyword name="CH12HATFL"  value="375" />
         <Keyword name="CH12AATFL"  value="30000" />
         <Keyword name="CH12HAVAL"  value="6875000" />
         <Keyword name="CH13ID"  value="FL11" />
         <Keyword name="CH13NM"  value="R763-APCA750" />
         <Keyword name="CH13AD"  value="0" />
         <Keyword name="CH13DA"  value="0" />
         <Keyword name="CH13TH"  value="10000" />
         <Keyword name="CH13TR"  value="64" />
         <Keyword name="CH13GAIN"  value="210" />
         <Keyword name="CH13USH"  value="True" />
         <Keyword name="CH13DELAY"  value="37.92" />
         <Keyword name="CH13DELTA"  value="24" />
         <Keyword name="CH13THUS"  value="False" />
         <Keyword name="CH13FL"  value="False" />
         <Keyword name="CH13HS"  value="8" />
         <Keyword name="CH13AS"  value="2" />
         <Keyword name="CH13FLNMS"  value="R763-APCA750" />
         <Keyword name="CH13HATFL"  value="375" />
         <Keyword name="CH13AATFL"  value="30000" />
         <Keyword name="CH13HAVAL"  value="6875000" />
         <Keyword name="CH14ID"  value="FL12" />
         <Keyword name="CH14NM"  value="V450-PB" />
         <Keyword name="CH14AD"  value="19" />
         <Keyword name="CH14DA"  value="35" />
         <Keyword name="CH14TH"  value="10000" />
         <Keyword name="CH14TR"  value="64" />
         <Keyword name="CH14GAIN"  value="105" />
         <Keyword name="CH14USH"  value="True" />
         <Keyword name="CH14DELAY"  value="-79.2" />
         <Keyword name="CH14DELTA"  value="24" />
         <Keyword name="CH14THUS"  value="False" />
         <Keyword name="CH14FL"  value="False" />
         <Keyword name="CH14HS"  value="8" />
         <Keyword name="CH14AS"  value="2" />
         <Keyword name="CH14FLNMS"  value="V450-PB" />
         <Keyword name="CH14HATFL"  value="375" />
         <Keyword name="CH14AATFL"  value="30000" />
         <Keyword name="CH14HAVAL"  value="6875000" />
         <Keyword name="CH15ID"  value="FL13" />
         <Keyword name="CH15NM"  value="V525-KrO" />
         <Keyword name="CH15AD"  value="20" />
         <Keyword name="CH15DA"  value="36" />
         <Keyword name="CH15TH"  value="10000" />
         <Keyword name="CH15TR"  value="64" />
         <Keyword name="CH15GAIN"  value="22" />
         <Keyword name="CH15USH"  value="True" />
         <Keyword name="CH15DELAY"  value="-79.2" />
         <Keyword name="CH15DELTA"  value="24" />
         <Keyword name="CH15THUS"  value="False" />
         <Keyword name="CH15FL"  value="False" />
         <Keyword name="CH15HS"  value="8" />
         <Keyword name="CH15AS"  value="2" />
         <Keyword name="CH15FLNMS"  value="V525-KrO" />
         <Keyword name="CH15HATFL"  value="375" />
         <Keyword name="CH15AATFL"  value="30000" />
         <Keyword name="CH15HAVAL"  value="6875000" />
         <Keyword name="CH16ID"  value="FL14" />
         <Keyword name="CH16NM"  value="V610" />
         <Keyword name="CH16AD"  value="21" />
         <Keyword name="CH16DA"  value="37" />
         <Keyword name="CH16TH"  value="10000" />
         <Keyword name="CH16TR"  value="64" />
         <Keyword name="CH16GAIN"  value="106" />
         <Keyword name="CH16USH"  value="True" />
         <Keyword name="CH16DELAY"  value="-79.2" />
         <Keyword name="CH16DELTA"  value="24" />
         <Keyword name="CH16THUS"  value="False" />
         <Keyword name="CH16FL"  value="False" />
         <Keyword name="CH16HS"  value="8" />
         <Keyword name="CH16AS"  value="2" />
         <Keyword name="CH16FLNMS"  value="V610" />
         <Keyword name="CH16HATFL"  value="375" />
         <Keyword name="CH16AATFL"  value="30000" />
         <Keyword name="CH16HAVAL"  value="6875000" />
         <Keyword name="CH17ID"  value="FL15" />
         <Keyword name="CH17NM"  value="V660" />
         <Keyword name="CH17AD"  value="22" />
         <Keyword name="CH17DA"  value="38" />
         <Keyword name="CH17TH"  value="10000" />
         <Keyword name="CH17TR"  value="64" />
         <Keyword name="CH17GAIN"  value="141" />
         <Keyword name="CH17USH"  value="True" />
         <Keyword name="CH17DELAY"  value="-79.2" />
         <Keyword name="CH17DELTA"  value="24" />
         <Keyword name="CH17THUS"  value="False" />
         <Keyword name="CH17FL"  value="False" />
         <Keyword name="CH17HS"  value="8" />
         <Keyword name="CH17AS"  value="2" />
         <Keyword name="CH17FLNMS"  value="V660" />
         <Keyword name="CH17HATFL"  value="375" />
         <Keyword name="CH17AATFL"  value="30000" />
         <Keyword name="CH17HAVAL"  value="6875000" />
         <Keyword name="CH18ID"  value="FL16" />
         <Keyword name="CH18NM"  value="V763" />
         <Keyword name="CH18AD"  value="23" />
         <Keyword name="CH18DA"  value="39" />
         <Keyword name="CH18TH"  value="10000" />
         <Keyword name="CH18TR"  value="64" />
         <Keyword name="CH18GAIN"  value="344" />
         <Keyword name="CH18USH"  value="True" />
         <Keyword name="CH18DELAY"  value="-79.2" />
         <Keyword name="CH18DELTA"  value="24" />
         <Keyword name="CH18THUS"  value="False" />
         <Keyword name="CH18FL"  value="False" />
         <Keyword name="CH18HS"  value="8" />
         <Keyword name="CH18AS"  value="2" />
         <Keyword name="CH18FLNMS"  value="V763" />
         <Keyword name="CH18HATFL"  value="375" />
         <Keyword name="CH18AATFL"  value="30000" />
         <Keyword name="CH18HAVAL"  value="6875000" />
         <Keyword name="CH19ID"  value="FL17" />
         <Keyword name="CH19NM"  value="NUV450" />
         <Keyword name="CH19AD"  value="18" />
         <Keyword name="CH19DA"  value="34" />
         <Keyword name="CH19TH"  value="10000" />
         <Keyword name="CH19TR"  value="64" />
         <Keyword name="CH19GAIN"  value="59" />
         <Keyword name="CH19USH"  value="True" />
         <Keyword name="CH19DELAY"  value="73.6" />
         <Keyword name="CH19DELTA"  value="24" />
         <Keyword name="CH19THUS"  value="False" />
         <Keyword name="CH19FL"  value="True" />
         <Keyword name="CH19HS"  value="8" />
         <Keyword name="CH19AS"  value="2" />
         <Keyword name="CH19FLNMS"  value="NUV450" />
         <Keyword name="CH19HATFL"  value="375" />
         <Keyword name="CH19AATFL"  value="30000" />
         <Keyword name="CH19HAVAL"  value="6875000" />
         <Keyword name="CH20ID"  value="FL18" />
         <Keyword name="CH20NM"  value="NUV525" />
         <Keyword name="CH20AD"  value="16" />
         <Keyword name="CH20DA"  value="32" />
         <Keyword name="CH20TH"  value="10000" />
         <Keyword name="CH20TR"  value="64" />
         <Keyword name="CH20GAIN"  value="102" />
         <Keyword name="CH20USH"  value="True" />
         <Keyword name="CH20DELAY"  value="73.6" />
         <Keyword name="CH20DELTA"  value="24" />
         <Keyword name="CH20THUS"  value="False" />
         <Keyword name="CH20FL"  value="False" />
         <Keyword name="CH20HS"  value="8" />
         <Keyword name="CH20AS"  value="2" />
         <Keyword name="CH20FLNMS"  value="NUV525" />
         <Keyword name="CH20HATFL"  value="375" />
         <Keyword name="CH20AATFL"  value="30000" />
         <Keyword name="CH20HAVAL"  value="6875000" />
         <Keyword name="CH21ID"  value="FL19" />
         <Keyword name="CH21NM"  value="NUV675" />
         <Keyword name="CH21AD"  value="17" />
         <Keyword name="CH21DA"  value="33" />
         <Keyword name="CH21TH"  value="10000" />
         <Keyword name="CH21TR"  value="64" />
         <Keyword name="CH21GAIN"  value="119" />
         <Keyword name="CH21USH"  value="True" />
         <Keyword name="CH21DELAY"  value="73.6" />
         <Keyword name="CH21DELTA"  value="24" />
         <Keyword name="CH21THUS"  value="False" />
         <Keyword name="CH21FL"  value="False" />
         <Keyword name="CH21HS"  value="8" />
         <Keyword name="CH21AS"  value="2" />
         <Keyword name="CH21FLNMS"  value="NUV675" />
         <Keyword name="CH21HATFL"  value="375" />
         <Keyword name="CH21AATFL"  value="30000" />
         <Keyword name="CH21HAVAL"  value="6875000" />
         <Keyword name="PCHID"  value="FSC" />
         <Keyword name="PCHTP"  value="AutoThreshold" />
         <Keyword name="TRLGC"  value="None" />
         <Keyword name="WCH"  value="FSC" />
         <Keyword name="DGAIN"  value="10" />
         <Keyword name="SWVER"  value="CytExpert 2.3.1.22" />
       </Keywords>
       <SampleNode name="Hucct-1 IgG.fcs"  annotation=""  owningGroup=""  expanded="1"  sortPriority="10"  count="102989"  sampleID="1" >
         <Graph smoothing="0"  backColor="#ffffff"  foreColor="#000000"  heatMapStatParameter="FL4-H"  type="Pseudocolor"  fast="1" >
           <Axis dimension="x"  name="FSC-H"  label=""  auto="auto" />
           <Axis dimension="y"  name="SSC-H"  label=""  auto="auto" />
           <GraphSettings level="5%"  smoothingHighResolution="1"  contourHighResolution="1"  histogramSmoothingCount="0"  graphResolution="256"  showOutliers="0"  drawLargeDots="0"  dotsToDraw="8000"  tint="le.chartfill.tinted.40"  lineWeight="le.lineweight.normal"  lineStyle="le.linestyle.solid" />
           <GraphEnvironment showGrid="0"  showAxes="tnlTNL"  showGates="1"  showFreqOnPlots="1"  showGateNameOnPlots="1"  showMedians="0"  showUncomped="0"  addEventParam="0"  lastYAxisName="" >
             <TextTraits font="SansSerif"  size="11"  name="Labels"  style="plain"  color="#000000"  background="#00ffffff"  just="left" />
             <TextTraits font="SansSerif"  size="11"  name="LayoutGates"  style="plain"  color="#000000"  background="#00ffffff"  just="left" />
             <TextTraits font="SansSerif"  size="9"  name="Numbers"  style="plain"  color="#000000"  background="#00ffffff"  just="left" />
             <TextTraits font="SansSerif"  size="9"  name="Legend"  style="plain"  color="#000000"  background="#00ffffff"  just="left" />
             <WindowPosition x="620"  y="20"  width="390"  height="582"  displayed="0"  panelState="---" />
           </GraphEnvironment>
         </Graph>
         <Subpopulations>
           <Population name="Cells"  annotation=""  owningGroup="All Samples"  expanded="1"  sortPriority="10"  count="98633" >
             <Graph smoothing="0"  backColor="#ffffff"  foreColor="#000000"  heatMapStatParameter="FL4-H"  type="Pseudocolor"  fast="1" >
               <Axis dimension="x"  name="SSC-H"  label=""  auto="auto" />
               <Axis dimension="y"  name="FSC-Width"  label=""  auto="auto" />
               <GraphSettings level="5%"  smoothingHighResolution="1"  contourHighResolution="1"  histogramSmoothingCount="0"  graphResolution="256"  showOutliers="0"  drawLargeDots="0"  dotsToDraw="8000"  tint="le.chartfill.tinted.40"  lineWeight="le.lineweight.normal"  lineStyle="le.linestyle.solid" />
               <GraphEnvironment showGrid="0"  showAxes="tnlTNL"  showGates="1"  showFreqOnPlots="1"  showGateNameOnPlots="1"  showMedians="0"  showUncomped="0"  addEventParam="0"  lastYAxisName="" >
                 <TextTraits font="SansSerif"  size="11"  name="Labels"  style="plain"  color="#000000"  background="#00ffffff"  just="left" />
                 <TextTraits font="SansSerif"  size="11"  name="LayoutGates"  style="plain"  color="#000000"  background="#00ffffff"  just="left" />
                 <TextTraits font="SansSerif"  size="9"  name="Numbers"  style="plain"  color="#000000"  background="#00ffffff"  just="left" />
                 <TextTraits font="SansSerif"  size="9"  name="Legend"  style="plain"  color="#000000"  background="#00ffffff"  just="left" />
                 <WindowPosition x="620"  y="20"  width="390"  height="582"  displayed="0"  panelState="---" />
               </GraphEnvironment>
             </Graph>
             <Gate gating:id="ID413788833" >
               <gating:PolygonGate eventsInside="1"  annoOffsetX="0"  annoOffsetY="0"  tint="#000000"  isTinted="0"  lineWeight="Normal"  userDefined="1"  quadId="-1"  gateResolution="256" >
                 <gating:dimension>
                   <data-type:fcs-dimension data-type:name="FSC-H" />
                 </gating:dimension>
                 <gating:dimension>
                   <data-type:fcs-dimension data-type:name="SSC-H" />
                 </gating:dimension>
                 <gating:vertex>
                   <gating:coordinate data-type:value="65061.76039295" />
                   <gating:coordinate data-type:value="404529.6743543974" />
                 </gating:vertex>
                 <gating:vertex>
                   <gating:coordinate data-type:value="26024.70415718" />
                   <gating:coordinate data-type:value="14621.5544947373" />
                 </gating:vertex>
                 <gating:vertex>
                   <gating:coordinate data-type:value="110604.992668015" />
                   <gating:coordinate data-type:value="4873.8514982458" />
                 </gating:vertex>
                 <gating:vertex>
                   <gating:coordinate data-type:value="767728.7726368096" />
                   <gating:coordinate data-type:value="253440.2779087791" />
                 </gating:vertex>
                 <gating:vertex>
                   <gating:coordinate data-type:value="1073519.0464836746" />
                   <gating:coordinate data-type:value="497132.8528210667" />
                 </gating:vertex>
                 <gating:vertex>
                   <gating:coordinate data-type:value="1151593.1589552143" />
                   <gating:coordinate data-type:value="784690.091217566" />
                 </gating:vertex>
                 <gating:vertex>
                   <gating:coordinate data-type:value="709173.1882831547" />
                   <gating:coordinate data-type:value="965022.5966526589" />
                 </gating:vertex>
                 <gating:vertex>
                   <gating:coordinate data-type:value="351333.5061219299" />
                   <gating:coordinate data-type:value="877293.2696842353" />
                 </gating:vertex>
                 <gating:vertex>
                   <gating:coordinate data-type:value="201691.4572181449" />
                   <gating:coordinate data-type:value="662843.8037614222" />
                 </gating:vertex>
               </gating:PolygonGate>
             </Gate>
             <Subpopulations>
               <Population name="Singlets"  annotation=""  owningGroup="All Samples"  expanded="1"  sortPriority="10"  count="83481" >
                 <Graph smoothing="0"  backColor="#ffffff"  foreColor="#000000"  heatMapStatParameter="FL4-H"  type="Pseudocolor"  fast="1" >
                   <Axis dimension="x"  name="SSC-H"  label=""  auto="auto" />
                   <Axis dimension="y"  name="FL17-A"  label=""  auto="auto" />
                   <GraphSettings level="5%"  smoothingHighResolution="1"  contourHighResolution="1"  histogramSmoothingCount="0"  graphResolution="256"  showOutliers="0"  drawLargeDots="0"  dotsToDraw="8000"  tint="le.chartfill.tinted.40"  lineWeight="le.lineweight.normal"  lineStyle="le.linestyle.solid" />
                   <GraphEnvironment showGrid="0"  showAxes="tnlTNL"  showGates="1"  showFreqOnPlots="1"  showGateNameOnPlots="1"  showMedians="0"  showUncomped="0"  addEventParam="0"  lastYAxisName="" >
                     <TextTraits font="SansSerif"  size="11"  name="Labels"  style="plain"  color="#000000"  background="#00ffffff"  just="left" />
                     <TextTraits font="SansSerif"  size="11"  name="LayoutGates"  style="plain"  color="#000000"  background="#00ffffff"  just="left" />
                     <TextTraits font="SansSerif"  size="9"  name="Numbers"  style="plain"  color="#000000"  background="#00ffffff"  just="left" />
                     <TextTraits font="SansSerif"  size="9"  name="Legend"  style="plain"  color="#000000"  background="#00ffffff"  just="left" />
                     <WindowPosition x="620"  y="20"  width="390"  height="582"  displayed="0"  panelState="---" />
                   </GraphEnvironment>
                 </Graph>
                 <Gate gating:id="ID376309276"  gating:parent_id="ID413788833" >
                   <gating:PolygonGate eventsInside="1"  annoOffsetX="-40"  annoOffsetY="-46"  tint="#000000"  isTinted="0"  lineWeight="Normal"  userDefined="1"  quadId="-1"  gateResolution="256" >
                     <gating:dimension>
                       <data-type:fcs-dimension data-type:name="SSC-H" />
                     </gating:dimension>
                     <gating:dimension>
                       <data-type:fcs-dimension data-type:name="FSC-Width" />
                     </gating:dimension>
                     <gating:vertex>
                       <gating:coordinate data-type:value="17775.2231112492" />
                       <gating:coordinate data-type:value="1474.6543778802" />
                     </gating:vertex>
                     <gating:vertex>
                       <gating:coordinate data-type:value="724340.3417834055" />
                       <gating:coordinate data-type:value="2396.3133640553" />
                     </gating:vertex>
                     <gating:vertex>
                       <gating:coordinate data-type:value="657683.2551162209" />
                       <gating:coordinate data-type:value="3087.5576036866" />
                     </gating:vertex>
                     <gating:vertex>
                       <gating:coordinate data-type:value="155533.2022234306" />
                       <gating:coordinate data-type:value="2580.6451612903" />
                     </gating:vertex>
                     <gating:vertex>
                       <gating:coordinate data-type:value="26662.8346668738" />
                       <gating:coordinate data-type:value="2258.064516129" />
                     </gating:vertex>
                   </gating:PolygonGate>
                 </Gate>
                 <Subpopulations>
                   <Population name="Live cells"  annotation=""  owningGroup="All Samples"  expanded="1"  sortPriority="10"  count="81885" >
                     <Graph smoothing="0"  backColor="#ffffff"  foreColor="#000000"  heatMapStatParameter="FL4-H"  type="Pseudocolor"  fast="1" >
                       <Axis dimension="x"  name="SSC-H"  label=""  auto="auto" />
                       <Axis dimension="y"  name="FL4-A"  label=""  auto="auto" />
                       <GraphSettings level="5%"  smoothingHighResolution="1"  contourHighResolution="1"  histogramSmoothingCount="0"  graphResolution="256"  showOutliers="0"  drawLargeDots="0"  dotsToDraw="8000"  tint="le.chartfill.tinted.40"  lineWeight="le.lineweight.normal"  lineStyle="le.linestyle.solid" />
                       <GraphEnvironment showGrid="0"  showAxes="tnlTNL"  showGates="1"  showFreqOnPlots="1"  showGateNameOnPlots="1"  showMedians="0"  showUncomped="0"  addEventParam="0"  lastYAxisName="" >
                         <TextTraits font="SansSerif"  size="11"  name="Labels"  style="plain"  color="#000000"  background="#00ffffff"  just="left" />
                         <TextTraits font="SansSerif"  size="11"  name="LayoutGates"  style="plain"  color="#000000"  background="#00ffffff"  just="left" />
                         <TextTraits font="SansSerif"  size="9"  name="Numbers"  style="plain"  color="#000000"  background="#00ffffff"  just="left" />
                         <TextTraits font="SansSerif"  size="9"  name="Legend"  style="plain"  color="#000000"  background="#00ffffff"  just="left" />
                         <WindowPosition x="620"  y="20"  width="390"  height="582"  displayed="0"  panelState="---" />
                       </GraphEnvironment>
                     </Graph>
                     <Gate gating:id="ID316389454"  gating:parent_id="ID376309276" >
                       <gating:RectangleGate eventsInside="1"  annoOffsetX="0"  annoOffsetY="0"  tint="#000000"  isTinted="0"  lineWeight="Normal"  userDefined="1"  percentX="0"  percentY="0" >
                         <gating:dimension gating:min="-35550.44622249842"  gating:max="755446.9822280916" >
                           <data-type:fcs-dimension data-type:name="SSC-H" />
                         </gating:dimension>
                         <gating:dimension gating:min="0.735911245926618"  gating:max="84617.21568961779" >
                           <data-type:fcs-dimension data-type:name="FL17-A" />
                         </gating:dimension>
                       </gating:RectangleGate>
                     </Gate>
                     <Subpopulations>
                       <Population name="TM4SF1+"  annotation=""  owningGroup="All Samples"  expanded="1"  sortPriority="10"  count="0" >
                         <Graph smoothing="0"  backColor="#ffffff"  foreColor="#000000"  heatMapStatParameter="FL4-H"  type="Pseudocolor"  fast="1" >
                           <Axis dimension="x"  name="SSC-H"  label=""  auto="auto" />
                           <Axis dimension="y"  name="FL4-A"  label=""  auto="auto" />
                           <GraphSettings level="5%"  smoothingHighResolution="1"  contourHighResolution="1"  histogramSmoothingCount="0"  graphResolution="256"  showOutliers="0"  drawLargeDots="0"  dotsToDraw="8000"  tint="le.chartfill.tinted.40"  lineWeight="le.lineweight.normal"  lineStyle="le.linestyle.solid" />
                           <GraphEnvironment showGrid="0"  showAxes="tnlTNL"  showGates="1"  showFreqOnPlots="1"  showGateNameOnPlots="1"  showMedians="0"  showUncomped="0"  addEventParam="0"  lastYAxisName="" >
                             <TextTraits font="SansSerif"  size="11"  name="Labels"  style="plain"  color="#000000"  background="#00ffffff"  just="left" />
                             <TextTraits font="SansSerif"  size="11"  name="LayoutGates"  style="plain"  color="#000000"  background="#00ffffff"  just="left" />
                             <TextTraits font="SansSerif"  size="9"  name="Numbers"  style="plain"  color="#000000"  background="#00ffffff"  just="left" />
                             <TextTraits font="SansSerif"  size="9"  name="Legend"  style="plain"  color="#000000"  background="#00ffffff"  just="left" />
                             <WindowPosition x="620"  y="20"  width="390"  height="582"  displayed="0"  panelState="---" />
                           </GraphEnvironment>
                         </Graph>
                         <Gate gating:id="ID1233620450"  gating:parent_id="ID316389454" >
                           <gating:RectangleGate eventsInside="1"  annoOffsetX="0"  annoOffsetY="0"  tint="#000000"  isTinted="0"  lineWeight="Normal"  userDefined="1"  percentX="0"  percentY="0" >
                             <gating:dimension gating:min="17775.22311124921"  gating:max="751003.1764502792" >
                               <data-type:fcs-dimension data-type:name="SSC-H" />
                             </gating:dimension>
                             <gating:dimension gating:min="98638.39818345822"  gating:max="1.2346541929739967E7" >
                               <data-type:fcs-dimension data-type:name="FL4-A" />
                             </gating:dimension>
                           </gating:RectangleGate>
                         </Gate>
                       </Population>
                     </Subpopulations>
                   </Population>
                 </Subpopulations>
               </Population>
             </Subpopulations>
           </Population>
         </Subpopulations>
       </SampleNode>
     </Sample>
     <Sample>
       <DataSet uri="file:/C:/Users/leej64/Desktop/Raw%20data/Supplement%207/Flow%20data/20221103%20TM4SF1%20testing%202/Hucct-1%20TM4SF1.fcs"  sampleID="2" />
       <Transformations>
         <transforms:linear transforms:minRange="0"  transforms:maxRange="1548469.8973522093"  gain="1" >
           <data-type:parameter data-type:name="FSC-H" />
         </transforms:linear>
         <transforms:linear transforms:minRange="0"  transforms:maxRange="16777216"  gain="1" >
           <data-type:parameter data-type:name="FSC-A" />
         </transforms:linear>
         <transforms:linear transforms:minRange="0"  transforms:maxRange="1057625.7751193282"  gain="1" >
           <data-type:parameter data-type:name="SSC-H" />
         </transforms:linear>
         <transforms:linear transforms:minRange="0"  transforms:maxRange="16777216"  gain="1" >
           <data-type:parameter data-type:name="SSC-A" />
         </transforms:linear>
         <transforms:log transforms:offset="1"  transforms:decades="7.2247198959" >
           <data-type:parameter data-type:name="FL4-H" />
         </transforms:log>
         <transforms:log transforms:offset="1"  transforms:decades="7.2247198959" >
           <data-type:parameter data-type:name="FL4-A" />
         </transforms:log>
         <transforms:log transforms:offset="1"  transforms:decades="7.2247198959" >
           <data-type:parameter data-type:name="FL17-H" />
         </transforms:log>
         <transforms:log transforms:offset="1"  transforms:decades="7.2247198959" >
           <data-type:parameter data-type:name="FL17-A" />
         </transforms:log>
         <transforms:linear transforms:minRange="0"  transforms:maxRange="10000"  gain="1" >
           <data-type:parameter data-type:name="FSC-Width" />
         </transforms:linear>
         <transforms:linear transforms:minRange="0"  transforms:maxRange="120"  gain="0.0000200001" >
           <data-type:parameter data-type:name="Time" />
         </transforms:linear>
       </Transformations>
       <Keywords>
         <Keyword name="FJ_FCS_VERSION"  value="3" />
         <Keyword name="$BEGINSTEXT"  value="0" />
         <Keyword name="$ENDSTEXT"  value="0" />
         <Keyword name="$BEGINDATA"  value="0000000000007840" />
         <Keyword name="$ENDDATA"  value="0000000004267679" />
         <Keyword name="$BEGINANALYSIS"  value="0" />
         <Keyword name="$ENDANALYSIS"  value="0" />
         <Keyword name="$TOT"  value="0000000000106496" />
         <Keyword name="FILVER"  value="1" />
         <Keyword name="$FIL"  value="Hucct-1 TM4SF1.fcs" />
         <Keyword name="$SYS"  value="Microsoft Windows NT 6.2.9200.0" />
         <Keyword name="$MODE"  value="L" />
         <Keyword name="$BYTEORD"  value="1,2,3,4" />
         <Keyword name="$DATATYPE"  value="F" />
         <Keyword name="$NEXTDATA"  value="0" />
         <Keyword name="CYTEXPERTFIL"  value="True" />
         <Keyword name="TBID"  value="c0e688da-bd51-411d-81b0-683bd7872bd4" />
         <Keyword name="TBNM"  value="Hucct-1 TM4SF1" />
         <Keyword name="$PAR"  value="10" />
         <Keyword name="$BTIM"  value="14:30:40" />
         <Keyword name="$ETIM"  value="14:32:40" />
         <Keyword name="$DATE"  value="03-Nov-2022" />
         <Keyword name="RCTOT"  value="10000" />
         <Keyword name="USRCTOT"  value="False" />
         <Keyword name="CGNM"  value="All Events " />
         <Keyword name="RCTIM"  value="120" />
         <Keyword name="USRCTIM"  value="True" />
         <Keyword name="RCVOL"  value="150" />
         <Keyword name="$SPILLOVER"  value="4,FL4-H,FL17-H,FL4-A,FL17-A,1,0,0,0,0,1,0,0,0,0,1,0,0,0,0,1" />
         <Keyword name="USRCVOL"  value="True" />
         <Keyword name="$TIMESTEP"  value="0.00002" />
         <Keyword name="$P1N"  value="FSC-H" />
         <Keyword name="$P1S"  value="FSC-H" />
         <Keyword name="$P1R"  value="16777216" />
         <Keyword name="$P1B"  value="32" />
         <Keyword name="$P1E"  value="0,0" />
         <Keyword name="$P1G"  value="1.0" />
         <Keyword name="P1DISPLAY"  value="LIN" />
         <Keyword name="$P2N"  value="FSC-A" />
         <Keyword name="$P2S"  value="FSC-A" />
         <Keyword name="$P2R"  value="16777216" />
         <Keyword name="$P2B"  value="32" />
         <Keyword name="$P2E"  value="0,0" />
         <Keyword name="$P2G"  value="1.0" />
         <Keyword name="P2DISPLAY"  value="LIN" />
         <Keyword name="$P3N"  value="SSC-H" />
         <Keyword name="$P3S"  value="SSC-H" />
         <Keyword name="$P3R"  value="16777216" />
         <Keyword name="$P3B"  value="32" />
         <Keyword name="$P3E"  value="0,0" />
         <Keyword name="$P3G"  value="1.0" />
         <Keyword name="P3DISPLAY"  value="LIN" />
         <Keyword name="$P4N"  value="SSC-A" />
         <Keyword name="$P4S"  value="SSC-A" />
         <Keyword name="$P4R"  value="16777216" />
         <Keyword name="$P4B"  value="32" />
         <Keyword name="$P4E"  value="0,0" />
         <Keyword name="$P4G"  value="1.0" />
         <Keyword name="P4DISPLAY"  value="LIN" />
         <Keyword name="$P5N"  value="FL4-H" />
         <Keyword name="$P5S"  value="Y585-PE-H" />
         <Keyword name="$P5R"  value="16777216" />
         <Keyword name="$P5B"  value="32" />
         <Keyword name="$P5E"  value="0,0" />
         <Keyword name="$P5G"  value="1.0" />
         <Keyword name="P5DISPLAY"  value="LOG" />
         <Keyword name="$P6N"  value="FL4-A" />
         <Keyword name="$P6S"  value="Y585-PE-A" />
         <Keyword name="$P6R"  value="16777216" />
         <Keyword name="$P6B"  value="32" />
         <Keyword name="$P6E"  value="0,0" />
         <Keyword name="$P6G"  value="1.0" />
         <Keyword name="P6DISPLAY"  value="LOG" />
         <Keyword name="$P7N"  value="FL17-H" />
         <Keyword name="$P7S"  value="NUV450-H" />
         <Keyword name="$P7R"  value="16777216" />
         <Keyword name="$P7B"  value="32" />
         <Keyword name="$P7E"  value="0,0" />
         <Keyword name="$P7G"  value="1.0" />
         <Keyword name="P7DISPLAY"  value="LOG" />
         <Keyword name="$P8N"  value="FL17-A" />
         <Keyword name="$P8S"  value="NUV450-A" />
         <Keyword name="$P8R"  value="16777216" />
         <Keyword name="$P8B"  value="32" />
         <Keyword name="$P8E"  value="0,0" />
         <Keyword name="$P8G"  value="1.0" />
         <Keyword name="P8DISPLAY"  value="LOG" />
         <Keyword name="$P9N"  value="FSC-Width" />
         <Keyword name="$P9S"  value="FSC-Width" />
         <Keyword name="$P9R"  value="10000" />
         <Keyword name="$P9B"  value="32" />
         <Keyword name="$P9E"  value="0,0" />
         <Keyword name="$P9G"  value="1.0" />
         <Keyword name="P9DISPLAY"  value="LIN" />
         <Keyword name="$P10N"  value="Time" />
         <Keyword name="$P10S"  value="Time" />
         <Keyword name="$P10R"  value="900000000" />
         <Keyword name="$P10B"  value="32" />
         <Keyword name="$P10E"  value="0,0" />
         <Keyword name="$P10G"  value="1.0" />
         <Keyword name="P10DISPLAY"  value="LIN" />
         <Keyword name="PLTNO"  value="01" />
         <Keyword name="$SMNO"  value="B2" />
         <Keyword name="$LOST"  value="0" />
         <Keyword name="$ABRT"  value="1309" />
         <Keyword name="IMPTTB"  value="False" />
         <Keyword name="FLLW"  value="True" />
         <Keyword name="RCD"  value="True" />
         <Keyword name="$VOL"  value="119999.1" />
         <Keyword name="$OP"  value="Cyoflex-LX" />
         <Keyword name="DURTIM"  value="119.999200" />
         <Keyword name="USCOMP"  value="False" />
         <Keyword name="AHCOMPSYNC"  value="False" />
         <Keyword name="COMPCHH"  value="Y585-PENUV450" />
         <Keyword name="COMPBGH"  value="00" />
         <Keyword name="COMPAFH"  value="00" />
         <Keyword name="COMPH"  value="1001" />
         <Keyword name="COMPGAINH"  value="8359" />
         <Keyword name="COMPCHA"  value="Y585-PENUV450" />
         <Keyword name="COMPBGA"  value="00" />
         <Keyword name="COMPAFA"  value="00" />
         <Keyword name="COMPA"  value="1001" />
         <Keyword name="COMPGAINA"  value="8359" />
         <Keyword name="FLDSM"  value="60" />
         <Keyword name="CHAR"  value="21" />
         <Keyword name="CH1ID"  value="FSC" />
         <Keyword name="CH1NM"  value="FSC" />
         <Keyword name="CH1AD"  value="14" />
         <Keyword name="CH1DA"  value="22" />
         <Keyword name="CH1TH"  value="10000" />
         <Keyword name="CH1TR"  value="64" />
         <Keyword name="CH1GAIN"  value="94" />
         <Keyword name="CH1USH"  value="True" />
         <Keyword name="CH1DELAY"  value="0" />
         <Keyword name="CH1DELTA"  value="24" />
         <Keyword name="CH1THUS"  value="False" />
         <Keyword name="CH1FL"  value="False" />
         <Keyword name="CH1HS"  value="8" />
         <Keyword name="CH1AS"  value="2" />
         <Keyword name="CH1HATFL"  value="375" />
         <Keyword name="CH1AATFL"  value="30000" />
         <Keyword name="CH1HAVAL"  value="5000000" />
         <Keyword name="CH2ID"  value="SSC" />
         <Keyword name="CH2NM"  value="SSC" />
         <Keyword name="CH2AD"  value="8" />
         <Keyword name="CH2DA"  value="16" />
         <Keyword name="CH2TH"  value="10000" />
         <Keyword name="CH2TR"  value="64" />
         <Keyword name="CH2GAIN"  value="141" />
         <Keyword name="CH2USH"  value="True" />
         <Keyword name="CH2DELAY"  value="0" />
         <Keyword name="CH2DELTA"  value="24" />
         <Keyword name="CH2THUS"  value="False" />
         <Keyword name="CH2FL"  value="False" />
         <Keyword name="CH2HS"  value="8" />
         <Keyword name="CH2AS"  value="2" />
         <Keyword name="CH2FLNMS"  value="SSC" />
         <Keyword name="CH2HATFL"  value="375" />
         <Keyword name="CH2AATFL"  value="30000" />
         <Keyword name="CH2HAVAL"  value="6875000" />
         <Keyword name="CH3ID"  value="FL1" />
         <Keyword name="CH3NM"  value="B525-FITC" />
         <Keyword name="CH3AD"  value="9" />
         <Keyword name="CH3DA"  value="17" />
         <Keyword name="CH3TH"  value="10000" />
         <Keyword name="CH3TR"  value="64" />
         <Keyword name="CH3GAIN"  value="94" />
         <Keyword name="CH3USH"  value="True" />
         <Keyword name="CH3DELAY"  value="0" />
         <Keyword name="CH3DELTA"  value="24" />
         <Keyword name="CH3THUS"  value="False" />
         <Keyword name="CH3FL"  value="False" />
         <Keyword name="CH3HS"  value="8" />
         <Keyword name="CH3AS"  value="2" />
         <Keyword name="CH3FLNMS"  value="B525-FITC" />
         <Keyword name="CH3HATFL"  value="375" />
         <Keyword name="CH3AATFL"  value="30000" />
         <Keyword name="CH3HAVAL"  value="6875000" />
         <Keyword name="CH4ID"  value="FL2" />
         <Keyword name="CH4NM"  value="B610-ECD" />
         <Keyword name="CH4AD"  value="10" />
         <Keyword name="CH4DA"  value="18" />
         <Keyword name="CH4TH"  value="10000" />
         <Keyword name="CH4TR"  value="64" />
         <Keyword name="CH4GAIN"  value="140" />
         <Keyword name="CH4USH"  value="True" />
         <Keyword name="CH4DELAY"  value="0" />
         <Keyword name="CH4DELTA"  value="24" />
         <Keyword name="CH4THUS"  value="False" />
         <Keyword name="CH4FL"  value="False" />
         <Keyword name="CH4HS"  value="8" />
         <Keyword name="CH4AS"  value="2" />
         <Keyword name="CH4FLNMS"  value="B610-ECD" />
         <Keyword name="CH4HATFL"  value="375" />
         <Keyword name="CH4AATFL"  value="30000" />
         <Keyword name="CH4HAVAL"  value="6875000" />
         <Keyword name="CH5ID"  value="FL3" />
         <Keyword name="CH5NM"  value="B690-PC5.5" />
         <Keyword name="CH5AD"  value="11" />
         <Keyword name="CH5DA"  value="19" />
         <Keyword name="CH5TH"  value="10000" />
         <Keyword name="CH5TR"  value="64" />
         <Keyword name="CH5GAIN"  value="240" />
         <Keyword name="CH5USH"  value="True" />
         <Keyword name="CH5DELAY"  value="0" />
         <Keyword name="CH5DELTA"  value="24" />
         <Keyword name="CH5THUS"  value="False" />
         <Keyword name="CH5FL"  value="False" />
         <Keyword name="CH5HS"  value="8" />
         <Keyword name="CH5AS"  value="2" />
         <Keyword name="CH5FLNMS"  value="B690-PC5.5" />
         <Keyword name="CH5HATFL"  value="375" />
         <Keyword name="CH5AATFL"  value="30000" />
         <Keyword name="CH5HAVAL"  value="6875000" />
         <Keyword name="CH6ID"  value="FL4" />
         <Keyword name="CH6NM"  value="Y585-PE" />
         <Keyword name="CH6AD"  value="6" />
         <Keyword name="CH6DA"  value="6" />
         <Keyword name="CH6TH"  value="10000" />
         <Keyword name="CH6TR"  value="64" />
         <Keyword name="CH6GAIN"  value="83" />
         <Keyword name="CH6USH"  value="True" />
         <Keyword name="CH6DELAY"  value="-41.44" />
         <Keyword name="CH6DELTA"  value="24" />
         <Keyword name="CH6THUS"  value="False" />
         <Keyword name="CH6FL"  value="True" />
         <Keyword name="CH6HS"  value="8" />
         <Keyword name="CH6AS"  value="2" />
         <Keyword name="CH6FLNMS"  value="Y585-PE" />
         <Keyword name="CH6HATFL"  value="375" />
         <Keyword name="CH6AATFL"  value="30000" />
         <Keyword name="CH6HAVAL"  value="6875000" />
         <Keyword name="CH7ID"  value="FL5" />
         <Keyword name="CH7NM"  value="Y610-mCHERRY" />
         <Keyword name="CH7AD"  value="4" />
         <Keyword name="CH7DA"  value="4" />
         <Keyword name="CH7TH"  value="10000" />
         <Keyword name="CH7TR"  value="64" />
         <Keyword name="CH7GAIN"  value="85" />
         <Keyword name="CH7USH"  value="True" />
         <Keyword name="CH7DELAY"  value="-41.44" />
         <Keyword name="CH7DELTA"  value="24" />
         <Keyword name="CH7THUS"  value="False" />
         <Keyword name="CH7FL"  value="False" />
         <Keyword name="CH7HS"  value="8" />
         <Keyword name="CH7AS"  value="2" />
         <Keyword name="CH7FLNMS"  value="Y610-mCHERRY" />
         <Keyword name="CH7HATFL"  value="375" />
         <Keyword name="CH7AATFL"  value="30000" />
         <Keyword name="CH7HAVAL"  value="6875000" />
         <Keyword name="CH8ID"  value="FL6" />
         <Keyword name="CH8NM"  value="Y675-PC5" />
         <Keyword name="CH8AD"  value="7" />
         <Keyword name="CH8DA"  value="7" />
         <Keyword name="CH8TH"  value="10000" />
         <Keyword name="CH8TR"  value="64" />
         <Keyword name="CH8GAIN"  value="75" />
         <Keyword name="CH8USH"  value="True" />
         <Keyword name="CH8DELAY"  value="-41.44" />
         <Keyword name="CH8DELTA"  value="24" />
         <Keyword name="CH8THUS"  value="False" />
         <Keyword name="CH8FL"  value="False" />
         <Keyword name="CH8HS"  value="8" />
         <Keyword name="CH8AS"  value="2" />
         <Keyword name="CH8FLNMS"  value="Y675-PC5" />
         <Keyword name="CH8HATFL"  value="375" />
         <Keyword name="CH8AATFL"  value="30000" />
         <Keyword name="CH8HAVAL"  value="6875000" />
         <Keyword name="CH9ID"  value="FL7" />
         <Keyword name="CH9NM"  value="Y710-PC5.5" />
         <Keyword name="CH9AD"  value="3" />
         <Keyword name="CH9DA"  value="3" />
         <Keyword name="CH9TH"  value="10000" />
         <Keyword name="CH9TR"  value="64" />
         <Keyword name="CH9GAIN"  value="78" />
         <Keyword name="CH9USH"  value="True" />
         <Keyword name="CH9DELAY"  value="-41.44" />
         <Keyword name="CH9DELTA"  value="24" />
         <Keyword name="CH9THUS"  value="False" />
         <Keyword name="CH9FL"  value="False" />
         <Keyword name="CH9HS"  value="8" />
         <Keyword name="CH9AS"  value="2" />
         <Keyword name="CH9FLNMS"  value="Y710-PC5.5" />
         <Keyword name="CH9HATFL"  value="375" />
         <Keyword name="CH9AATFL"  value="30000" />
         <Keyword name="CH9HAVAL"  value="6875000" />
         <Keyword name="CH10ID"  value="FL8" />
         <Keyword name="CH10NM"  value="Y763-PC7" />
         <Keyword name="CH10AD"  value="5" />
         <Keyword name="CH10DA"  value="5" />
         <Keyword name="CH10TH"  value="10000" />
         <Keyword name="CH10TR"  value="64" />
         <Keyword name="CH10GAIN"  value="425" />
         <Keyword name="CH10USH"  value="True" />
         <Keyword name="CH10DELAY"  value="-41.44" />
         <Keyword name="CH10DELTA"  value="24" />
         <Keyword name="CH10THUS"  value="False" />
         <Keyword name="CH10FL"  value="False" />
         <Keyword name="CH10HS"  value="8" />
         <Keyword name="CH10AS"  value="2" />
         <Keyword name="CH10FLNMS"  value="Y763-PC7" />
         <Keyword name="CH10HATFL"  value="375" />
         <Keyword name="CH10AATFL"  value="30000" />
         <Keyword name="CH10HAVAL"  value="6875000" />
         <Keyword name="CH11ID"  value="FL9" />
         <Keyword name="CH11NM"  value="R660-APC" />
         <Keyword name="CH11AD"  value="1" />
         <Keyword name="CH11DA"  value="1" />
         <Keyword name="CH11TH"  value="10000" />
         <Keyword name="CH11TR"  value="64" />
         <Keyword name="CH11GAIN"  value="165" />
         <Keyword name="CH11USH"  value="True" />
         <Keyword name="CH11DELAY"  value="37.92" />
         <Keyword name="CH11DELTA"  value="24" />
         <Keyword name="CH11THUS"  value="False" />
         <Keyword name="CH11FL"  value="False" />
         <Keyword name="CH11HS"  value="8" />
         <Keyword name="CH11AS"  value="2" />
         <Keyword name="CH11FLNMS"  value="R660-APC" />
         <Keyword name="CH11HATFL"  value="375" />
         <Keyword name="CH11AATFL"  value="30000" />
         <Keyword name="CH11HAVAL"  value="6875000" />
         <Keyword name="CH12ID"  value="FL10" />
         <Keyword name="CH12NM"  value="R712-APCA700" />
         <Keyword name="CH12AD"  value="2" />
         <Keyword name="CH12DA"  value="2" />
         <Keyword name="CH12TH"  value="10000" />
         <Keyword name="CH12TR"  value="64" />
         <Keyword name="CH12GAIN"  value="139" />
         <Keyword name="CH12USH"  value="True" />
         <Keyword name="CH12DELAY"  value="37.92" />
         <Keyword name="CH12DELTA"  value="24" />
         <Keyword name="CH12THUS"  value="False" />
         <Keyword name="CH12FL"  value="False" />
         <Keyword name="CH12HS"  value="8" />
         <Keyword name="CH12AS"  value="2" />
         <Keyword name="CH12FLNMS"  value="R712-APCA700" />
         <Keyword name="CH12HATFL"  value="375" />
         <Keyword name="CH12AATFL"  value="30000" />
         <Keyword name="CH12HAVAL"  value="6875000" />
         <Keyword name="CH13ID"  value="FL11" />
         <Keyword name="CH13NM"  value="R763-APCA750" />
         <Keyword name="CH13AD"  value="0" />
         <Keyword name="CH13DA"  value="0" />
         <Keyword name="CH13TH"  value="10000" />
         <Keyword name="CH13TR"  value="64" />
         <Keyword name="CH13GAIN"  value="210" />
         <Keyword name="CH13USH"  value="True" />
         <Keyword name="CH13DELAY"  value="37.92" />
         <Keyword name="CH13DELTA"  value="24" />
         <Keyword name="CH13THUS"  value="False" />
         <Keyword name="CH13FL"  value="False" />
         <Keyword name="CH13HS"  value="8" />
         <Keyword name="CH13AS"  value="2" />
         <Keyword name="CH13FLNMS"  value="R763-APCA750" />
         <Keyword name="CH13HATFL"  value="375" />
         <Keyword name="CH13AATFL"  value="30000" />
         <Keyword name="CH13HAVAL"  value="6875000" />
         <Keyword name="CH14ID"  value="FL12" />
         <Keyword name="CH14NM"  value="V450-PB" />
         <Keyword name="CH14AD"  value="19" />
         <Keyword name="CH14DA"  value="35" />
         <Keyword name="CH14TH"  value="10000" />
         <Keyword name="CH14TR"  value="64" />
         <Keyword name="CH14GAIN"  value="105" />
         <Keyword name="CH14USH"  value="True" />
         <Keyword name="CH14DELAY"  value="-79.2" />
         <Keyword name="CH14DELTA"  value="24" />
         <Keyword name="CH14THUS"  value="False" />
         <Keyword name="CH14FL"  value="False" />
         <Keyword name="CH14HS"  value="8" />
         <Keyword name="CH14AS"  value="2" />
         <Keyword name="CH14FLNMS"  value="V450-PB" />
         <Keyword name="CH14HATFL"  value="375" />
         <Keyword name="CH14AATFL"  value="30000" />
         <Keyword name="CH14HAVAL"  value="6875000" />
         <Keyword name="CH15ID"  value="FL13" />
         <Keyword name="CH15NM"  value="V525-KrO" />
         <Keyword name="CH15AD"  value="20" />
         <Keyword name="CH15DA"  value="36" />
         <Keyword name="CH15TH"  value="10000" />
         <Keyword name="CH15TR"  value="64" />
         <Keyword name="CH15GAIN"  value="22" />
         <Keyword name="CH15USH"  value="True" />
         <Keyword name="CH15DELAY"  value="-79.2" />
         <Keyword name="CH15DELTA"  value="24" />
         <Keyword name="CH15THUS"  value="False" />
         <Keyword name="CH15FL"  value="False" />
         <Keyword name="CH15HS"  value="8" />
         <Keyword name="CH15AS"  value="2" />
         <Keyword name="CH15FLNMS"  value="V525-KrO" />
         <Keyword name="CH15HATFL"  value="375" />
         <Keyword name="CH15AATFL"  value="30000" />
         <Keyword name="CH15HAVAL"  value="6875000" />
         <Keyword name="CH16ID"  value="FL14" />
         <Keyword name="CH16NM"  value="V610" />
         <Keyword name="CH16AD"  value="21" />
         <Keyword name="CH16DA"  value="37" />
         <Keyword name="CH16TH"  value="10000" />
         <Keyword name="CH16TR"  value="64" />
         <Keyword name="CH16GAIN"  value="106" />
         <Keyword name="CH16USH"  value="True" />
         <Keyword name="CH16DELAY"  value="-79.2" />
         <Keyword name="CH16DELTA"  value="24" />
         <Keyword name="CH16THUS"  value="False" />
         <Keyword name="CH16FL"  value="False" />
         <Keyword name="CH16HS"  value="8" />
         <Keyword name="CH16AS"  value="2" />
         <Keyword name="CH16FLNMS"  value="V610" />
         <Keyword name="CH16HATFL"  value="375" />
         <Keyword name="CH16AATFL"  value="30000" />
         <Keyword name="CH16HAVAL"  value="6875000" />
         <Keyword name="CH17ID"  value="FL15" />
         <Keyword name="CH17NM"  value="V660" />
         <Keyword name="CH17AD"  value="22" />
         <Keyword name="CH17DA"  value="38" />
         <Keyword name="CH17TH"  value="10000" />
         <Keyword name="CH17TR"  value="64" />
         <Keyword name="CH17GAIN"  value="141" />
         <Keyword name="CH17USH"  value="True" />
         <Keyword name="CH17DELAY"  value="-79.2" />
         <Keyword name="CH17DELTA"  value="24" />
         <Keyword name="CH17THUS"  value="False" />
         <Keyword name="CH17FL"  value="False" />
         <Keyword name="CH17HS"  value="8" />
         <Keyword name="CH17AS"  value="2" />
         <Keyword name="CH17FLNMS"  value="V660" />
         <Keyword name="CH17HATFL"  value="375" />
         <Keyword name="CH17AATFL"  value="30000" />
         <Keyword name="CH17HAVAL"  value="6875000" />
         <Keyword name="CH18ID"  value="FL16" />
         <Keyword name="CH18NM"  value="V763" />
         <Keyword name="CH18AD"  value="23" />
         <Keyword name="CH18DA"  value="39" />
         <Keyword name="CH18TH"  value="10000" />
         <Keyword name="CH18TR"  value="64" />
         <Keyword name="CH18GAIN"  value="344" />
         <Keyword name="CH18USH"  value="True" />
         <Keyword name="CH18DELAY"  value="-79.2" />
         <Keyword name="CH18DELTA"  value="24" />
         <Keyword name="CH18THUS"  value="False" />
         <Keyword name="CH18FL"  value="False" />
         <Keyword name="CH18HS"  value="8" />
         <Keyword name="CH18AS"  value="2" />
         <Keyword name="CH18FLNMS"  value="V763" />
         <Keyword name="CH18HATFL"  value="375" />
         <Keyword name="CH18AATFL"  value="30000" />
         <Keyword name="CH18HAVAL"  value="6875000" />
         <Keyword name="CH19ID"  value="FL17" />
         <Keyword name="CH19NM"  value="NUV450" />
         <Keyword name="CH19AD"  value="18" />
         <Keyword name="CH19DA"  value="34" />
         <Keyword name="CH19TH"  value="10000" />
         <Keyword name="CH19TR"  value="64" />
         <Keyword name="CH19GAIN"  value="59" />
         <Keyword name="CH19USH"  value="True" />
         <Keyword name="CH19DELAY"  value="73.6" />
         <Keyword name="CH19DELTA"  value="24" />
         <Keyword name="CH19THUS"  value="False" />
         <Keyword name="CH19FL"  value="True" />
         <Keyword name="CH19HS"  value="8" />
         <Keyword name="CH19AS"  value="2" />
         <Keyword name="CH19FLNMS"  value="NUV450" />
         <Keyword name="CH19HATFL"  value="375" />
         <Keyword name="CH19AATFL"  value="30000" />
         <Keyword name="CH19HAVAL"  value="6875000" />
         <Keyword name="CH20ID"  value="FL18" />
         <Keyword name="CH20NM"  value="NUV525" />
         <Keyword name="CH20AD"  value="16" />
         <Keyword name="CH20DA"  value="32" />
         <Keyword name="CH20TH"  value="10000" />
         <Keyword name="CH20TR"  value="64" />
         <Keyword name="CH20GAIN"  value="102" />
         <Keyword name="CH20USH"  value="True" />
         <Keyword name="CH20DELAY"  value="73.6" />
         <Keyword name="CH20DELTA"  value="24" />
         <Keyword name="CH20THUS"  value="False" />
         <Keyword name="CH20FL"  value="False" />
         <Keyword name="CH20HS"  value="8" />
         <Keyword name="CH20AS"  value="2" />
         <Keyword name="CH20FLNMS"  value="NUV525" />
         <Keyword name="CH20HATFL"  value="375" />
         <Keyword name="CH20AATFL"  value="30000" />
         <Keyword name="CH20HAVAL"  value="6875000" />
         <Keyword name="CH21ID"  value="FL19" />
         <Keyword name="CH21NM"  value="NUV675" />
         <Keyword name="CH21AD"  value="17" />
         <Keyword name="CH21DA"  value="33" />
         <Keyword name="CH21TH"  value="10000" />
         <Keyword name="CH21TR"  value="64" />
         <Keyword name="CH21GAIN"  value="119" />
         <Keyword name="CH21USH"  value="True" />
         <Keyword name="CH21DELAY"  value="73.6" />
         <Keyword name="CH21DELTA"  value="24" />
         <Keyword name="CH21THUS"  value="False" />
         <Keyword name="CH21FL"  value="False" />
         <Keyword name="CH21HS"  value="8" />
         <Keyword name="CH21AS"  value="2" />
         <Keyword name="CH21FLNMS"  value="NUV675" />
         <Keyword name="CH21HATFL"  value="375" />
         <Keyword name="CH21AATFL"  value="30000" />
         <Keyword name="CH21HAVAL"  value="6875000" />
         <Keyword name="PCHID"  value="FSC" />
         <Keyword name="PCHTP"  value="AutoThreshold" />
         <Keyword name="TRLGC"  value="None" />
         <Keyword name="WCH"  value="FSC" />
         <Keyword name="DGAIN"  value="10" />
         <Keyword name="SWVER"  value="CytExpert 2.3.1.22" />
       </Keywords>
       <SampleNode name="Hucct-1 TM4SF1.fcs"  annotation=""  owningGroup=""  expanded="1"  sortPriority="10"  count="106496"  sampleID="2" >
         <Graph smoothing="0"  backColor="#ffffff"  foreColor="#000000"  heatMapStatParameter="FL4-H"  type="Pseudocolor"  fast="1" >
           <Axis dimension="x"  name="FSC-H"  label=""  auto="auto" />
           <Axis dimension="y"  name="SSC-H"  label=""  auto="auto" />
           <GraphSettings level="5%"  smoothingHighResolution="1"  contourHighResolution="1"  histogramSmoothingCount="0"  graphResolution="256"  showOutliers="0"  drawLargeDots="0"  dotsToDraw="8000"  tint="le.chartfill.tinted.40"  lineWeight="le.lineweight.normal"  lineStyle="le.linestyle.solid" />
           <GraphEnvironment showGrid="0"  showAxes="tnlTNL"  showGates="1"  showFreqOnPlots="1"  showGateNameOnPlots="1"  showMedians="0"  showUncomped="0"  addEventParam="0"  lastYAxisName="" >
             <TextTraits font="SansSerif"  size="11"  name="Labels"  style="plain"  color="#000000"  background="#00ffffff"  just="left" />
             <TextTraits font="SansSerif"  size="11"  name="LayoutGates"  style="plain"  color="#000000"  background="#00ffffff"  just="left" />
             <TextTraits font="SansSerif"  size="9"  name="Numbers"  style="plain"  color="#000000"  background="#00ffffff"  just="left" />
             <TextTraits font="SansSerif"  size="9"  name="Legend"  style="plain"  color="#000000"  background="#00ffffff"  just="left" />
             <WindowPosition x="620"  y="20"  width="390"  height="582"  displayed="0"  panelState="---" />
           </GraphEnvironment>
         </Graph>
         <Subpopulations>
           <Population name="Cells"  annotation=""  owningGroup="All Samples"  expanded="1"  sortPriority="10"  count="101890" >
             <Graph smoothing="0"  backColor="#ffffff"  foreColor="#000000"  heatMapStatParameter="FL4-H"  type="Pseudocolor"  fast="1" >
               <Axis dimension="x"  name="FSC-H"  label=""  auto="auto" />
               <Axis dimension="y"  name="SSC-H"  label=""  auto="auto" />
               <GraphSettings level="5%"  smoothingHighResolution="1"  contourHighResolution="1"  histogramSmoothingCount="0"  graphResolution="256"  showOutliers="0"  drawLargeDots="0"  dotsToDraw="8000"  tint="le.chartfill.tinted.40"  lineWeight="le.lineweight.normal"  lineStyle="le.linestyle.solid" />
               <GraphEnvironment showGrid="0"  showAxes="tnlTNL"  showGates="1"  showFreqOnPlots="1"  showGateNameOnPlots="1"  showMedians="0"  showUncomped="0"  addEventParam="0"  lastYAxisName="" >
                 <TextTraits font="SansSerif"  size="11"  name="Labels"  style="plain"  color="#000000"  background="#00ffffff"  just="left" />
                 <TextTraits font="SansSerif"  size="11"  name="LayoutGates"  style="plain"  color="#000000"  background="#00ffffff"  just="left" />
                 <TextTraits font="SansSerif"  size="9"  name="Numbers"  style="plain"  color="#000000"  background="#00ffffff"  just="left" />
                 <TextTraits font="SansSerif"  size="9"  name="Legend"  style="plain"  color="#000000"  background="#00ffffff"  just="left" />
                 <WindowPosition x="620"  y="20"  width="390"  height="582"  displayed="1"  panelState="---" />
               </GraphEnvironment>
             </Graph>
             <Gate gating:id="ID1159928799" >
               <gating:PolygonGate eventsInside="1"  annoOffsetX="0"  annoOffsetY="0"  tint="#000000"  isTinted="0"  lineWeight="Normal"  userDefined="1"  quadId="-1"  gateResolution="256" >
                 <gating:dimension>
                   <data-type:fcs-dimension data-type:name="FSC-H" />
                 </gating:dimension>
                 <gating:dimension>
                   <data-type:fcs-dimension data-type:name="SSC-H" />
                 </gating:dimension>
                 <gating:vertex>
                   <gating:coordinate data-type:value="65061.76039295" />
                   <gating:coordinate data-type:value="404529.6743543974" />
                 </gating:vertex>
                 <gating:vertex>
                   <gating:coordinate data-type:value="26024.70415718" />
                   <gating:coordinate data-type:value="14621.5544947373" />
                 </gating:vertex>
                 <gating:vertex>
                   <gating:coordinate data-type:value="110604.992668015" />
                   <gating:coordinate data-type:value="4873.8514982458" />
                 </gating:vertex>
                 <gating:vertex>
                   <gating:coordinate data-type:value="767728.7726368096" />
                   <gating:coordinate data-type:value="253440.2779087791" />
                 </gating:vertex>
                 <gating:vertex>
                   <gating:coordinate data-type:value="1073519.0464836746" />
                   <gating:coordinate data-type:value="497132.8528210667" />
                 </gating:vertex>
                 <gating:vertex>
                   <gating:coordinate data-type:value="1151593.1589552143" />
                   <gating:coordinate data-type:value="784690.091217566" />
                 </gating:vertex>
                 <gating:vertex>
                   <gating:coordinate data-type:value="709173.1882831547" />
                   <gating:coordinate data-type:value="965022.5966526589" />
                 </gating:vertex>
                 <gating:vertex>
                   <gating:coordinate data-type:value="351333.5061219299" />
                   <gating:coordinate data-type:value="877293.2696842353" />
                 </gating:vertex>
                 <gating:vertex>
                   <gating:coordinate data-type:value="201691.4572181449" />
                   <gating:coordinate data-type:value="662843.8037614222" />
                 </gating:vertex>
               </gating:PolygonGate>
             </Gate>
             <Subpopulations>
               <Population name="Singlets"  annotation=""  owningGroup="All Samples"  expanded="1"  sortPriority="10"  count="85838" >
                 <Graph smoothing="0"  backColor="#ffffff"  foreColor="#000000"  heatMapStatParameter="FL4-H"  type="Pseudocolor"  fast="1" >
                   <Axis dimension="x"  name="SSC-H"  label=""  auto="auto" />
                   <Axis dimension="y"  name="FL17-A"  label=""  auto="auto" />
                   <GraphSettings level="5%"  smoothingHighResolution="1"  contourHighResolution="1"  histogramSmoothingCount="0"  graphResolution="256"  showOutliers="0"  drawLargeDots="0"  dotsToDraw="8000"  tint="le.chartfill.tinted.40"  lineWeight="le.lineweight.normal"  lineStyle="le.linestyle.solid" />
                   <GraphEnvironment showGrid="0"  showAxes="tnlTNL"  showGates="1"  showFreqOnPlots="1"  showGateNameOnPlots="1"  showMedians="0"  showUncomped="0"  addEventParam="0"  lastYAxisName="" >
                     <TextTraits font="SansSerif"  size="11"  name="Labels"  style="plain"  color="#000000"  background="#00ffffff"  just="left" />
                     <TextTraits font="SansSerif"  size="11"  name="LayoutGates"  style="plain"  color="#000000"  background="#00ffffff"  just="left" />
                     <TextTraits font="SansSerif"  size="9"  name="Numbers"  style="plain"  color="#000000"  background="#00ffffff"  just="left" />
                     <TextTraits font="SansSerif"  size="9"  name="Legend"  style="plain"  color="#000000"  background="#00ffffff"  just="left" />
                     <WindowPosition x="620"  y="20"  width="390"  height="582"  displayed="0"  panelState="---" />
                   </GraphEnvironment>
                 </Graph>
                 <Gate gating:id="ID2037924064"  gating:parent_id="ID1159928799" >
                   <gating:PolygonGate eventsInside="1"  annoOffsetX="-40"  annoOffsetY="-46"  tint="#000000"  isTinted="0"  lineWeight="Normal"  userDefined="1"  quadId="-1"  gateResolution="256" >
                     <gating:dimension>
                       <data-type:fcs-dimension data-type:name="SSC-H" />
                     </gating:dimension>
                     <gating:dimension>
                       <data-type:fcs-dimension data-type:name="FSC-Width" />
                     </gating:dimension>
                     <gating:vertex>
                       <gating:coordinate data-type:value="17775.2231112492" />
                       <gating:coordinate data-type:value="1474.6543778802" />
                     </gating:vertex>
                     <gating:vertex>
                       <gating:coordinate data-type:value="724340.3417834055" />
                       <gating:coordinate data-type:value="2396.3133640553" />
                     </gating:vertex>
                     <gating:vertex>
                       <gating:coordinate data-type:value="657683.2551162209" />
                       <gating:coordinate data-type:value="3087.5576036866" />
                     </gating:vertex>
                     <gating:vertex>
                       <gating:coordinate data-type:value="155533.2022234306" />
                       <gating:coordinate data-type:value="2580.6451612903" />
                     </gating:vertex>
                     <gating:vertex>
                       <gating:coordinate data-type:value="26662.8346668738" />
                       <gating:coordinate data-type:value="2258.064516129" />
                     </gating:vertex>
                   </gating:PolygonGate>
                 </Gate>
                 <Subpopulations>
                   <Population name="Live cells"  annotation=""  owningGroup="All Samples"  expanded="1"  sortPriority="10"  count="84102" >
                     <Graph smoothing="0"  backColor="#ffffff"  foreColor="#000000"  heatMapStatParameter="FL4-H"  type="Pseudocolor"  fast="1" >
                       <Axis dimension="x"  name="SSC-H"  label=""  auto="auto" />
                       <Axis dimension="y"  name="FL4-A"  label=""  auto="auto" />
                       <GraphSettings level="5%"  smoothingHighResolution="1"  contourHighResolution="1"  histogramSmoothingCount="0"  graphResolution="256"  showOutliers="0"  drawLargeDots="0"  dotsToDraw="8000"  tint="le.chartfill.tinted.40"  lineWeight="le.lineweight.normal"  lineStyle="le.linestyle.solid" />
                       <GraphEnvironment showGrid="0"  showAxes="tnlTNL"  showGates="1"  showFreqOnPlots="1"  showGateNameOnPlots="1"  showMedians="0"  showUncomped="0"  addEventParam="0"  lastYAxisName="" >
                         <TextTraits font="SansSerif"  size="11"  name="Labels"  style="plain"  color="#000000"  background="#00ffffff"  just="left" />
                         <TextTraits font="SansSerif"  size="11"  name="LayoutGates"  style="plain"  color="#000000"  background="#00ffffff"  just="left" />
                         <TextTraits font="SansSerif"  size="9"  name="Numbers"  style="plain"  color="#000000"  background="#00ffffff"  just="left" />
                         <TextTraits font="SansSerif"  size="9"  name="Legend"  style="plain"  color="#000000"  background="#00ffffff"  just="left" />
                         <WindowPosition x="620"  y="20"  width="390"  height="582"  displayed="0"  panelState="---" />
                       </GraphEnvironment>
                     </Graph>
                     <Gate gating:id="ID1475995735"  gating:parent_id="ID2037924064" >
                       <gating:RectangleGate eventsInside="1"  annoOffsetX="0"  annoOffsetY="0"  tint="#000000"  isTinted="0"  lineWeight="Normal"  userDefined="1"  percentX="0"  percentY="0" >
                         <gating:dimension gating:min="-35550.44622249842"  gating:max="755446.9822280916" >
                           <data-type:fcs-dimension data-type:name="SSC-H" />
                         </gating:dimension>
                         <gating:dimension gating:min="0.735911245926618"  gating:max="84617.21568961779" >
                           <data-type:fcs-dimension data-type:name="FL17-A" />
                         </gating:dimension>
                       </gating:RectangleGate>
                     </Gate>
                     <Subpopulations>
                       <Population name="TM4SF1+"  annotation=""  owningGroup="All Samples"  expanded="1"  sortPriority="10"  count="21896" >
                         <Graph smoothing="0"  backColor="#ffffff"  foreColor="#000000"  heatMapStatParameter="FL4-H"  type="Pseudocolor"  fast="1" >
                           <Axis dimension="x"  name="SSC-H"  label=""  auto="auto" />
                           <Axis dimension="y"  name="FL4-A"  label=""  auto="auto" />
                           <GraphSettings level="5%"  smoothingHighResolution="1"  contourHighResolution="1"  histogramSmoothingCount="0"  graphResolution="256"  showOutliers="0"  drawLargeDots="0"  dotsToDraw="8000"  tint="le.chartfill.tinted.40"  lineWeight="le.lineweight.normal"  lineStyle="le.linestyle.solid" />
                           <GraphEnvironment showGrid="0"  showAxes="tnlTNL"  showGates="1"  showFreqOnPlots="1"  showGateNameOnPlots="1"  showMedians="0"  showUncomped="0"  addEventParam="0"  lastYAxisName="" >
                             <TextTraits font="SansSerif"  size="11"  name="Labels"  style="plain"  color="#000000"  background="#00ffffff"  just="left" />
                             <TextTraits font="SansSerif"  size="11"  name="LayoutGates"  style="plain"  color="#000000"  background="#00ffffff"  just="left" />
                             <TextTraits font="SansSerif"  size="9"  name="Numbers"  style="plain"  color="#000000"  background="#00ffffff"  just="left" />
                             <TextTraits font="SansSerif"  size="9"  name="Legend"  style="plain"  color="#000000"  background="#00ffffff"  just="left" />
                             <WindowPosition x="620"  y="20"  width="390"  height="582"  displayed="0"  panelState="---" />
                           </GraphEnvironment>
                         </Graph>
                         <Gate gating:id="ID816309680"  gating:parent_id="ID1475995735" >
                           <gating:RectangleGate eventsInside="1"  annoOffsetX="0"  annoOffsetY="0"  tint="#000000"  isTinted="0"  lineWeight="Normal"  userDefined="1"  percentX="0"  percentY="0" >
                             <gating:dimension gating:min="17775.22311124921"  gating:max="751003.1764502792" >
                               <data-type:fcs-dimension data-type:name="SSC-H" />
                             </gating:dimension>
                             <gating:dimension gating:min="98638.39818345822"  gating:max="1.2346541929739967E7" >
                               <data-type:fcs-dimension data-type:name="FL4-A" />
                             </gating:dimension>
                           </gating:RectangleGate>
                         </Gate>
                       </Population>
                     </Subpopulations>
                   </Population>
                 </Subpopulations>
               </Population>
             </Subpopulations>
           </Population>
         </Subpopulations>
       </SampleNode>
     </Sample>
     <Sample>
       <DataSet uri="file:/C:/Users/leej64/Desktop/Raw%20data/Supplement%207/Flow%20data/20221103%20TM4SF1%20testing%202/SNU%20IgG.fcs"  sampleID="3" />
       <Transformations>
         <transforms:linear transforms:minRange="0"  transforms:maxRange="1548469.8973522093"  gain="1" >
           <data-type:parameter data-type:name="FSC-H" />
         </transforms:linear>
         <transforms:linear transforms:minRange="0"  transforms:maxRange="16777216"  gain="1" >
           <data-type:parameter data-type:name="FSC-A" />
         </transforms:linear>
         <transforms:linear transforms:minRange="0"  transforms:maxRange="1057625.7751193282"  gain="1" >
           <data-type:parameter data-type:name="SSC-H" />
         </transforms:linear>
         <transforms:linear transforms:minRange="0"  transforms:maxRange="16777216"  gain="1" >
           <data-type:parameter data-type:name="SSC-A" />
         </transforms:linear>
         <transforms:log transforms:offset="1"  transforms:decades="7.2247198959" >
           <data-type:parameter data-type:name="FL4-H" />
         </transforms:log>
         <transforms:log transforms:offset="1"  transforms:decades="7.2247198959" >
           <data-type:parameter data-type:name="FL4-A" />
         </transforms:log>
         <transforms:log transforms:offset="1"  transforms:decades="7.2247198959" >
           <data-type:parameter data-type:name="FL17-H" />
         </transforms:log>
         <transforms:log transforms:offset="1"  transforms:decades="7.2247198959" >
           <data-type:parameter data-type:name="FL17-A" />
         </transforms:log>
         <transforms:linear transforms:minRange="0"  transforms:maxRange="10000"  gain="1" >
           <data-type:parameter data-type:name="FSC-Width" />
         </transforms:linear>
         <transforms:linear transforms:minRange="0"  transforms:maxRange="120"  gain="0.0000200002" >
           <data-type:parameter data-type:name="Time" />
         </transforms:linear>
       </Transformations>
       <Keywords>
         <Keyword name="FJ_FCS_VERSION"  value="3" />
         <Keyword name="$BEGINSTEXT"  value="0" />
         <Keyword name="$ENDSTEXT"  value="0" />
         <Keyword name="$BEGINDATA"  value="0000000000007824" />
         <Keyword name="$ENDDATA"  value="0000000008066383" />
         <Keyword name="$BEGINANALYSIS"  value="0" />
         <Keyword name="$ENDANALYSIS"  value="0" />
         <Keyword name="$TOT"  value="0000000000201464" />
         <Keyword name="FILVER"  value="1" />
         <Keyword name="$FIL"  value="SNU IgG.fcs" />
         <Keyword name="$SYS"  value="Microsoft Windows NT 6.2.9200.0" />
         <Keyword name="$MODE"  value="L" />
         <Keyword name="$BYTEORD"  value="1,2,3,4" />
         <Keyword name="$DATATYPE"  value="F" />
         <Keyword name="$NEXTDATA"  value="0" />
         <Keyword name="CYTEXPERTFIL"  value="True" />
         <Keyword name="TBID"  value="dfa2b3f2-8020-45bd-adc0-210f598ceed1" />
         <Keyword name="TBNM"  value="SNU IgG" />
         <Keyword name="$PAR"  value="10" />
         <Keyword name="$BTIM"  value="14:33:06" />
         <Keyword name="$ETIM"  value="14:35:06" />
         <Keyword name="$DATE"  value="03-Nov-2022" />
         <Keyword name="RCTOT"  value="10000" />
         <Keyword name="USRCTOT"  value="False" />
         <Keyword name="CGNM"  value="All Events " />
         <Keyword name="RCTIM"  value="120" />
         <Keyword name="USRCTIM"  value="True" />
         <Keyword name="RCVOL"  value="150" />
         <Keyword name="$SPILLOVER"  value="4,FL4-H,FL17-H,FL4-A,FL17-A,1,0,0,0,0,1,0,0,0,0,1,0,0,0,0,1" />
         <Keyword name="USRCVOL"  value="True" />
         <Keyword name="$TIMESTEP"  value="0.00002" />
         <Keyword name="$P1N"  value="FSC-H" />
         <Keyword name="$P1S"  value="FSC-H" />
         <Keyword name="$P1R"  value="16777216" />
         <Keyword name="$P1B"  value="32" />
         <Keyword name="$P1E"  value="0,0" />
         <Keyword name="$P1G"  value="1.0" />
         <Keyword name="P1DISPLAY"  value="LIN" />
         <Keyword name="$P2N"  value="FSC-A" />
         <Keyword name="$P2S"  value="FSC-A" />
         <Keyword name="$P2R"  value="16777216" />
         <Keyword name="$P2B"  value="32" />
         <Keyword name="$P2E"  value="0,0" />
         <Keyword name="$P2G"  value="1.0" />
         <Keyword name="P2DISPLAY"  value="LIN" />
         <Keyword name="$P3N"  value="SSC-H" />
         <Keyword name="$P3S"  value="SSC-H" />
         <Keyword name="$P3R"  value="16777216" />
         <Keyword name="$P3B"  value="32" />
         <Keyword name="$P3E"  value="0,0" />
         <Keyword name="$P3G"  value="1.0" />
         <Keyword name="P3DISPLAY"  value="LIN" />
         <Keyword name="$P4N"  value="SSC-A" />
         <Keyword name="$P4S"  value="SSC-A" />
         <Keyword name="$P4R"  value="16777216" />
         <Keyword name="$P4B"  value="32" />
         <Keyword name="$P4E"  value="0,0" />
         <Keyword name="$P4G"  value="1.0" />
         <Keyword name="P4DISPLAY"  value="LIN" />
         <Keyword name="$P5N"  value="FL4-H" />
         <Keyword name="$P5S"  value="Y585-PE-H" />
         <Keyword name="$P5R"  value="16777216" />
         <Keyword name="$P5B"  value="32" />
         <Keyword name="$P5E"  value="0,0" />
         <Keyword name="$P5G"  value="1.0" />
         <Keyword name="P5DISPLAY"  value="LOG" />
         <Keyword name="$P6N"  value="FL4-A" />
         <Keyword name="$P6S"  value="Y585-PE-A" />
         <Keyword name="$P6R"  value="16777216" />
         <Keyword name="$P6B"  value="32" />
         <Keyword name="$P6E"  value="0,0" />
         <Keyword name="$P6G"  value="1.0" />
         <Keyword name="P6DISPLAY"  value="LOG" />
         <Keyword name="$P7N"  value="FL17-H" />
         <Keyword name="$P7S"  value="NUV450-H" />
         <Keyword name="$P7R"  value="16777216" />
         <Keyword name="$P7B"  value="32" />
         <Keyword name="$P7E"  value="0,0" />
         <Keyword name="$P7G"  value="1.0" />
         <Keyword name="P7DISPLAY"  value="LOG" />
         <Keyword name="$P8N"  value="FL17-A" />
         <Keyword name="$P8S"  value="NUV450-A" />
         <Keyword name="$P8R"  value="16777216" />
         <Keyword name="$P8B"  value="32" />
         <Keyword name="$P8E"  value="0,0" />
         <Keyword name="$P8G"  value="1.0" />
         <Keyword name="P8DISPLAY"  value="LOG" />
         <Keyword name="$P9N"  value="FSC-Width" />
         <Keyword name="$P9S"  value="FSC-Width" />
         <Keyword name="$P9R"  value="10000" />
         <Keyword name="$P9B"  value="32" />
         <Keyword name="$P9E"  value="0,0" />
         <Keyword name="$P9G"  value="1.0" />
         <Keyword name="P9DISPLAY"  value="LIN" />
         <Keyword name="$P10N"  value="Time" />
         <Keyword name="$P10S"  value="Time" />
         <Keyword name="$P10R"  value="900000000" />
         <Keyword name="$P10B"  value="32" />
         <Keyword name="$P10E"  value="0,0" />
         <Keyword name="$P10G"  value="1.0" />
         <Keyword name="P10DISPLAY"  value="LIN" />
         <Keyword name="PLTNO"  value="01" />
         <Keyword name="$SMNO"  value="C1" />
         <Keyword name="$LOST"  value="0" />
         <Keyword name="$ABRT"  value="3816" />
         <Keyword name="IMPTTB"  value="False" />
         <Keyword name="FLLW"  value="True" />
         <Keyword name="RCD"  value="True" />
         <Keyword name="$VOL"  value="119998.9" />
         <Keyword name="$OP"  value="Cyoflex-LX" />
         <Keyword name="DURTIM"  value="119.998800" />
         <Keyword name="USCOMP"  value="False" />
         <Keyword name="AHCOMPSYNC"  value="False" />
         <Keyword name="COMPCHH"  value="Y585-PENUV450" />
         <Keyword name="COMPBGH"  value="00" />
         <Keyword name="COMPAFH"  value="00" />
         <Keyword name="COMPH"  value="1001" />
         <Keyword name="COMPGAINH"  value="8359" />
         <Keyword name="COMPCHA"  value="Y585-PENUV450" />
         <Keyword name="COMPBGA"  value="00" />
         <Keyword name="COMPAFA"  value="00" />
         <Keyword name="COMPA"  value="1001" />
         <Keyword name="COMPGAINA"  value="8359" />
         <Keyword name="FLDSM"  value="60" />
         <Keyword name="CHAR"  value="21" />
         <Keyword name="CH1ID"  value="FSC" />
         <Keyword name="CH1NM"  value="FSC" />
         <Keyword name="CH1AD"  value="14" />
         <Keyword name="CH1DA"  value="22" />
         <Keyword name="CH1TH"  value="10000" />
         <Keyword name="CH1TR"  value="64" />
         <Keyword name="CH1GAIN"  value="94" />
         <Keyword name="CH1USH"  value="True" />
         <Keyword name="CH1DELAY"  value="0" />
         <Keyword name="CH1DELTA"  value="24" />
         <Keyword name="CH1THUS"  value="False" />
         <Keyword name="CH1FL"  value="False" />
         <Keyword name="CH1HS"  value="8" />
         <Keyword name="CH1AS"  value="2" />
         <Keyword name="CH1HATFL"  value="375" />
         <Keyword name="CH1AATFL"  value="30000" />
         <Keyword name="CH1HAVAL"  value="5000000" />
         <Keyword name="CH2ID"  value="SSC" />
         <Keyword name="CH2NM"  value="SSC" />
         <Keyword name="CH2AD"  value="8" />
         <Keyword name="CH2DA"  value="16" />
         <Keyword name="CH2TH"  value="10000" />
         <Keyword name="CH2TR"  value="64" />
         <Keyword name="CH2GAIN"  value="141" />
         <Keyword name="CH2USH"  value="True" />
         <Keyword name="CH2DELAY"  value="0" />
         <Keyword name="CH2DELTA"  value="24" />
         <Keyword name="CH2THUS"  value="False" />
         <Keyword name="CH2FL"  value="False" />
         <Keyword name="CH2HS"  value="8" />
         <Keyword name="CH2AS"  value="2" />
         <Keyword name="CH2FLNMS"  value="SSC" />
         <Keyword name="CH2HATFL"  value="375" />
         <Keyword name="CH2AATFL"  value="30000" />
         <Keyword name="CH2HAVAL"  value="6875000" />
         <Keyword name="CH3ID"  value="FL1" />
         <Keyword name="CH3NM"  value="B525-FITC" />
         <Keyword name="CH3AD"  value="9" />
         <Keyword name="CH3DA"  value="17" />
         <Keyword name="CH3TH"  value="10000" />
         <Keyword name="CH3TR"  value="64" />
         <Keyword name="CH3GAIN"  value="94" />
         <Keyword name="CH3USH"  value="True" />
         <Keyword name="CH3DELAY"  value="0" />
         <Keyword name="CH3DELTA"  value="24" />
         <Keyword name="CH3THUS"  value="False" />
         <Keyword name="CH3FL"  value="False" />
         <Keyword name="CH3HS"  value="8" />
         <Keyword name="CH3AS"  value="2" />
         <Keyword name="CH3FLNMS"  value="B525-FITC" />
         <Keyword name="CH3HATFL"  value="375" />
         <Keyword name="CH3AATFL"  value="30000" />
         <Keyword name="CH3HAVAL"  value="6875000" />
         <Keyword name="CH4ID"  value="FL2" />
         <Keyword name="CH4NM"  value="B610-ECD" />
         <Keyword name="CH4AD"  value="10" />
         <Keyword name="CH4DA"  value="18" />
         <Keyword name="CH4TH"  value="10000" />
         <Keyword name="CH4TR"  value="64" />
         <Keyword name="CH4GAIN"  value="140" />
         <Keyword name="CH4USH"  value="True" />
         <Keyword name="CH4DELAY"  value="0" />
         <Keyword name="CH4DELTA"  value="24" />
         <Keyword name="CH4THUS"  value="False" />
         <Keyword name="CH4FL"  value="False" />
         <Keyword name="CH4HS"  value="8" />
         <Keyword name="CH4AS"  value="2" />
         <Keyword name="CH4FLNMS"  value="B610-ECD" />
         <Keyword name="CH4HATFL"  value="375" />
         <Keyword name="CH4AATFL"  value="30000" />
         <Keyword name="CH4HAVAL"  value="6875000" />
         <Keyword name="CH5ID"  value="FL3" />
         <Keyword name="CH5NM"  value="B690-PC5.5" />
         <Keyword name="CH5AD"  value="11" />
         <Keyword name="CH5DA"  value="19" />
         <Keyword name="CH5TH"  value="10000" />
         <Keyword name="CH5TR"  value="64" />
         <Keyword name="CH5GAIN"  value="240" />
         <Keyword name="CH5USH"  value="True" />
         <Keyword name="CH5DELAY"  value="0" />
         <Keyword name="CH5DELTA"  value="24" />
         <Keyword name="CH5THUS"  value="False" />
         <Keyword name="CH5FL"  value="False" />
         <Keyword name="CH5HS"  value="8" />
         <Keyword name="CH5AS"  value="2" />
         <Keyword name="CH5FLNMS"  value="B690-PC5.5" />
         <Keyword name="CH5HATFL"  value="375" />
         <Keyword name="CH5AATFL"  value="30000" />
         <Keyword name="CH5HAVAL"  value="6875000" />
         <Keyword name="CH6ID"  value="FL4" />
         <Keyword name="CH6NM"  value="Y585-PE" />
         <Keyword name="CH6AD"  value="6" />
         <Keyword name="CH6DA"  value="6" />
         <Keyword name="CH6TH"  value="10000" />
         <Keyword name="CH6TR"  value="64" />
         <Keyword name="CH6GAIN"  value="83" />
         <Keyword name="CH6USH"  value="True" />
         <Keyword name="CH6DELAY"  value="-41.44" />
         <Keyword name="CH6DELTA"  value="24" />
         <Keyword name="CH6THUS"  value="False" />
         <Keyword name="CH6FL"  value="True" />
         <Keyword name="CH6HS"  value="8" />
         <Keyword name="CH6AS"  value="2" />
         <Keyword name="CH6FLNMS"  value="Y585-PE" />
         <Keyword name="CH6HATFL"  value="375" />
         <Keyword name="CH6AATFL"  value="30000" />
         <Keyword name="CH6HAVAL"  value="6875000" />
         <Keyword name="CH7ID"  value="FL5" />
         <Keyword name="CH7NM"  value="Y610-mCHERRY" />
         <Keyword name="CH7AD"  value="4" />
         <Keyword name="CH7DA"  value="4" />
         <Keyword name="CH7TH"  value="10000" />
         <Keyword name="CH7TR"  value="64" />
         <Keyword name="CH7GAIN"  value="85" />
         <Keyword name="CH7USH"  value="True" />
         <Keyword name="CH7DELAY"  value="-41.44" />
         <Keyword name="CH7DELTA"  value="24" />
         <Keyword name="CH7THUS"  value="False" />
         <Keyword name="CH7FL"  value="False" />
         <Keyword name="CH7HS"  value="8" />
         <Keyword name="CH7AS"  value="2" />
         <Keyword name="CH7FLNMS"  value="Y610-mCHERRY" />
         <Keyword name="CH7HATFL"  value="375" />
         <Keyword name="CH7AATFL"  value="30000" />
         <Keyword name="CH7HAVAL"  value="6875000" />
         <Keyword name="CH8ID"  value="FL6" />
         <Keyword name="CH8NM"  value="Y675-PC5" />
         <Keyword name="CH8AD"  value="7" />
         <Keyword name="CH8DA"  value="7" />
         <Keyword name="CH8TH"  value="10000" />
         <Keyword name="CH8TR"  value="64" />
         <Keyword name="CH8GAIN"  value="75" />
         <Keyword name="CH8USH"  value="True" />
         <Keyword name="CH8DELAY"  value="-41.44" />
         <Keyword name="CH8DELTA"  value="24" />
         <Keyword name="CH8THUS"  value="False" />
         <Keyword name="CH8FL"  value="False" />
         <Keyword name="CH8HS"  value="8" />
         <Keyword name="CH8AS"  value="2" />
         <Keyword name="CH8FLNMS"  value="Y675-PC5" />
         <Keyword name="CH8HATFL"  value="375" />
         <Keyword name="CH8AATFL"  value="30000" />
         <Keyword name="CH8HAVAL"  value="6875000" />
         <Keyword name="CH9ID"  value="FL7" />
         <Keyword name="CH9NM"  value="Y710-PC5.5" />
         <Keyword name="CH9AD"  value="3" />
         <Keyword name="CH9DA"  value="3" />
         <Keyword name="CH9TH"  value="10000" />
         <Keyword name="CH9TR"  value="64" />
         <Keyword name="CH9GAIN"  value="78" />
         <Keyword name="CH9USH"  value="True" />
         <Keyword name="CH9DELAY"  value="-41.44" />
         <Keyword name="CH9DELTA"  value="24" />
         <Keyword name="CH9THUS"  value="False" />
         <Keyword name="CH9FL"  value="False" />
         <Keyword name="CH9HS"  value="8" />
         <Keyword name="CH9AS"  value="2" />
         <Keyword name="CH9FLNMS"  value="Y710-PC5.5" />
         <Keyword name="CH9HATFL"  value="375" />
         <Keyword name="CH9AATFL"  value="30000" />
         <Keyword name="CH9HAVAL"  value="6875000" />
         <Keyword name="CH10ID"  value="FL8" />
         <Keyword name="CH10NM"  value="Y763-PC7" />
         <Keyword name="CH10AD"  value="5" />
         <Keyword name="CH10DA"  value="5" />
         <Keyword name="CH10TH"  value="10000" />
         <Keyword name="CH10TR"  value="64" />
         <Keyword name="CH10GAIN"  value="425" />
         <Keyword name="CH10USH"  value="True" />
         <Keyword name="CH10DELAY"  value="-41.44" />
         <Keyword name="CH10DELTA"  value="24" />
         <Keyword name="CH10THUS"  value="False" />
         <Keyword name="CH10FL"  value="False" />
         <Keyword name="CH10HS"  value="8" />
         <Keyword name="CH10AS"  value="2" />
         <Keyword name="CH10FLNMS"  value="Y763-PC7" />
         <Keyword name="CH10HATFL"  value="375" />
         <Keyword name="CH10AATFL"  value="30000" />
         <Keyword name="CH10HAVAL"  value="6875000" />
         <Keyword name="CH11ID"  value="FL9" />
         <Keyword name="CH11NM"  value="R660-APC" />
         <Keyword name="CH11AD"  value="1" />
         <Keyword name="CH11DA"  value="1" />
         <Keyword name="CH11TH"  value="10000" />
         <Keyword name="CH11TR"  value="64" />
         <Keyword name="CH11GAIN"  value="165" />
         <Keyword name="CH11USH"  value="True" />
         <Keyword name="CH11DELAY"  value="37.92" />
         <Keyword name="CH11DELTA"  value="24" />
         <Keyword name="CH11THUS"  value="False" />
         <Keyword name="CH11FL"  value="False" />
         <Keyword name="CH11HS"  value="8" />
         <Keyword name="CH11AS"  value="2" />
         <Keyword name="CH11FLNMS"  value="R660-APC" />
         <Keyword name="CH11HATFL"  value="375" />
         <Keyword name="CH11AATFL"  value="30000" />
         <Keyword name="CH11HAVAL"  value="6875000" />
         <Keyword name="CH12ID"  value="FL10" />
         <Keyword name="CH12NM"  value="R712-APCA700" />
         <Keyword name="CH12AD"  value="2" />
         <Keyword name="CH12DA"  value="2" />
         <Keyword name="CH12TH"  value="10000" />
         <Keyword name="CH12TR"  value="64" />
         <Keyword name="CH12GAIN"  value="139" />
         <Keyword name="CH12USH"  value="True" />
         <Keyword name="CH12DELAY"  value="37.92" />
         <Keyword name="CH12DELTA"  value="24" />
         <Keyword name="CH12THUS"  value="False" />
         <Keyword name="CH12FL"  value="False" />
         <Keyword name="CH12HS"  value="8" />
         <Keyword name="CH12AS"  value="2" />
         <Keyword name="CH12FLNMS"  value="R712-APCA700" />
         <Keyword name="CH12HATFL"  value="375" />
         <Keyword name="CH12AATFL"  value="30000" />
         <Keyword name="CH12HAVAL"  value="6875000" />
         <Keyword name="CH13ID"  value="FL11" />
         <Keyword name="CH13NM"  value="R763-APCA750" />
         <Keyword name="CH13AD"  value="0" />
         <Keyword name="CH13DA"  value="0" />
         <Keyword name="CH13TH"  value="10000" />
         <Keyword name="CH13TR"  value="64" />
         <Keyword name="CH13GAIN"  value="210" />
         <Keyword name="CH13USH"  value="True" />
         <Keyword name="CH13DELAY"  value="37.92" />
         <Keyword name="CH13DELTA"  value="24" />
         <Keyword name="CH13THUS"  value="False" />
         <Keyword name="CH13FL"  value="False" />
         <Keyword name="CH13HS"  value="8" />
         <Keyword name="CH13AS"  value="2" />
         <Keyword name="CH13FLNMS"  value="R763-APCA750" />
         <Keyword name="CH13HATFL"  value="375" />
         <Keyword name="CH13AATFL"  value="30000" />
         <Keyword name="CH13HAVAL"  value="6875000" />
         <Keyword name="CH14ID"  value="FL12" />
         <Keyword name="CH14NM"  value="V450-PB" />
         <Keyword name="CH14AD"  value="19" />
         <Keyword name="CH14DA"  value="35" />
         <Keyword name="CH14TH"  value="10000" />
         <Keyword name="CH14TR"  value="64" />
         <Keyword name="CH14GAIN"  value="105" />
         <Keyword name="CH14USH"  value="True" />
         <Keyword name="CH14DELAY"  value="-79.2" />
         <Keyword name="CH14DELTA"  value="24" />
         <Keyword name="CH14THUS"  value="False" />
         <Keyword name="CH14FL"  value="False" />
         <Keyword name="CH14HS"  value="8" />
         <Keyword name="CH14AS"  value="2" />
         <Keyword name="CH14FLNMS"  value="V450-PB" />
         <Keyword name="CH14HATFL"  value="375" />
         <Keyword name="CH14AATFL"  value="30000" />
         <Keyword name="CH14HAVAL"  value="6875000" />
         <Keyword name="CH15ID"  value="FL13" />
         <Keyword name="CH15NM"  value="V525-KrO" />
         <Keyword name="CH15AD"  value="20" />
         <Keyword name="CH15DA"  value="36" />
         <Keyword name="CH15TH"  value="10000" />
         <Keyword name="CH15TR"  value="64" />
         <Keyword name="CH15GAIN"  value="22" />
         <Keyword name="CH15USH"  value="True" />
         <Keyword name="CH15DELAY"  value="-79.2" />
         <Keyword name="CH15DELTA"  value="24" />
         <Keyword name="CH15THUS"  value="False" />
         <Keyword name="CH15FL"  value="False" />
         <Keyword name="CH15HS"  value="8" />
         <Keyword name="CH15AS"  value="2" />
         <Keyword name="CH15FLNMS"  value="V525-KrO" />
         <Keyword name="CH15HATFL"  value="375" />
         <Keyword name="CH15AATFL"  value="30000" />
         <Keyword name="CH15HAVAL"  value="6875000" />
         <Keyword name="CH16ID"  value="FL14" />
         <Keyword name="CH16NM"  value="V610" />
         <Keyword name="CH16AD"  value="21" />
         <Keyword name="CH16DA"  value="37" />
         <Keyword name="CH16TH"  value="10000" />
         <Keyword name="CH16TR"  value="64" />
         <Keyword name="CH16GAIN"  value="106" />
         <Keyword name="CH16USH"  value="True" />
         <Keyword name="CH16DELAY"  value="-79.2" />
         <Keyword name="CH16DELTA"  value="24" />
         <Keyword name="CH16THUS"  value="False" />
         <Keyword name="CH16FL"  value="False" />
         <Keyword name="CH16HS"  value="8" />
         <Keyword name="CH16AS"  value="2" />
         <Keyword name="CH16FLNMS"  value="V610" />
         <Keyword name="CH16HATFL"  value="375" />
         <Keyword name="CH16AATFL"  value="30000" />
         <Keyword name="CH16HAVAL"  value="6875000" />
         <Keyword name="CH17ID"  value="FL15" />
         <Keyword name="CH17NM"  value="V660" />
         <Keyword name="CH17AD"  value="22" />
         <Keyword name="CH17DA"  value="38" />
         <Keyword name="CH17TH"  value="10000" />
         <Keyword name="CH17TR"  value="64" />
         <Keyword name="CH17GAIN"  value="141" />
         <Keyword name="CH17USH"  value="True" />
         <Keyword name="CH17DELAY"  value="-79.2" />
         <Keyword name="CH17DELTA"  value="24" />
         <Keyword name="CH17THUS"  value="False" />
         <Keyword name="CH17FL"  value="False" />
         <Keyword name="CH17HS"  value="8" />
         <Keyword name="CH17AS"  value="2" />
         <Keyword name="CH17FLNMS"  value="V660" />
         <Keyword name="CH17HATFL"  value="375" />
         <Keyword name="CH17AATFL"  value="30000" />
         <Keyword name="CH17HAVAL"  value="6875000" />
         <Keyword name="CH18ID"  value="FL16" />
         <Keyword name="CH18NM"  value="V763" />
         <Keyword name="CH18AD"  value="23" />
         <Keyword name="CH18DA"  value="39" />
         <Keyword name="CH18TH"  value="10000" />
         <Keyword name="CH18TR"  value="64" />
         <Keyword name="CH18GAIN"  value="344" />
         <Keyword name="CH18USH"  value="True" />
         <Keyword name="CH18DELAY"  value="-79.2" />
         <Keyword name="CH18DELTA"  value="24" />
         <Keyword name="CH18THUS"  value="False" />
         <Keyword name="CH18FL"  value="False" />
         <Keyword name="CH18HS"  value="8" />
         <Keyword name="CH18AS"  value="2" />
         <Keyword name="CH18FLNMS"  value="V763" />
         <Keyword name="CH18HATFL"  value="375" />
         <Keyword name="CH18AATFL"  value="30000" />
         <Keyword name="CH18HAVAL"  value="6875000" />
         <Keyword name="CH19ID"  value="FL17" />
         <Keyword name="CH19NM"  value="NUV450" />
         <Keyword name="CH19AD"  value="18" />
         <Keyword name="CH19DA"  value="34" />
         <Keyword name="CH19TH"  value="10000" />
         <Keyword name="CH19TR"  value="64" />
         <Keyword name="CH19GAIN"  value="59" />
         <Keyword name="CH19USH"  value="True" />
         <Keyword name="CH19DELAY"  value="73.6" />
         <Keyword name="CH19DELTA"  value="24" />
         <Keyword name="CH19THUS"  value="False" />
         <Keyword name="CH19FL"  value="True" />
         <Keyword name="CH19HS"  value="8" />
         <Keyword name="CH19AS"  value="2" />
         <Keyword name="CH19FLNMS"  value="NUV450" />
         <Keyword name="CH19HATFL"  value="375" />
         <Keyword name="CH19AATFL"  value="30000" />
         <Keyword name="CH19HAVAL"  value="6875000" />
         <Keyword name="CH20ID"  value="FL18" />
         <Keyword name="CH20NM"  value="NUV525" />
         <Keyword name="CH20AD"  value="16" />
         <Keyword name="CH20DA"  value="32" />
         <Keyword name="CH20TH"  value="10000" />
         <Keyword name="CH20TR"  value="64" />
         <Keyword name="CH20GAIN"  value="102" />
         <Keyword name="CH20USH"  value="True" />
         <Keyword name="CH20DELAY"  value="73.6" />
         <Keyword name="CH20DELTA"  value="24" />
         <Keyword name="CH20THUS"  value="False" />
         <Keyword name="CH20FL"  value="False" />
         <Keyword name="CH20HS"  value="8" />
         <Keyword name="CH20AS"  value="2" />
         <Keyword name="CH20FLNMS"  value="NUV525" />
         <Keyword name="CH20HATFL"  value="375" />
         <Keyword name="CH20AATFL"  value="30000" />
         <Keyword name="CH20HAVAL"  value="6875000" />
         <Keyword name="CH21ID"  value="FL19" />
         <Keyword name="CH21NM"  value="NUV675" />
         <Keyword name="CH21AD"  value="17" />
         <Keyword name="CH21DA"  value="33" />
         <Keyword name="CH21TH"  value="10000" />
         <Keyword name="CH21TR"  value="64" />
         <Keyword name="CH21GAIN"  value="119" />
         <Keyword name="CH21USH"  value="True" />
         <Keyword name="CH21DELAY"  value="73.6" />
         <Keyword name="CH21DELTA"  value="24" />
         <Keyword name="CH21THUS"  value="False" />
         <Keyword name="CH21FL"  value="False" />
         <Keyword name="CH21HS"  value="8" />
         <Keyword name="CH21AS"  value="2" />
         <Keyword name="CH21FLNMS"  value="NUV675" />
         <Keyword name="CH21HATFL"  value="375" />
         <Keyword name="CH21AATFL"  value="30000" />
         <Keyword name="CH21HAVAL"  value="6875000" />
         <Keyword name="PCHID"  value="FSC" />
         <Keyword name="PCHTP"  value="AutoThreshold" />
         <Keyword name="TRLGC"  value="None" />
         <Keyword name="WCH"  value="FSC" />
         <Keyword name="DGAIN"  value="10" />
         <Keyword name="SWVER"  value="CytExpert 2.3.1.22" />
       </Keywords>
       <SampleNode name="SNU IgG.fcs"  annotation=""  owningGroup=""  expanded="1"  sortPriority="10"  count="201464"  sampleID="3" >
         <Graph smoothing="0"  backColor="#ffffff"  foreColor="#000000"  type="Pseudocolor"  fast="1" >
           <Axis dimension="x"  name="FSC-H"  label=""  auto="auto" />
           <Axis dimension="y"  name="SSC-H"  label=""  auto="auto" />
           <GraphSettings level="5%"  smoothingHighResolution="1"  contourHighResolution="1"  histogramSmoothingCount="0"  graphResolution="256"  showOutliers="0"  drawLargeDots="0"  dotsToDraw="8000"  tint="le.chartfill.tinted.40"  lineWeight="le.lineweight.normal"  lineStyle="le.linestyle.solid" />
           <GraphEnvironment showGrid="0"  showAxes="tnlTNL"  showGates="1"  showFreqOnPlots="1"  showGateNameOnPlots="1"  showMedians="0"  showUncomped="0"  addEventParam="0"  lastYAxisName="" >
             <TextTraits font="SansSerif"  size="11"  name="Labels"  style="plain"  color="#000000"  background="#00ffffff"  just="left" />
             <TextTraits font="SansSerif"  size="11"  name="LayoutGates"  style="plain"  color="#000000"  background="#00ffffff"  just="left" />
             <TextTraits font="SansSerif"  size="9"  name="Numbers"  style="plain"  color="#000000"  background="#00ffffff"  just="left" />
             <TextTraits font="SansSerif"  size="9"  name="Legend"  style="plain"  color="#000000"  background="#00ffffff"  just="left" />
             <WindowPosition x="0"  y="0"  width="0"  height="0"  displayed="0"  panelState="" />
           </GraphEnvironment>
         </Graph>
         <Subpopulations>
           <Population name="Cells"  annotation=""  owningGroup="All Samples"  expanded="1"  sortPriority="10"  count="190869" >
             <Graph smoothing="0"  backColor="#ffffff"  foreColor="#000000"  heatMapStatParameter="FL4-H"  type="Pseudocolor"  fast="1" >
               <Axis dimension="x"  name="FSC-H"  label=""  auto="auto" />
               <Axis dimension="y"  name="SSC-H"  label=""  auto="auto" />
               <GraphSettings level="5%"  smoothingHighResolution="1"  contourHighResolution="1"  histogramSmoothingCount="0"  graphResolution="256"  showOutliers="0"  drawLargeDots="0"  dotsToDraw="8000"  tint="le.chartfill.tinted.40"  lineWeight="le.lineweight.normal"  lineStyle="le.linestyle.solid" />
               <GraphEnvironment showGrid="0"  showAxes="tnlTNL"  showGates="1"  showFreqOnPlots="1"  showGateNameOnPlots="1"  showMedians="0"  showUncomped="0"  addEventParam="0"  lastYAxisName="" >
                 <TextTraits font="SansSerif"  size="11"  name="Labels"  style="plain"  color="#000000"  background="#00ffffff"  just="left" />
                 <TextTraits font="SansSerif"  size="11"  name="LayoutGates"  style="plain"  color="#000000"  background="#00ffffff"  just="left" />
                 <TextTraits font="SansSerif"  size="9"  name="Numbers"  style="plain"  color="#000000"  background="#00ffffff"  just="left" />
                 <TextTraits font="SansSerif"  size="9"  name="Legend"  style="plain"  color="#000000"  background="#00ffffff"  just="left" />
                 <WindowPosition x="620"  y="20"  width="390"  height="582"  displayed="1"  panelState="---" />
               </GraphEnvironment>
             </Graph>
             <Gate gating:id="ID1303904397" >
               <gating:PolygonGate eventsInside="1"  annoOffsetX="0"  annoOffsetY="0"  tint="#000000"  isTinted="0"  lineWeight="Normal"  userDefined="1"  quadId="-1"  gateResolution="256" >
                 <gating:dimension>
                   <data-type:fcs-dimension data-type:name="FSC-H" />
                 </gating:dimension>
                 <gating:dimension>
                   <data-type:fcs-dimension data-type:name="SSC-H" />
                 </gating:dimension>
                 <gating:vertex>
                   <gating:coordinate data-type:value="65061.76039295" />
                   <gating:coordinate data-type:value="404529.6743543974" />
                 </gating:vertex>
                 <gating:vertex>
                   <gating:coordinate data-type:value="26024.70415718" />
                   <gating:coordinate data-type:value="14621.5544947373" />
                 </gating:vertex>
                 <gating:vertex>
                   <gating:coordinate data-type:value="110604.992668015" />
                   <gating:coordinate data-type:value="4873.8514982458" />
                 </gating:vertex>
                 <gating:vertex>
                   <gating:coordinate data-type:value="767728.7726368096" />
                   <gating:coordinate data-type:value="253440.2779087791" />
                 </gating:vertex>
                 <gating:vertex>
                   <gating:coordinate data-type:value="1073519.0464836746" />
                   <gating:coordinate data-type:value="497132.8528210667" />
                 </gating:vertex>
                 <gating:vertex>
                   <gating:coordinate data-type:value="1151593.1589552143" />
                   <gating:coordinate data-type:value="784690.091217566" />
                 </gating:vertex>
                 <gating:vertex>
                   <gating:coordinate data-type:value="709173.1882831547" />
                   <gating:coordinate data-type:value="965022.5966526589" />
                 </gating:vertex>
                 <gating:vertex>
                   <gating:coordinate data-type:value="351333.5061219299" />
                   <gating:coordinate data-type:value="877293.2696842353" />
                 </gating:vertex>
                 <gating:vertex>
                   <gating:coordinate data-type:value="201691.4572181449" />
                   <gating:coordinate data-type:value="662843.8037614222" />
                 </gating:vertex>
               </gating:PolygonGate>
             </Gate>
             <Subpopulations>
               <Population name="Singlets"  annotation=""  owningGroup="All Samples"  expanded="1"  sortPriority="10"  count="137795" >
                 <Graph smoothing="0"  backColor="#ffffff"  foreColor="#000000"  heatMapStatParameter="FL4-H"  type="Pseudocolor"  fast="1" >
                   <Axis dimension="x"  name="SSC-H"  label=""  auto="auto" />
                   <Axis dimension="y"  name="FSC-Width"  label=""  auto="auto" />
                   <GraphSettings level="5%"  smoothingHighResolution="1"  contourHighResolution="1"  histogramSmoothingCount="0"  graphResolution="256"  showOutliers="0"  drawLargeDots="0"  dotsToDraw="8000"  tint="le.chartfill.tinted.40"  lineWeight="le.lineweight.normal"  lineStyle="le.linestyle.solid" />
                   <GraphEnvironment showGrid="0"  showAxes="tnlTNL"  showGates="1"  showFreqOnPlots="1"  showGateNameOnPlots="1"  showMedians="0"  showUncomped="0"  addEventParam="0"  lastYAxisName="" >
                     <TextTraits font="SansSerif"  size="11"  name="Labels"  style="plain"  color="#000000"  background="#00ffffff"  just="left" />
                     <TextTraits font="SansSerif"  size="11"  name="LayoutGates"  style="plain"  color="#000000"  background="#00ffffff"  just="left" />
                     <TextTraits font="SansSerif"  size="9"  name="Numbers"  style="plain"  color="#000000"  background="#00ffffff"  just="left" />
                     <TextTraits font="SansSerif"  size="9"  name="Legend"  style="plain"  color="#000000"  background="#00ffffff"  just="left" />
                     <WindowPosition x="620"  y="20"  width="390"  height="582"  displayed="1"  panelState="---" />
                   </GraphEnvironment>
                 </Graph>
                 <Gate gating:id="ID1860588689"  gating:parent_id="ID1303904397" >
                   <gating:PolygonGate eventsInside="1"  annoOffsetX="-40"  annoOffsetY="-46"  tint="#000000"  isTinted="0"  lineWeight="Normal"  userDefined="1"  quadId="-1"  gateResolution="256" >
                     <gating:dimension>
                       <data-type:fcs-dimension data-type:name="SSC-H" />
                     </gating:dimension>
                     <gating:dimension>
                       <data-type:fcs-dimension data-type:name="FSC-Width" />
                     </gating:dimension>
                     <gating:vertex>
                       <gating:coordinate data-type:value="17775.2231112492" />
                       <gating:coordinate data-type:value="1474.6543778802" />
                     </gating:vertex>
                     <gating:vertex>
                       <gating:coordinate data-type:value="724340.3417834055" />
                       <gating:coordinate data-type:value="2396.3133640553" />
                     </gating:vertex>
                     <gating:vertex>
                       <gating:coordinate data-type:value="657683.2551162209" />
                       <gating:coordinate data-type:value="3087.5576036866" />
                     </gating:vertex>
                     <gating:vertex>
                       <gating:coordinate data-type:value="155533.2022234306" />
                       <gating:coordinate data-type:value="2580.6451612903" />
                     </gating:vertex>
                     <gating:vertex>
                       <gating:coordinate data-type:value="26662.8346668738" />
                       <gating:coordinate data-type:value="2258.064516129" />
                     </gating:vertex>
                   </gating:PolygonGate>
                 </Gate>
                 <Subpopulations>
                   <Population name="Live cells"  annotation=""  owningGroup="All Samples"  expanded="1"  sortPriority="10"  count="135571" >
                     <Graph smoothing="0"  backColor="#ffffff"  foreColor="#000000"  heatMapStatParameter="FL4-H"  type="Pseudocolor"  fast="1" >
                       <Axis dimension="x"  name="SSC-H"  label=""  auto="auto" />
                       <Axis dimension="y"  name="FL4-A"  label=""  auto="auto" />
                       <GraphSettings level="5%"  smoothingHighResolution="1"  contourHighResolution="1"  histogramSmoothingCount="0"  graphResolution="256"  showOutliers="0"  drawLargeDots="0"  dotsToDraw="8000"  tint="le.chartfill.tinted.40"  lineWeight="le.lineweight.normal"  lineStyle="le.linestyle.solid" />
                       <GraphEnvironment showGrid="0"  showAxes="tnlTNL"  showGates="1"  showFreqOnPlots="1"  showGateNameOnPlots="1"  showMedians="0"  showUncomped="0"  addEventParam="0"  lastYAxisName="" >
                         <TextTraits font="SansSerif"  size="11"  name="Labels"  style="plain"  color="#000000"  background="#00ffffff"  just="left" />
                         <TextTraits font="SansSerif"  size="11"  name="LayoutGates"  style="plain"  color="#000000"  background="#00ffffff"  just="left" />
                         <TextTraits font="SansSerif"  size="9"  name="Numbers"  style="plain"  color="#000000"  background="#00ffffff"  just="left" />
                         <TextTraits font="SansSerif"  size="9"  name="Legend"  style="plain"  color="#000000"  background="#00ffffff"  just="left" />
                         <WindowPosition x="620"  y="20"  width="390"  height="582"  displayed="0"  panelState="---" />
                       </GraphEnvironment>
                     </Graph>
                     <Gate gating:id="ID116858489"  gating:parent_id="ID1860588689" >
                       <gating:RectangleGate eventsInside="1"  annoOffsetX="0"  annoOffsetY="0"  tint="#000000"  isTinted="0"  lineWeight="Normal"  userDefined="1"  percentX="0"  percentY="0" >
                         <gating:dimension gating:min="-35550.44622249842"  gating:max="755446.9822280916" >
                           <data-type:fcs-dimension data-type:name="SSC-H" />
                         </gating:dimension>
                         <gating:dimension gating:min="0.735911245926618"  gating:max="84617.21568961779" >
                           <data-type:fcs-dimension data-type:name="FL17-A" />
                         </gating:dimension>
                       </gating:RectangleGate>
                     </Gate>
                     <Subpopulations>
                       <Population name="TM4SF1+"  annotation=""  owningGroup="All Samples"  expanded="1"  sortPriority="10"  count="1" >
                         <Graph smoothing="0"  backColor="#ffffff"  foreColor="#000000"  heatMapStatParameter="FL4-H"  type="Pseudocolor"  fast="1" >
                           <Axis dimension="x"  name="SSC-H"  label=""  auto="auto" />
                           <Axis dimension="y"  name="FL4-A"  label=""  auto="auto" />
                           <GraphSettings level="5%"  smoothingHighResolution="1"  contourHighResolution="1"  histogramSmoothingCount="0"  graphResolution="256"  showOutliers="0"  drawLargeDots="0"  dotsToDraw="8000"  tint="le.chartfill.tinted.40"  lineWeight="le.lineweight.normal"  lineStyle="le.linestyle.solid" />
                           <GraphEnvironment showGrid="0"  showAxes="tnlTNL"  showGates="1"  showFreqOnPlots="1"  showGateNameOnPlots="1"  showMedians="0"  showUncomped="0"  addEventParam="0"  lastYAxisName="" >
                             <TextTraits font="SansSerif"  size="11"  name="Labels"  style="plain"  color="#000000"  background="#00ffffff"  just="left" />
                             <TextTraits font="SansSerif"  size="11"  name="LayoutGates"  style="plain"  color="#000000"  background="#00ffffff"  just="left" />
                             <TextTraits font="SansSerif"  size="9"  name="Numbers"  style="plain"  color="#000000"  background="#00ffffff"  just="left" />
                             <TextTraits font="SansSerif"  size="9"  name="Legend"  style="plain"  color="#000000"  background="#00ffffff"  just="left" />
                             <WindowPosition x="620"  y="20"  width="390"  height="582"  displayed="0"  panelState="---" />
                           </GraphEnvironment>
                         </Graph>
                         <Gate gating:id="ID1629843604"  gating:parent_id="ID116858489" >
                           <gating:RectangleGate eventsInside="1"  annoOffsetX="0"  annoOffsetY="0"  tint="#000000"  isTinted="0"  lineWeight="Normal"  userDefined="1"  percentX="0"  percentY="0" >
                             <gating:dimension gating:min="17775.22311124921"  gating:max="751003.1764502792" >
                               <data-type:fcs-dimension data-type:name="SSC-H" />
                             </gating:dimension>
                             <gating:dimension gating:min="98638.39818345822"  gating:max="1.2346541929739967E7" >
                               <data-type:fcs-dimension data-type:name="FL4-A" />
                             </gating:dimension>
                           </gating:RectangleGate>
                         </Gate>
                       </Population>
                     </Subpopulations>
                   </Population>
                 </Subpopulations>
               </Population>
             </Subpopulations>
           </Population>
         </Subpopulations>
       </SampleNode>
     </Sample>
     <Sample>
       <DataSet uri="file:/C:/Users/leej64/Desktop/Raw%20data/Supplement%207/Flow%20data/20221103%20TM4SF1%20testing%202/SNU%20TM4SF1.fcs"  sampleID="4" />
       <Transformations>
         <transforms:linear transforms:minRange="0"  transforms:maxRange="1548469.8973522093"  gain="1" >
           <data-type:parameter data-type:name="FSC-H" />
         </transforms:linear>
         <transforms:linear transforms:minRange="0"  transforms:maxRange="16777216"  gain="1" >
           <data-type:parameter data-type:name="FSC-A" />
         </transforms:linear>
         <transforms:linear transforms:minRange="0"  transforms:maxRange="1057625.7751193282"  gain="1" >
           <data-type:parameter data-type:name="SSC-H" />
         </transforms:linear>
         <transforms:linear transforms:minRange="0"  transforms:maxRange="16777216"  gain="1" >
           <data-type:parameter data-type:name="SSC-A" />
         </transforms:linear>
         <transforms:log transforms:offset="1"  transforms:decades="7.2247198959" >
           <data-type:parameter data-type:name="FL4-H" />
         </transforms:log>
         <transforms:log transforms:offset="1"  transforms:decades="7.2247198959" >
           <data-type:parameter data-type:name="FL4-A" />
         </transforms:log>
         <transforms:log transforms:offset="1"  transforms:decades="7.2247198959" >
           <data-type:parameter data-type:name="FL17-H" />
         </transforms:log>
         <transforms:log transforms:offset="1"  transforms:decades="7.2247198959" >
           <data-type:parameter data-type:name="FL17-A" />
         </transforms:log>
         <transforms:linear transforms:minRange="0"  transforms:maxRange="10000"  gain="1" >
           <data-type:parameter data-type:name="FSC-Width" />
         </transforms:linear>
         <transforms:linear transforms:minRange="0"  transforms:maxRange="120"  gain="0.0000200002" >
           <data-type:parameter data-type:name="Time" />
         </transforms:linear>
       </Transformations>
       <Keywords>
         <Keyword name="FJ_FCS_VERSION"  value="3" />
         <Keyword name="$BEGINSTEXT"  value="0" />
         <Keyword name="$ENDSTEXT"  value="0" />
         <Keyword name="$BEGINDATA"  value="0000000000007824" />
         <Keyword name="$ENDDATA"  value="0000000007418183" />
         <Keyword name="$BEGINANALYSIS"  value="0" />
         <Keyword name="$ENDANALYSIS"  value="0" />
         <Keyword name="$TOT"  value="0000000000185259" />
         <Keyword name="FILVER"  value="1" />
         <Keyword name="$FIL"  value="SNU TM4SF1.fcs" />
         <Keyword name="$SYS"  value="Microsoft Windows NT 6.2.9200.0" />
         <Keyword name="$MODE"  value="L" />
         <Keyword name="$BYTEORD"  value="1,2,3,4" />
         <Keyword name="$DATATYPE"  value="F" />
         <Keyword name="$NEXTDATA"  value="0" />
         <Keyword name="CYTEXPERTFIL"  value="True" />
         <Keyword name="TBID"  value="da5f5d67-ae9b-4252-a509-d200278a17a5" />
         <Keyword name="TBNM"  value="SNU TM4SF1" />
         <Keyword name="$PAR"  value="10" />
         <Keyword name="$BTIM"  value="14:35:31" />
         <Keyword name="$ETIM"  value="14:37:31" />
         <Keyword name="$DATE"  value="03-Nov-2022" />
         <Keyword name="RCTOT"  value="10000" />
         <Keyword name="USRCTOT"  value="False" />
         <Keyword name="CGNM"  value="All Events " />
         <Keyword name="RCTIM"  value="120" />
         <Keyword name="USRCTIM"  value="True" />
         <Keyword name="RCVOL"  value="150" />
         <Keyword name="$SPILLOVER"  value="4,FL4-H,FL17-H,FL4-A,FL17-A,1,0,0,0,0,1,0,0,0,0,1,0,0,0,0,1" />
         <Keyword name="USRCVOL"  value="True" />
         <Keyword name="$TIMESTEP"  value="0.00002" />
         <Keyword name="$P1N"  value="FSC-H" />
         <Keyword name="$P1S"  value="FSC-H" />
         <Keyword name="$P1R"  value="16777216" />
         <Keyword name="$P1B"  value="32" />
         <Keyword name="$P1E"  value="0,0" />
         <Keyword name="$P1G"  value="1.0" />
         <Keyword name="P1DISPLAY"  value="LIN" />
         <Keyword name="$P2N"  value="FSC-A" />
         <Keyword name="$P2S"  value="FSC-A" />
         <Keyword name="$P2R"  value="16777216" />
         <Keyword name="$P2B"  value="32" />
         <Keyword name="$P2E"  value="0,0" />
         <Keyword name="$P2G"  value="1.0" />
         <Keyword name="P2DISPLAY"  value="LIN" />
         <Keyword name="$P3N"  value="SSC-H" />
         <Keyword name="$P3S"  value="SSC-H" />
         <Keyword name="$P3R"  value="16777216" />
         <Keyword name="$P3B"  value="32" />
         <Keyword name="$P3E"  value="0,0" />
         <Keyword name="$P3G"  value="1.0" />
         <Keyword name="P3DISPLAY"  value="LIN" />
         <Keyword name="$P4N"  value="SSC-A" />
         <Keyword name="$P4S"  value="SSC-A" />
         <Keyword name="$P4R"  value="16777216" />
         <Keyword name="$P4B"  value="32" />
         <Keyword name="$P4E"  value="0,0" />
         <Keyword name="$P4G"  value="1.0" />
         <Keyword name="P4DISPLAY"  value="LIN" />
         <Keyword name="$P5N"  value="FL4-H" />
         <Keyword name="$P5S"  value="Y585-PE-H" />
         <Keyword name="$P5R"  value="16777216" />
         <Keyword name="$P5B"  value="32" />
         <Keyword name="$P5E"  value="0,0" />
         <Keyword name="$P5G"  value="1.0" />
         <Keyword name="P5DISPLAY"  value="LOG" />
         <Keyword name="$P6N"  value="FL4-A" />
         <Keyword name="$P6S"  value="Y585-PE-A" />
         <Keyword name="$P6R"  value="16777216" />
         <Keyword name="$P6B"  value="32" />
         <Keyword name="$P6E"  value="0,0" />
         <Keyword name="$P6G"  value="1.0" />
         <Keyword name="P6DISPLAY"  value="LOG" />
         <Keyword name="$P7N"  value="FL17-H" />
         <Keyword name="$P7S"  value="NUV450-H" />
         <Keyword name="$P7R"  value="16777216" />
         <Keyword name="$P7B"  value="32" />
         <Keyword name="$P7E"  value="0,0" />
         <Keyword name="$P7G"  value="1.0" />
         <Keyword name="P7DISPLAY"  value="LOG" />
         <Keyword name="$P8N"  value="FL17-A" />
         <Keyword name="$P8S"  value="NUV450-A" />
         <Keyword name="$P8R"  value="16777216" />
         <Keyword name="$P8B"  value="32" />
         <Keyword name="$P8E"  value="0,0" />
         <Keyword name="$P8G"  value="1.0" />
         <Keyword name="P8DISPLAY"  value="LOG" />
         <Keyword name="$P9N"  value="FSC-Width" />
         <Keyword name="$P9S"  value="FSC-Width" />
         <Keyword name="$P9R"  value="10000" />
         <Keyword name="$P9B"  value="32" />
         <Keyword name="$P9E"  value="0,0" />
         <Keyword name="$P9G"  value="1.0" />
         <Keyword name="P9DISPLAY"  value="LIN" />
         <Keyword name="$P10N"  value="Time" />
         <Keyword name="$P10S"  value="Time" />
         <Keyword name="$P10R"  value="900000000" />
         <Keyword name="$P10B"  value="32" />
         <Keyword name="$P10E"  value="0,0" />
         <Keyword name="$P10G"  value="1.0" />
         <Keyword name="P10DISPLAY"  value="LIN" />
         <Keyword name="PLTNO"  value="01" />
         <Keyword name="$SMNO"  value="C2" />
         <Keyword name="$LOST"  value="0" />
         <Keyword name="$ABRT"  value="3378" />
         <Keyword name="IMPTTB"  value="False" />
         <Keyword name="FLLW"  value="True" />
         <Keyword name="RCD"  value="True" />
         <Keyword name="$VOL"  value="119998.9" />
         <Keyword name="$OP"  value="Cyoflex-LX" />
         <Keyword name="DURTIM"  value="119.999000" />
         <Keyword name="USCOMP"  value="False" />
         <Keyword name="AHCOMPSYNC"  value="False" />
         <Keyword name="COMPCHH"  value="Y585-PENUV450" />
         <Keyword name="COMPBGH"  value="00" />
         <Keyword name="COMPAFH"  value="00" />
         <Keyword name="COMPH"  value="1001" />
         <Keyword name="COMPGAINH"  value="8359" />
         <Keyword name="COMPCHA"  value="Y585-PENUV450" />
         <Keyword name="COMPBGA"  value="00" />
         <Keyword name="COMPAFA"  value="00" />
         <Keyword name="COMPA"  value="1001" />
         <Keyword name="COMPGAINA"  value="8359" />
         <Keyword name="FLDSM"  value="60" />
         <Keyword name="CHAR"  value="21" />
         <Keyword name="CH1ID"  value="FSC" />
         <Keyword name="CH1NM"  value="FSC" />
         <Keyword name="CH1AD"  value="14" />
         <Keyword name="CH1DA"  value="22" />
         <Keyword name="CH1TH"  value="10000" />
         <Keyword name="CH1TR"  value="64" />
         <Keyword name="CH1GAIN"  value="94" />
         <Keyword name="CH1USH"  value="True" />
         <Keyword name="CH1DELAY"  value="0" />
         <Keyword name="CH1DELTA"  value="24" />
         <Keyword name="CH1THUS"  value="False" />
         <Keyword name="CH1FL"  value="False" />
         <Keyword name="CH1HS"  value="8" />
         <Keyword name="CH1AS"  value="2" />
         <Keyword name="CH1HATFL"  value="375" />
         <Keyword name="CH1AATFL"  value="30000" />
         <Keyword name="CH1HAVAL"  value="5000000" />
         <Keyword name="CH2ID"  value="SSC" />
         <Keyword name="CH2NM"  value="SSC" />
         <Keyword name="CH2AD"  value="8" />
         <Keyword name="CH2DA"  value="16" />
         <Keyword name="CH2TH"  value="10000" />
         <Keyword name="CH2TR"  value="64" />
         <Keyword name="CH2GAIN"  value="141" />
         <Keyword name="CH2USH"  value="True" />
         <Keyword name="CH2DELAY"  value="0" />
         <Keyword name="CH2DELTA"  value="24" />
         <Keyword name="CH2THUS"  value="False" />
         <Keyword name="CH2FL"  value="False" />
         <Keyword name="CH2HS"  value="8" />
         <Keyword name="CH2AS"  value="2" />
         <Keyword name="CH2FLNMS"  value="SSC" />
         <Keyword name="CH2HATFL"  value="375" />
         <Keyword name="CH2AATFL"  value="30000" />
         <Keyword name="CH2HAVAL"  value="6875000" />
         <Keyword name="CH3ID"  value="FL1" />
         <Keyword name="CH3NM"  value="B525-FITC" />
         <Keyword name="CH3AD"  value="9" />
         <Keyword name="CH3DA"  value="17" />
         <Keyword name="CH3TH"  value="10000" />
         <Keyword name="CH3TR"  value="64" />
         <Keyword name="CH3GAIN"  value="94" />
         <Keyword name="CH3USH"  value="True" />
         <Keyword name="CH3DELAY"  value="0" />
         <Keyword name="CH3DELTA"  value="24" />
         <Keyword name="CH3THUS"  value="False" />
         <Keyword name="CH3FL"  value="False" />
         <Keyword name="CH3HS"  value="8" />
         <Keyword name="CH3AS"  value="2" />
         <Keyword name="CH3FLNMS"  value="B525-FITC" />
         <Keyword name="CH3HATFL"  value="375" />
         <Keyword name="CH3AATFL"  value="30000" />
         <Keyword name="CH3HAVAL"  value="6875000" />
         <Keyword name="CH4ID"  value="FL2" />
         <Keyword name="CH4NM"  value="B610-ECD" />
         <Keyword name="CH4AD"  value="10" />
         <Keyword name="CH4DA"  value="18" />
         <Keyword name="CH4TH"  value="10000" />
         <Keyword name="CH4TR"  value="64" />
         <Keyword name="CH4GAIN"  value="140" />
         <Keyword name="CH4USH"  value="True" />
         <Keyword name="CH4DELAY"  value="0" />
         <Keyword name="CH4DELTA"  value="24" />
         <Keyword name="CH4THUS"  value="False" />
         <Keyword name="CH4FL"  value="False" />
         <Keyword name="CH4HS"  value="8" />
         <Keyword name="CH4AS"  value="2" />
         <Keyword name="CH4FLNMS"  value="B610-ECD" />
         <Keyword name="CH4HATFL"  value="375" />
         <Keyword name="CH4AATFL"  value="30000" />
         <Keyword name="CH4HAVAL"  value="6875000" />
         <Keyword name="CH5ID"  value="FL3" />
         <Keyword name="CH5NM"  value="B690-PC5.5" />
         <Keyword name="CH5AD"  value="11" />
         <Keyword name="CH5DA"  value="19" />
         <Keyword name="CH5TH"  value="10000" />
         <Keyword name="CH5TR"  value="64" />
         <Keyword name="CH5GAIN"  value="240" />
         <Keyword name="CH5USH"  value="True" />
         <Keyword name="CH5DELAY"  value="0" />
         <Keyword name="CH5DELTA"  value="24" />
         <Keyword name="CH5THUS"  value="False" />
         <Keyword name="CH5FL"  value="False" />
         <Keyword name="CH5HS"  value="8" />
         <Keyword name="CH5AS"  value="2" />
         <Keyword name="CH5FLNMS"  value="B690-PC5.5" />
         <Keyword name="CH5HATFL"  value="375" />
         <Keyword name="CH5AATFL"  value="30000" />
         <Keyword name="CH5HAVAL"  value="6875000" />
         <Keyword name="CH6ID"  value="FL4" />
         <Keyword name="CH6NM"  value="Y585-PE" />
         <Keyword name="CH6AD"  value="6" />
         <Keyword name="CH6DA"  value="6" />
         <Keyword name="CH6TH"  value="10000" />
         <Keyword name="CH6TR"  value="64" />
         <Keyword name="CH6GAIN"  value="83" />
         <Keyword name="CH6USH"  value="True" />
         <Keyword name="CH6DELAY"  value="-41.44" />
         <Keyword name="CH6DELTA"  value="24" />
         <Keyword name="CH6THUS"  value="False" />
         <Keyword name="CH6FL"  value="True" />
         <Keyword name="CH6HS"  value="8" />
         <Keyword name="CH6AS"  value="2" />
         <Keyword name="CH6FLNMS"  value="Y585-PE" />
         <Keyword name="CH6HATFL"  value="375" />
         <Keyword name="CH6AATFL"  value="30000" />
         <Keyword name="CH6HAVAL"  value="6875000" />
         <Keyword name="CH7ID"  value="FL5" />
         <Keyword name="CH7NM"  value="Y610-mCHERRY" />
         <Keyword name="CH7AD"  value="4" />
         <Keyword name="CH7DA"  value="4" />
         <Keyword name="CH7TH"  value="10000" />
         <Keyword name="CH7TR"  value="64" />
         <Keyword name="CH7GAIN"  value="85" />
         <Keyword name="CH7USH"  value="True" />
         <Keyword name="CH7DELAY"  value="-41.44" />
         <Keyword name="CH7DELTA"  value="24" />
         <Keyword name="CH7THUS"  value="False" />
         <Keyword name="CH7FL"  value="False" />
         <Keyword name="CH7HS"  value="8" />
         <Keyword name="CH7AS"  value="2" />
         <Keyword name="CH7FLNMS"  value="Y610-mCHERRY" />
         <Keyword name="CH7HATFL"  value="375" />
         <Keyword name="CH7AATFL"  value="30000" />
         <Keyword name="CH7HAVAL"  value="6875000" />
         <Keyword name="CH8ID"  value="FL6" />
         <Keyword name="CH8NM"  value="Y675-PC5" />
         <Keyword name="CH8AD"  value="7" />
         <Keyword name="CH8DA"  value="7" />
         <Keyword name="CH8TH"  value="10000" />
         <Keyword name="CH8TR"  value="64" />
         <Keyword name="CH8GAIN"  value="75" />
         <Keyword name="CH8USH"  value="True" />
         <Keyword name="CH8DELAY"  value="-41.44" />
         <Keyword name="CH8DELTA"  value="24" />
         <Keyword name="CH8THUS"  value="False" />
         <Keyword name="CH8FL"  value="False" />
         <Keyword name="CH8HS"  value="8" />
         <Keyword name="CH8AS"  value="2" />
         <Keyword name="CH8FLNMS"  value="Y675-PC5" />
         <Keyword name="CH8HATFL"  value="375" />
         <Keyword name="CH8AATFL"  value="30000" />
         <Keyword name="CH8HAVAL"  value="6875000" />
         <Keyword name="CH9ID"  value="FL7" />
         <Keyword name="CH9NM"  value="Y710-PC5.5" />
         <Keyword name="CH9AD"  value="3" />
         <Keyword name="CH9DA"  value="3" />
         <Keyword name="CH9TH"  value="10000" />
         <Keyword name="CH9TR"  value="64" />
         <Keyword name="CH9GAIN"  value="78" />
         <Keyword name="CH9USH"  value="True" />
         <Keyword name="CH9DELAY"  value="-41.44" />
         <Keyword name="CH9DELTA"  value="24" />
         <Keyword name="CH9THUS"  value="False" />
         <Keyword name="CH9FL"  value="False" />
         <Keyword name="CH9HS"  value="8" />
         <Keyword name="CH9AS"  value="2" />
         <Keyword name="CH9FLNMS"  value="Y710-PC5.5" />
         <Keyword name="CH9HATFL"  value="375" />
         <Keyword name="CH9AATFL"  value="30000" />
         <Keyword name="CH9HAVAL"  value="6875000" />
         <Keyword name="CH10ID"  value="FL8" />
         <Keyword name="CH10NM"  value="Y763-PC7" />
         <Keyword name="CH10AD"  value="5" />
         <Keyword name="CH10DA"  value="5" />
         <Keyword name="CH10TH"  value="10000" />
         <Keyword name="CH10TR"  value="64" />
         <Keyword name="CH10GAIN"  value="425" />
         <Keyword name="CH10USH"  value="True" />
         <Keyword name="CH10DELAY"  value="-41.44" />
         <Keyword name="CH10DELTA"  value="24" />
         <Keyword name="CH10THUS"  value="False" />
         <Keyword name="CH10FL"  value="False" />
         <Keyword name="CH10HS"  value="8" />
         <Keyword name="CH10AS"  value="2" />
         <Keyword name="CH10FLNMS"  value="Y763-PC7" />
         <Keyword name="CH10HATFL"  value="375" />
         <Keyword name="CH10AATFL"  value="30000" />
         <Keyword name="CH10HAVAL"  value="6875000" />
         <Keyword name="CH11ID"  value="FL9" />
         <Keyword name="CH11NM"  value="R660-APC" />
         <Keyword name="CH11AD"  value="1" />
         <Keyword name="CH11DA"  value="1" />
         <Keyword name="CH11TH"  value="10000" />
         <Keyword name="CH11TR"  value="64" />
         <Keyword name="CH11GAIN"  value="165" />
         <Keyword name="CH11USH"  value="True" />
         <Keyword name="CH11DELAY"  value="37.92" />
         <Keyword name="CH11DELTA"  value="24" />
         <Keyword name="CH11THUS"  value="False" />
         <Keyword name="CH11FL"  value="False" />
         <Keyword name="CH11HS"  value="8" />
         <Keyword name="CH11AS"  value="2" />
         <Keyword name="CH11FLNMS"  value="R660-APC" />
         <Keyword name="CH11HATFL"  value="375" />
         <Keyword name="CH11AATFL"  value="30000" />
         <Keyword name="CH11HAVAL"  value="6875000" />
         <Keyword name="CH12ID"  value="FL10" />
         <Keyword name="CH12NM"  value="R712-APCA700" />
         <Keyword name="CH12AD"  value="2" />
         <Keyword name="CH12DA"  value="2" />
         <Keyword name="CH12TH"  value="10000" />
         <Keyword name="CH12TR"  value="64" />
         <Keyword name="CH12GAIN"  value="139" />
         <Keyword name="CH12USH"  value="True" />
         <Keyword name="CH12DELAY"  value="37.92" />
         <Keyword name="CH12DELTA"  value="24" />
         <Keyword name="CH12THUS"  value="False" />
         <Keyword name="CH12FL"  value="False" />
         <Keyword name="CH12HS"  value="8" />
         <Keyword name="CH12AS"  value="2" />
         <Keyword name="CH12FLNMS"  value="R712-APCA700" />
         <Keyword name="CH12HATFL"  value="375" />
         <Keyword name="CH12AATFL"  value="30000" />
         <Keyword name="CH12HAVAL"  value="6875000" />
         <Keyword name="CH13ID"  value="FL11" />
         <Keyword name="CH13NM"  value="R763-APCA750" />
         <Keyword name="CH13AD"  value="0" />
         <Keyword name="CH13DA"  value="0" />
         <Keyword name="CH13TH"  value="10000" />
         <Keyword name="CH13TR"  value="64" />
         <Keyword name="CH13GAIN"  value="210" />
         <Keyword name="CH13USH"  value="True" />
         <Keyword name="CH13DELAY"  value="37.92" />
         <Keyword name="CH13DELTA"  value="24" />
         <Keyword name="CH13THUS"  value="False" />
         <Keyword name="CH13FL"  value="False" />
         <Keyword name="CH13HS"  value="8" />
         <Keyword name="CH13AS"  value="2" />
         <Keyword name="CH13FLNMS"  value="R763-APCA750" />
         <Keyword name="CH13HATFL"  value="375" />
         <Keyword name="CH13AATFL"  value="30000" />
         <Keyword name="CH13HAVAL"  value="6875000" />
         <Keyword name="CH14ID"  value="FL12" />
         <Keyword name="CH14NM"  value="V450-PB" />
         <Keyword name="CH14AD"  value="19" />
         <Keyword name="CH14DA"  value="35" />
         <Keyword name="CH14TH"  value="10000" />
         <Keyword name="CH14TR"  value="64" />
         <Keyword name="CH14GAIN"  value="105" />
         <Keyword name="CH14USH"  value="True" />
         <Keyword name="CH14DELAY"  value="-79.2" />
         <Keyword name="CH14DELTA"  value="24" />
         <Keyword name="CH14THUS"  value="False" />
         <Keyword name="CH14FL"  value="False" />
         <Keyword name="CH14HS"  value="8" />
         <Keyword name="CH14AS"  value="2" />
         <Keyword name="CH14FLNMS"  value="V450-PB" />
         <Keyword name="CH14HATFL"  value="375" />
         <Keyword name="CH14AATFL"  value="30000" />
         <Keyword name="CH14HAVAL"  value="6875000" />
         <Keyword name="CH15ID"  value="FL13" />
         <Keyword name="CH15NM"  value="V525-KrO" />
         <Keyword name="CH15AD"  value="20" />
         <Keyword name="CH15DA"  value="36" />
         <Keyword name="CH15TH"  value="10000" />
         <Keyword name="CH15TR"  value="64" />
         <Keyword name="CH15GAIN"  value="22" />
         <Keyword name="CH15USH"  value="True" />
         <Keyword name="CH15DELAY"  value="-79.2" />
         <Keyword name="CH15DELTA"  value="24" />
         <Keyword name="CH15THUS"  value="False" />
         <Keyword name="CH15FL"  value="False" />
         <Keyword name="CH15HS"  value="8" />
         <Keyword name="CH15AS"  value="2" />
         <Keyword name="CH15FLNMS"  value="V525-KrO" />
         <Keyword name="CH15HATFL"  value="375" />
         <Keyword name="CH15AATFL"  value="30000" />
         <Keyword name="CH15HAVAL"  value="6875000" />
         <Keyword name="CH16ID"  value="FL14" />
         <Keyword name="CH16NM"  value="V610" />
         <Keyword name="CH16AD"  value="21" />
         <Keyword name="CH16DA"  value="37" />
         <Keyword name="CH16TH"  value="10000" />
         <Keyword name="CH16TR"  value="64" />
         <Keyword name="CH16GAIN"  value="106" />
         <Keyword name="CH16USH"  value="True" />
         <Keyword name="CH16DELAY"  value="-79.2" />
         <Keyword name="CH16DELTA"  value="24" />
         <Keyword name="CH16THUS"  value="False" />
         <Keyword name="CH16FL"  value="False" />
         <Keyword name="CH16HS"  value="8" />
         <Keyword name="CH16AS"  value="2" />
         <Keyword name="CH16FLNMS"  value="V610" />
         <Keyword name="CH16HATFL"  value="375" />
         <Keyword name="CH16AATFL"  value="30000" />
         <Keyword name="CH16HAVAL"  value="6875000" />
         <Keyword name="CH17ID"  value="FL15" />
         <Keyword name="CH17NM"  value="V660" />
         <Keyword name="CH17AD"  value="22" />
         <Keyword name="CH17DA"  value="38" />
         <Keyword name="CH17TH"  value="10000" />
         <Keyword name="CH17TR"  value="64" />
         <Keyword name="CH17GAIN"  value="141" />
         <Keyword name="CH17USH"  value="True" />
         <Keyword name="CH17DELAY"  value="-79.2" />
         <Keyword name="CH17DELTA"  value="24" />
         <Keyword name="CH17THUS"  value="False" />
         <Keyword name="CH17FL"  value="False" />
         <Keyword name="CH17HS"  value="8" />
         <Keyword name="CH17AS"  value="2" />
         <Keyword name="CH17FLNMS"  value="V660" />
         <Keyword name="CH17HATFL"  value="375" />
         <Keyword name="CH17AATFL"  value="30000" />
         <Keyword name="CH17HAVAL"  value="6875000" />
         <Keyword name="CH18ID"  value="FL16" />
         <Keyword name="CH18NM"  value="V763" />
         <Keyword name="CH18AD"  value="23" />
         <Keyword name="CH18DA"  value="39" />
         <Keyword name="CH18TH"  value="10000" />
         <Keyword name="CH18TR"  value="64" />
         <Keyword name="CH18GAIN"  value="344" />
         <Keyword name="CH18USH"  value="True" />
         <Keyword name="CH18DELAY"  value="-79.2" />
         <Keyword name="CH18DELTA"  value="24" />
         <Keyword name="CH18THUS"  value="False" />
         <Keyword name="CH18FL"  value="False" />
         <Keyword name="CH18HS"  value="8" />
         <Keyword name="CH18AS"  value="2" />
         <Keyword name="CH18FLNMS"  value="V763" />
         <Keyword name="CH18HATFL"  value="375" />
         <Keyword name="CH18AATFL"  value="30000" />
         <Keyword name="CH18HAVAL"  value="6875000" />
         <Keyword name="CH19ID"  value="FL17" />
         <Keyword name="CH19NM"  value="NUV450" />
         <Keyword name="CH19AD"  value="18" />
         <Keyword name="CH19DA"  value="34" />
         <Keyword name="CH19TH"  value="10000" />
         <Keyword name="CH19TR"  value="64" />
         <Keyword name="CH19GAIN"  value="59" />
         <Keyword name="CH19USH"  value="True" />
         <Keyword name="CH19DELAY"  value="73.6" />
         <Keyword name="CH19DELTA"  value="24" />
         <Keyword name="CH19THUS"  value="False" />
         <Keyword name="CH19FL"  value="True" />
         <Keyword name="CH19HS"  value="8" />
         <Keyword name="CH19AS"  value="2" />
         <Keyword name="CH19FLNMS"  value="NUV450" />
         <Keyword name="CH19HATFL"  value="375" />
         <Keyword name="CH19AATFL"  value="30000" />
         <Keyword name="CH19HAVAL"  value="6875000" />
         <Keyword name="CH20ID"  value="FL18" />
         <Keyword name="CH20NM"  value="NUV525" />
         <Keyword name="CH20AD"  value="16" />
         <Keyword name="CH20DA"  value="32" />
         <Keyword name="CH20TH"  value="10000" />
         <Keyword name="CH20TR"  value="64" />
         <Keyword name="CH20GAIN"  value="102" />
         <Keyword name="CH20USH"  value="True" />
         <Keyword name="CH20DELAY"  value="73.6" />
         <Keyword name="CH20DELTA"  value="24" />
         <Keyword name="CH20THUS"  value="False" />
         <Keyword name="CH20FL"  value="False" />
         <Keyword name="CH20HS"  value="8" />
         <Keyword name="CH20AS"  value="2" />
         <Keyword name="CH20FLNMS"  value="NUV525" />
         <Keyword name="CH20HATFL"  value="375" />
         <Keyword name="CH20AATFL"  value="30000" />
         <Keyword name="CH20HAVAL"  value="6875000" />
         <Keyword name="CH21ID"  value="FL19" />
         <Keyword name="CH21NM"  value="NUV675" />
         <Keyword name="CH21AD"  value="17" />
         <Keyword name="CH21DA"  value="33" />
         <Keyword name="CH21TH"  value="10000" />
         <Keyword name="CH21TR"  value="64" />
         <Keyword name="CH21GAIN"  value="119" />
         <Keyword name="CH21USH"  value="True" />
         <Keyword name="CH21DELAY"  value="73.6" />
         <Keyword name="CH21DELTA"  value="24" />
         <Keyword name="CH21THUS"  value="False" />
         <Keyword name="CH21FL"  value="False" />
         <Keyword name="CH21HS"  value="8" />
         <Keyword name="CH21AS"  value="2" />
         <Keyword name="CH21FLNMS"  value="NUV675" />
         <Keyword name="CH21HATFL"  value="375" />
         <Keyword name="CH21AATFL"  value="30000" />
         <Keyword name="CH21HAVAL"  value="6875000" />
         <Keyword name="PCHID"  value="FSC" />
         <Keyword name="PCHTP"  value="AutoThreshold" />
         <Keyword name="TRLGC"  value="None" />
         <Keyword name="WCH"  value="FSC" />
         <Keyword name="DGAIN"  value="10" />
         <Keyword name="SWVER"  value="CytExpert 2.3.1.22" />
       </Keywords>
       <SampleNode name="SNU TM4SF1.fcs"  annotation=""  owningGroup=""  expanded="1"  sortPriority="10"  count="185259"  sampleID="4" >
         <Graph smoothing="0"  backColor="#ffffff"  foreColor="#000000"  type="Pseudocolor"  fast="1" >
           <Axis dimension="x"  name="FSC-H"  label=""  auto="auto" />
           <Axis dimension="y"  name="SSC-H"  label=""  auto="auto" />
           <GraphSettings level="5%"  smoothingHighResolution="1"  contourHighResolution="1"  histogramSmoothingCount="0"  graphResolution="256"  showOutliers="0"  drawLargeDots="0"  dotsToDraw="8000"  tint="le.chartfill.tinted.40"  lineWeight="le.lineweight.normal"  lineStyle="le.linestyle.solid" />
           <GraphEnvironment showGrid="0"  showAxes="tnlTNL"  showGates="1"  showFreqOnPlots="1"  showGateNameOnPlots="1"  showMedians="0"  showUncomped="0"  addEventParam="0"  lastYAxisName="" >
             <TextTraits font="SansSerif"  size="11"  name="Labels"  style="plain"  color="#000000"  background="#00ffffff"  just="left" />
             <TextTraits font="SansSerif"  size="11"  name="LayoutGates"  style="plain"  color="#000000"  background="#00ffffff"  just="left" />
             <TextTraits font="SansSerif"  size="9"  name="Numbers"  style="plain"  color="#000000"  background="#00ffffff"  just="left" />
             <TextTraits font="SansSerif"  size="9"  name="Legend"  style="plain"  color="#000000"  background="#00ffffff"  just="left" />
             <WindowPosition x="0"  y="0"  width="0"  height="0"  displayed="0"  panelState="" />
           </GraphEnvironment>
         </Graph>
         <Subpopulations>
           <Population name="Cells"  annotation=""  owningGroup="All Samples"  expanded="1"  sortPriority="10"  count="174975" >
             <Graph smoothing="0"  backColor="#ffffff"  foreColor="#000000"  heatMapStatParameter="FL4-H"  type="Pseudocolor"  fast="1" >
               <Axis dimension="x"  name="FSC-H"  label=""  auto="auto" />
               <Axis dimension="y"  name="SSC-H"  label=""  auto="auto" />
               <GraphSettings level="5%"  smoothingHighResolution="1"  contourHighResolution="1"  histogramSmoothingCount="0"  graphResolution="256"  showOutliers="0"  drawLargeDots="0"  dotsToDraw="8000"  tint="le.chartfill.tinted.40"  lineWeight="le.lineweight.normal"  lineStyle="le.linestyle.solid" />
               <GraphEnvironment showGrid="0"  showAxes="tnlTNL"  showGates="1"  showFreqOnPlots="1"  showGateNameOnPlots="1"  showMedians="0"  showUncomped="0"  addEventParam="0"  lastYAxisName="" >
                 <TextTraits font="SansSerif"  size="11"  name="Labels"  style="plain"  color="#000000"  background="#00ffffff"  just="left" />
                 <TextTraits font="SansSerif"  size="11"  name="LayoutGates"  style="plain"  color="#000000"  background="#00ffffff"  just="left" />
                 <TextTraits font="SansSerif"  size="9"  name="Numbers"  style="plain"  color="#000000"  background="#00ffffff"  just="left" />
                 <TextTraits font="SansSerif"  size="9"  name="Legend"  style="plain"  color="#000000"  background="#00ffffff"  just="left" />
                 <WindowPosition x="620"  y="20"  width="390"  height="582"  displayed="1"  panelState="---" />
               </GraphEnvironment>
             </Graph>
             <Gate gating:id="ID755336267" >
               <gating:PolygonGate eventsInside="1"  annoOffsetX="0"  annoOffsetY="0"  tint="#000000"  isTinted="0"  lineWeight="Normal"  userDefined="1"  quadId="-1"  gateResolution="256" >
                 <gating:dimension>
                   <data-type:fcs-dimension data-type:name="FSC-H" />
                 </gating:dimension>
                 <gating:dimension>
                   <data-type:fcs-dimension data-type:name="SSC-H" />
                 </gating:dimension>
                 <gating:vertex>
                   <gating:coordinate data-type:value="65061.76039295" />
                   <gating:coordinate data-type:value="404529.6743543974" />
                 </gating:vertex>
                 <gating:vertex>
                   <gating:coordinate data-type:value="26024.70415718" />
                   <gating:coordinate data-type:value="14621.5544947373" />
                 </gating:vertex>
                 <gating:vertex>
                   <gating:coordinate data-type:value="110604.992668015" />
                   <gating:coordinate data-type:value="4873.8514982458" />
                 </gating:vertex>
                 <gating:vertex>
                   <gating:coordinate data-type:value="767728.7726368096" />
                   <gating:coordinate data-type:value="253440.2779087791" />
                 </gating:vertex>
                 <gating:vertex>
                   <gating:coordinate data-type:value="1073519.0464836746" />
                   <gating:coordinate data-type:value="497132.8528210667" />
                 </gating:vertex>
                 <gating:vertex>
                   <gating:coordinate data-type:value="1151593.1589552143" />
                   <gating:coordinate data-type:value="784690.091217566" />
                 </gating:vertex>
                 <gating:vertex>
                   <gating:coordinate data-type:value="709173.1882831547" />
                   <gating:coordinate data-type:value="965022.5966526589" />
                 </gating:vertex>
                 <gating:vertex>
                   <gating:coordinate data-type:value="351333.5061219299" />
                   <gating:coordinate data-type:value="877293.2696842353" />
                 </gating:vertex>
                 <gating:vertex>
                   <gating:coordinate data-type:value="201691.4572181449" />
                   <gating:coordinate data-type:value="662843.8037614222" />
                 </gating:vertex>
               </gating:PolygonGate>
             </Gate>
             <Subpopulations>
               <Population name="Singlets"  annotation=""  owningGroup="All Samples"  expanded="1"  sortPriority="10"  count="125207" >
                 <Graph smoothing="0"  backColor="#ffffff"  foreColor="#000000"  heatMapStatParameter="FL4-H"  type="Pseudocolor"  fast="1" >
                   <Axis dimension="x"  name="SSC-H"  label=""  auto="auto" />
                   <Axis dimension="y"  name="FSC-Width"  label=""  auto="auto" />
                   <GraphSettings level="5%"  smoothingHighResolution="1"  contourHighResolution="1"  histogramSmoothingCount="0"  graphResolution="256"  showOutliers="0"  drawLargeDots="0"  dotsToDraw="8000"  tint="le.chartfill.tinted.40"  lineWeight="le.lineweight.normal"  lineStyle="le.linestyle.solid" />
                   <GraphEnvironment showGrid="0"  showAxes="tnlTNL"  showGates="1"  showFreqOnPlots="1"  showGateNameOnPlots="1"  showMedians="0"  showUncomped="0"  addEventParam="0"  lastYAxisName="" >
                     <TextTraits font="SansSerif"  size="11"  name="Labels"  style="plain"  color="#000000"  background="#00ffffff"  just="left" />
                     <TextTraits font="SansSerif"  size="11"  name="LayoutGates"  style="plain"  color="#000000"  background="#00ffffff"  just="left" />
                     <TextTraits font="SansSerif"  size="9"  name="Numbers"  style="plain"  color="#000000"  background="#00ffffff"  just="left" />
                     <TextTraits font="SansSerif"  size="9"  name="Legend"  style="plain"  color="#000000"  background="#00ffffff"  just="left" />
                     <WindowPosition x="620"  y="20"  width="390"  height="582"  displayed="1"  panelState="---" />
                   </GraphEnvironment>
                 </Graph>
                 <Gate gating:id="ID599948867"  gating:parent_id="ID755336267" >
                   <gating:PolygonGate eventsInside="1"  annoOffsetX="-40"  annoOffsetY="-46"  tint="#000000"  isTinted="0"  lineWeight="Normal"  userDefined="1"  quadId="-1"  gateResolution="256" >
                     <gating:dimension>
                       <data-type:fcs-dimension data-type:name="SSC-H" />
                     </gating:dimension>
                     <gating:dimension>
                       <data-type:fcs-dimension data-type:name="FSC-Width" />
                     </gating:dimension>
                     <gating:vertex>
                       <gating:coordinate data-type:value="17775.2231112492" />
                       <gating:coordinate data-type:value="1474.6543778802" />
                     </gating:vertex>
                     <gating:vertex>
                       <gating:coordinate data-type:value="724340.3417834055" />
                       <gating:coordinate data-type:value="2396.3133640553" />
                     </gating:vertex>
                     <gating:vertex>
                       <gating:coordinate data-type:value="657683.2551162209" />
                       <gating:coordinate data-type:value="3087.5576036866" />
                     </gating:vertex>
                     <gating:vertex>
                       <gating:coordinate data-type:value="155533.2022234306" />
                       <gating:coordinate data-type:value="2580.6451612903" />
                     </gating:vertex>
                     <gating:vertex>
                       <gating:coordinate data-type:value="26662.8346668738" />
                       <gating:coordinate data-type:value="2258.064516129" />
                     </gating:vertex>
                   </gating:PolygonGate>
                 </Gate>
                 <Subpopulations>
                   <Population name="Live cells"  annotation=""  owningGroup="All Samples"  expanded="1"  sortPriority="10"  count="123369" >
                     <Graph smoothing="0"  backColor="#ffffff"  foreColor="#000000"  heatMapStatParameter="FL4-H"  type="Pseudocolor"  fast="1" >
                       <Axis dimension="x"  name="SSC-H"  label=""  auto="auto" />
                       <Axis dimension="y"  name="FL4-A"  label=""  auto="auto" />
                       <GraphSettings level="5%"  smoothingHighResolution="1"  contourHighResolution="1"  histogramSmoothingCount="0"  graphResolution="256"  showOutliers="0"  drawLargeDots="0"  dotsToDraw="8000"  tint="le.chartfill.tinted.40"  lineWeight="le.lineweight.normal"  lineStyle="le.linestyle.solid" />
                       <GraphEnvironment showGrid="0"  showAxes="tnlTNL"  showGates="1"  showFreqOnPlots="1"  showGateNameOnPlots="1"  showMedians="0"  showUncomped="0"  addEventParam="0"  lastYAxisName="" >
                         <TextTraits font="SansSerif"  size="11"  name="Labels"  style="plain"  color="#000000"  background="#00ffffff"  just="left" />
                         <TextTraits font="SansSerif"  size="11"  name="LayoutGates"  style="plain"  color="#000000"  background="#00ffffff"  just="left" />
                         <TextTraits font="SansSerif"  size="9"  name="Numbers"  style="plain"  color="#000000"  background="#00ffffff"  just="left" />
                         <TextTraits font="SansSerif"  size="9"  name="Legend"  style="plain"  color="#000000"  background="#00ffffff"  just="left" />
                         <WindowPosition x="620"  y="20"  width="390"  height="582"  displayed="0"  panelState="---" />
                       </GraphEnvironment>
                     </Graph>
                     <Gate gating:id="ID1502929050"  gating:parent_id="ID599948867" >
                       <gating:RectangleGate eventsInside="1"  annoOffsetX="0"  annoOffsetY="0"  tint="#000000"  isTinted="0"  lineWeight="Normal"  userDefined="1"  percentX="0"  percentY="0" >
                         <gating:dimension gating:min="-35550.44622249842"  gating:max="755446.9822280916" >
                           <data-type:fcs-dimension data-type:name="SSC-H" />
                         </gating:dimension>
                         <gating:dimension gating:min="0.735911245926618"  gating:max="84617.21568961779" >
                           <data-type:fcs-dimension data-type:name="FL17-A" />
                         </gating:dimension>
                       </gating:RectangleGate>
                     </Gate>
                     <Subpopulations>
                       <Population name="TM4SF1+"  annotation=""  owningGroup="All Samples"  expanded="1"  sortPriority="10"  count="36319" >
                         <Graph smoothing="0"  backColor="#ffffff"  foreColor="#000000"  heatMapStatParameter="FL4-H"  type="Pseudocolor"  fast="1" >
                           <Axis dimension="x"  name="SSC-H"  label=""  auto="auto" />
                           <Axis dimension="y"  name="FL4-A"  label=""  auto="auto" />
                           <GraphSettings level="5%"  smoothingHighResolution="1"  contourHighResolution="1"  histogramSmoothingCount="0"  graphResolution="256"  showOutliers="0"  drawLargeDots="0"  dotsToDraw="8000"  tint="le.chartfill.tinted.40"  lineWeight="le.lineweight.normal"  lineStyle="le.linestyle.solid" />
                           <GraphEnvironment showGrid="0"  showAxes="tnlTNL"  showGates="1"  showFreqOnPlots="1"  showGateNameOnPlots="1"  showMedians="0"  showUncomped="0"  addEventParam="0"  lastYAxisName="" >
                             <TextTraits font="SansSerif"  size="11"  name="Labels"  style="plain"  color="#000000"  background="#00ffffff"  just="left" />
                             <TextTraits font="SansSerif"  size="11"  name="LayoutGates"  style="plain"  color="#000000"  background="#00ffffff"  just="left" />
                             <TextTraits font="SansSerif"  size="9"  name="Numbers"  style="plain"  color="#000000"  background="#00ffffff"  just="left" />
                             <TextTraits font="SansSerif"  size="9"  name="Legend"  style="plain"  color="#000000"  background="#00ffffff"  just="left" />
                             <WindowPosition x="620"  y="20"  width="390"  height="582"  displayed="0"  panelState="---" />
                           </GraphEnvironment>
                         </Graph>
                         <Gate gating:id="ID479620460"  gating:parent_id="ID1502929050" >
                           <gating:RectangleGate eventsInside="1"  annoOffsetX="0"  annoOffsetY="0"  tint="#000000"  isTinted="0"  lineWeight="Normal"  userDefined="1"  percentX="0"  percentY="0" >
                             <gating:dimension gating:min="17775.22311124921"  gating:max="751003.1764502792" >
                               <data-type:fcs-dimension data-type:name="SSC-H" />
                             </gating:dimension>
                             <gating:dimension gating:min="98638.39818345822"  gating:max="1.2346541929739967E7" >
                               <data-type:fcs-dimension data-type:name="FL4-A" />
                             </gating:dimension>
                           </gating:RectangleGate>
                         </Gate>
                       </Population>
                     </Subpopulations>
                   </Population>
                 </Subpopulations>
               </Population>
             </Subpopulations>
           </Population>
         </Subpopulations>
       </SampleNode>
     </Sample>
   </SampleList>
   <TableEditor title="FlowJo Tables: TM4SF1 testing 03-Nov-2022.wsp"  current="Table" >
     <Table name="Table"  outputFile="file:/C:/Users/leej64/Documents/Table"  color="#00ffffff"  isBatch="0"  quickclose="0"  destination="toDisplay"  outputFormat="fj.document.type.table"  autoColumnName="" >
       <PrintLayout flipPattern0="0"  rows="1"  columns="1"  padding="36"  header=""  footer=""  headerActive="0"  footerActive="0"  scalingMode="fj.print.scale.none"  scaling="1"  orientation="1"  width="612"  height="792"  imageableX="72"  imageableY="72"  imageableWidth="468"  imageableHeight="648" />
       <PageSection sectionName="header" >&lt;table width=&quot;100%&quot;&gt;&lt;tr&gt;&lt;td align=&quot;left&quot; valign=&quot;top&quot;&gt;&amp;NBSP&amp;NBSP&amp;NBSP&amp;NBSP&lt;IMG SRC=&quot;file:/C:/Program%20Files/FlowJo%2010.8.1/images/fj_icon.png&quot;&gt;&lt;/IMG&gt;&lt;br/&gt;FlowJo, LLC&lt;/td&gt;&lt;td align=&quot;right&quot; valign=&quot;top&quot;&gt;Page &lt;PageNumber/&gt;&lt;/td&gt;&lt;/tr&gt;&lt;/table&gt;</PageSection>
       <PageSection sectionName="footer" >&lt;table width=&quot;100%&quot;&gt;&lt;tr&gt;&lt;td align=&quot;left&quot;  valign=&quot;bottom&quot;&gt;&lt;LongDate/&gt;&lt;/td&gt;&lt;td align=&quot;right&quot; valign=&quot;bottom&quot;&gt;&lt;Version/&gt;&lt;/td&gt;&lt;/tr&gt;&lt;/table&gt;</PageSection>
       <Iteration iterationType="SAMPLE"  iterationValue="1"  iterationKeyword=""  discriminator=""  panelSize="1"  groupName="workspaceSelection" />
     </Table>
   </TableEditor>
   <LayoutEditor title="FlowJo Layouts: TM4SF1 testing 03-Nov-2022.wsp"  current="Layout"  showGrid="0"  showPageBreaks="0"  showGuides="0"  showDebugOutput="0" >
     <Layout name="Layout"  outputFile="file:/C:/Users/leej64/Documents/Layout"  color="#00ffffff"  isBatch="0"  showGrid="0"  showRulers="1"  showDebugOutput="0"  showGuides="0"  showPageBreaks="1"  scale="1" >
       <PrintLayout flipPattern0="0"  rows="1"  columns="1"  padding="36"  header=""  footer=""  headerActive="0"  footerActive="0"  scalingMode="fj.print.scale.none"  scaling="1"  orientation="1"  width="612"  height="792"  imageableX="72"  imageableY="72"  imageableWidth="468"  imageableHeight="648" />
       <PageSection sectionName="header" >&lt;table width=&quot;100%&quot;&gt;&lt;tr&gt;&lt;td align=&quot;left&quot; valign=&quot;top&quot;&gt;&amp;NBSP&amp;NBSP&amp;NBSP&amp;NBSP&lt;IMG SRC=&quot;file:/C:/Program%20Files/FlowJo%2010.8.1/images/fj_icon.png&quot;&gt;&lt;/IMG&gt;&lt;br/&gt;FlowJo, LLC&lt;/td&gt;&lt;td align=&quot;right&quot; valign=&quot;top&quot;&gt;Page &lt;PageNumber/&gt;&lt;/td&gt;&lt;/tr&gt;&lt;/table&gt;</PageSection>
       <PageSection sectionName="footer" >&lt;table width=&quot;100%&quot;&gt;&lt;tr&gt;&lt;td align=&quot;left&quot;  valign=&quot;bottom&quot;&gt;&lt;LongDate/&gt;&lt;/td&gt;&lt;td align=&quot;right&quot; valign=&quot;bottom&quot;&gt;&lt;Version/&gt;&lt;/td&gt;&lt;/tr&gt;&lt;/table&gt;</PageSection>
       <Iteration iterationType="OFF"  iterationValue="1"  iterationKeyword=""  discriminator=""  panelSize="1"  groupName="workspaceSelection" />
       <BatchSettings useCurrentGroup="1"  length="3"  name=""  order="ACROSS"  direction="COLUMNS"  append="0"  destination="toLayout"  separatePages="0"  launchApp="1"  header="0"  footer="0"  commandLineBatch="0" />
       <FigList/>
     </Layout>
     <WindowPosition x="0"  y="0"  width="900"  height="600" />
   </LayoutEditor>
   <Scripts>
     <Script lang="text/javascript"  name="New Script    " />
   </Scripts>
   <Experiment>
     <PlateModel name="Plate"  color="#00ffffff"  rows="8"  columns="12"  plateID="00000"  expID="000-00000"  format="Plate"  showNEntries="1"  peHeatmap="1"  peShowEnums="1"  peThickBorders="1" >
       <PrintLayout flipPattern0="0"  rows="1"  columns="1"  padding="36"  header=""  footer=""  headerActive="0"  footerActive="0"  scalingMode="fj.print.scale.none"  scaling="1"  orientation="1"  width="612"  height="792"  imageableX="72"  imageableY="72"  imageableWidth="468"  imageableHeight="648" />
     </PlateModel>
     <PlateEditorState>
       <KeywordList>
         <Keyword attribute="Assay"  value="GFP Reporter" />
         <Keyword attribute="Time point"  value="24hr" />
         <Keyword attribute="Treatment &quot;Drug A&quot;"  value="10ug/L" />
       </KeywordList>
       <StagingArea>
         <StagingWell/>
         <StagingWell/>
         <StagingWell/>
         <StagingWell/>
       </StagingArea>
     </PlateEditorState>
   </Experiment>
   <Exports/>
   <SOPS/>
   <experiment/>
   <weights/>
 </Workspace>
