# Supplementary material for: Single-cell RNA sequencing reveals cancer stem-like cells and dynamics in tumor microenvironment during cholangiocarcinoma progression
Source: Front Cell Dev Biol. 2023 Nov 10;11:1250215. doi: 10.3389/fcell.2023.1250215 (PMC10667919; doi:10.3389/fcell.2023.1250215)
Supplement: Supplementary file 4 [file DataSheet1.ZIP › Supplement 7/Supplement 7B/[Supplement 7B] 2022-12-09 105939 (CD24 raw data-Hucc-t1, SNU1079, TM4SF1 sorted cells).xls]

## Sheet: Sample Setup
Block Type	384-Well Block
Calibration ABY is expired	No
Calibration ABY performed on	2022-06-23 13:19:46 PM EDT
Calibration Background is expired	No
Calibration Background performed on	2022-06-23 12:57:08 PM EDT
Calibration CY5 is expired	No
Calibration CY5 performed on	2022-06-23 13:19:46 PM EDT
Calibration FAM is expired	No
Calibration FAM performed on	2022-06-23 13:12:12 PM EDT
Calibration JUN is expired	No
Calibration JUN performed on	2022-06-23 13:19:46 PM EDT
Calibration MUSTANG PURPLE is expired	No
Calibration MUSTANG PURPLE performed on	2022-06-23 13:19:46 PM EDT
Calibration NED is expired	No
Calibration NED performed on	2022-06-23 13:19:46 PM EDT
Calibration ROI is expired	No
Calibration ROI performed on	2022-06-23 12:50:04 PM EDT
Calibration ROX is expired	No
Calibration ROX performed on	2022-06-23 13:12:12 PM EDT
Calibration SYBR is expired	No
Calibration SYBR performed on	2022-06-23 13:12:12 PM EDT
Calibration TAMRA is expired	No
Calibration TAMRA performed on	2022-06-23 13:12:12 PM EDT
Calibration Uniformity is expired	No
Calibration Uniformity performed on	2022-06-23 13:04:45 PM EDT
Calibration VIC is expired	No
Calibration VIC performed on	2022-06-23 13:12:12 PM EDT
Chemistry	SYBR_GREEN
Experiment Barcode
Experiment Comments
Experiment File Name	D:\Users\Public\Documents\Jihye\2022-12-09 105939.eds
Experiment Name	2022-12-09 105939
Experiment Run End Time	2022-12-09 09:08:36 AM EST
Experiment Type	Comparative Cт (ΔΔCт)
Experiment User Name
Instrument Name	278882464
Instrument Serial Number	278882464
Instrument Type	ViiA 7
Passive Reference	ROX
Quantification Cycle Method	Ct
Signal Smoothing On	true
Stage/ Cycle where Analysis is performed	Stage 2, Step 2
Well	Well Position	Sample Name	Sample Color	Biogroup Name	Biogroup Color	Target Name	Target Color	Task	Reporter	Quencher	Quantity	Comments
1	A1
2	A2
3	A3
4	A4
5	A5
6	A6
7	A7
8	A8
9	A9
10	A10
11	A11
12	A12
13	A13
14	A14
15	A15
16	A16
17	A17
18	A18
19	A19
20	A20
21	A21
22	A22
23	A23
24	A24
25	B1
26	B2
27	B3
28	B4
29	B5
30	B6
31	B7
32	B8
33	B9
34	B10
35	B11
36	B12
37	B13
38	B14	Hucct-1 TM4SF1+1	RGB(176,23,31)			CD24	RGB(139,137,112)	UNKNOWN	SYBR	None
39	B15	Hucct-1 TM4SF1+1	RGB(176,23,31)			CD24	RGB(139,137,112)	UNKNOWN	SYBR	None
40	B16	Hucct-1 TM4SF1+1	RGB(176,23,31)			CD24	RGB(139,137,112)	UNKNOWN	SYBR	None
41	B17
42	B18
43	B19
44	B20	Hucct-1 TM4SF1+1	RGB(176,23,31)			GAPDH	RGB(142,56,142)	UNKNOWN	SYBR	None
45	B21	Hucct-1 TM4SF1+1	RGB(176,23,31)			GAPDH	RGB(142,56,142)	UNKNOWN	SYBR	None
46	B22	Hucct-1 TM4SF1+1	RGB(176,23,31)			GAPDH	RGB(142,56,142)	UNKNOWN	SYBR	None
47	B23
48	B24
49	C1
50	C2
51	C3
52	C4
53	C5
54	C6
55	C7
56	C8
57	C9
58	C10
59	C11
60	C12
61	C13
62	C14	Hucct-1 TM4SF1+2	RGB(0,0,255)			CD24	RGB(139,137,112)	UNKNOWN	SYBR	None
63	C15	Hucct-1 TM4SF1+2	RGB(0,0,255)			CD24	RGB(139,137,112)	UNKNOWN	SYBR	None
64	C16	Hucct-1 TM4SF1+2	RGB(0,0,255)			CD24	RGB(139,137,112)	UNKNOWN	SYBR	None
65	C17
66	C18
67	C19
68	C20	Hucct-1 TM4SF1+2	RGB(0,0,255)			GAPDH	RGB(142,56,142)	UNKNOWN	SYBR	None
69	C21	Hucct-1 TM4SF1+2	RGB(0,0,255)			GAPDH	RGB(142,56,142)	UNKNOWN	SYBR	None
70	C22	Hucct-1 TM4SF1+2	RGB(0,0,255)			GAPDH	RGB(142,56,142)	UNKNOWN	SYBR	None
71	C23
72	C24
73	D1
74	D2
75	D3
76	D4
77	D5
78	D6
79	D7
80	D8
81	D9
82	D10
83	D11
84	D12
85	D13
86	D14	Hucct-1 TM4SF1+3	RGB(0,139,69)			CD24	RGB(139,137,112)	UNKNOWN	SYBR	None
87	D15	Hucct-1 TM4SF1+3	RGB(0,139,69)			CD24	RGB(139,137,112)	UNKNOWN	SYBR	None
88	D16	Hucct-1 TM4SF1+3	RGB(0,139,69)			CD24	RGB(139,137,112)	UNKNOWN	SYBR	None
89	D17
90	D18
91	D19
92	D20	Hucct-1 TM4SF1+3	RGB(0,139,69)			GAPDH	RGB(142,56,142)	UNKNOWN	SYBR	None
93	D21	Hucct-1 TM4SF1+3	RGB(0,139,69)			GAPDH	RGB(142,56,142)	UNKNOWN	SYBR	None
94	D22	Hucct-1 TM4SF1+3	RGB(0,139,69)			GAPDH	RGB(142,56,142)	UNKNOWN	SYBR	None
95	D23
96	D24
97	E1
98	E2
99	E3
100	E4
101	E5
102	E6
103	E7
104	E8
105	E9
106	E10
107	E11
108	E12
109	E13
110	E14	Hucct-1 TM4SF1-1	RGB(255,127,0)			CD24	RGB(139,137,112)	UNKNOWN	SYBR	None
111	E15	Hucct-1 TM4SF1-1	RGB(255,127,0)			CD24	RGB(139,137,112)	UNKNOWN	SYBR	None
112	E16	Hucct-1 TM4SF1-1	RGB(255,127,0)			CD24	RGB(139,137,112)	UNKNOWN	SYBR	None
113	E17
114	E18
115	E19
116	E20	Hucct-1 TM4SF1-1	RGB(255,127,0)			GAPDH	RGB(142,56,142)	UNKNOWN	SYBR	None
117	E21	Hucct-1 TM4SF1-1	RGB(255,127,0)			GAPDH	RGB(142,56,142)	UNKNOWN	SYBR	None
118	E22	Hucct-1 TM4SF1-1	RGB(255,127,0)			GAPDH	RGB(142,56,142)	UNKNOWN	SYBR	None
119	E23
120	E24
121	F1
122	F2
123	F3
124	F4
125	F5
126	F6
127	F7
128	F8
129	F9
130	F10
131	F11
132	F12
133	F13
134	F14	Hucct-1 TM4SF1-2	RGB(139,137,112)			CD24	RGB(139,137,112)	UNKNOWN	SYBR	None
135	F15	Hucct-1 TM4SF1-2	RGB(139,137,112)			CD24	RGB(139,137,112)	UNKNOWN	SYBR	None
136	F16	Hucct-1 TM4SF1-2	RGB(139,137,112)			CD24	RGB(139,137,112)	UNKNOWN	SYBR	None
137	F17
138	F18
139	F19
140	F20	Hucct-1 TM4SF1-2	RGB(139,137,112)			GAPDH	RGB(142,56,142)	UNKNOWN	SYBR	None
141	F21	Hucct-1 TM4SF1-2	RGB(139,137,112)			GAPDH	RGB(142,56,142)	UNKNOWN	SYBR	None
142	F22	Hucct-1 TM4SF1-2	RGB(139,137,112)			GAPDH	RGB(142,56,142)	UNKNOWN	SYBR	None
143	F23
144	F24
145	G1
146	G2
147	G3
148	G4
149	G5
150	G6
151	G7
152	G8
153	G9
154	G10
155	G11
156	G12
157	G13
158	G14	Hucct-1 TM4SF1-3	RGB(238,121,66)			CD24	RGB(139,137,112)	UNKNOWN	SYBR	None
159	G15	Hucct-1 TM4SF1-3	RGB(238,121,66)			CD24	RGB(139,137,112)	UNKNOWN	SYBR	None
160	G16	Hucct-1 TM4SF1-3	RGB(238,121,66)			CD24	RGB(139,137,112)	UNKNOWN	SYBR	None
161	G17
162	G18
163	G19
164	G20	Hucct-1 TM4SF1-3	RGB(238,121,66)			GAPDH	RGB(142,56,142)	UNKNOWN	SYBR	None
165	G21	Hucct-1 TM4SF1-3	RGB(238,121,66)			GAPDH	RGB(142,56,142)	UNKNOWN	SYBR	None
166	G22	Hucct-1 TM4SF1-3	RGB(238,121,66)			GAPDH	RGB(142,56,142)	UNKNOWN	SYBR	None
167	G23
168	G24
169	H1
170	H2
171	H3
172	H4
173	H5
174	H6
175	H7
176	H8
177	H9
178	H10
179	H11
180	H12
181	H13
182	H14	SNU1079 TM4SF1+1	RGB(142,56,142)			CD24	RGB(139,137,112)	UNKNOWN	SYBR	None
183	H15	SNU1079 TM4SF1+1	RGB(142,56,142)			CD24	RGB(139,137,112)	UNKNOWN	SYBR	None
184	H16	SNU1079 TM4SF1+1	RGB(142,56,142)			CD24	RGB(139,137,112)	UNKNOWN	SYBR	None
185	H17
186	H18
187	H19
188	H20	SNU1079 TM4SF1+1	RGB(142,56,142)			GAPDH	RGB(142,56,142)	UNKNOWN	SYBR	None
189	H21	SNU1079 TM4SF1+1	RGB(142,56,142)			GAPDH	RGB(142,56,142)	UNKNOWN	SYBR	None
190	H22	SNU1079 TM4SF1+1	RGB(142,56,142)			GAPDH	RGB(142,56,142)	UNKNOWN	SYBR	None
191	H23
192	H24
193	I1
194	I2
195	I3
196	I4
197	I5
198	I6
199	I7
200	I8
201	I9
202	I10
203	I11
204	I12
205	I13
206	I14	SNU1079 TM4SF1+2	RGB(198,113,113)			CD24	RGB(139,137,112)	UNKNOWN	SYBR	None
207	I15	SNU1079 TM4SF1+2	RGB(198,113,113)			CD24	RGB(139,137,112)	UNKNOWN	SYBR	None
208	I16	SNU1079 TM4SF1+2	RGB(198,113,113)			CD24	RGB(139,137,112)	UNKNOWN	SYBR	None
209	I17
210	I18
211	I19
212	I20	SNU1079 TM4SF1+2	RGB(198,113,113)			GAPDH	RGB(142,56,142)	UNKNOWN	SYBR	None
213	I21	SNU1079 TM4SF1+2	RGB(198,113,113)			GAPDH	RGB(142,56,142)	UNKNOWN	SYBR	None
214	I22	SNU1079 TM4SF1+2	RGB(198,113,113)			GAPDH	RGB(142,56,142)	UNKNOWN	SYBR	None
215	I23
216	I24
217	J1
218	J2
219	J3
220	J4
221	J5
222	J6
223	J7
224	J8
225	J9
226	J10
227	J11
228	J12
229	J13
230	J14	SNU1079 TM4SF1+3	RGB(0,245,255)			CD24	RGB(139,137,112)	UNKNOWN	SYBR	None
231	J15	SNU1079 TM4SF1+3	RGB(0,245,255)			CD24	RGB(139,137,112)	UNKNOWN	SYBR	None
232	J16	SNU1079 TM4SF1+3	RGB(0,245,255)			CD24	RGB(139,137,112)	UNKNOWN	SYBR	None
233	J17
234	J18
235	J19
236	J20	SNU1079 TM4SF1+3	RGB(0,245,255)			GAPDH	RGB(142,56,142)	UNKNOWN	SYBR	None
237	J21	SNU1079 TM4SF1+3	RGB(0,245,255)			GAPDH	RGB(142,56,142)	UNKNOWN	SYBR	None
238	J22	SNU1079 TM4SF1+3	RGB(0,245,255)			GAPDH	RGB(142,56,142)	UNKNOWN	SYBR	None
239	J23
240	J24
241	K1
242	K2
243	K3
244	K4
245	K5
246	K6
247	K7
248	K8
249	K9
250	K10
251	K11
252	K12
253	K13
254	K14	SNU1079 TM4SF1-1	RGB(238,220,130)			CD24	RGB(139,137,112)	UNKNOWN	SYBR	None
255	K15	SNU1079 TM4SF1-1	RGB(238,220,130)			CD24	RGB(139,137,112)	UNKNOWN	SYBR	None
256	K16	SNU1079 TM4SF1-1	RGB(238,220,130)			CD24	RGB(139,137,112)	UNKNOWN	SYBR	None
257	K17
258	K18
259	K19
260	K20	SNU1079 TM4SF1-1	RGB(238,220,130)			GAPDH	RGB(142,56,142)	UNKNOWN	SYBR	None
261	K21	SNU1079 TM4SF1-1	RGB(238,220,130)			GAPDH	RGB(142,56,142)	UNKNOWN	SYBR	None
262	K22	SNU1079 TM4SF1-1	RGB(238,220,130)			GAPDH	RGB(142,56,142)	UNKNOWN	SYBR	None
263	K23
264	K24
265	L1
266	L2
267	L3
268	L4
269	L5
270	L6
271	L7
272	L8
273	L9
274	L10
275	L11
276	L12
277	L13
278	L14	SNU1079 TM4SF1-2	RGB(238,238,0)			CD24	RGB(139,137,112)	UNKNOWN	SYBR	None
279	L15	SNU1079 TM4SF1-2	RGB(238,238,0)			CD24	RGB(139,137,112)	UNKNOWN	SYBR	None
280	L16	SNU1079 TM4SF1-2	RGB(238,238,0)			CD24	RGB(139,137,112)	UNKNOWN	SYBR	None
281	L17
282	L18
283	L19
284	L20	SNU1079 TM4SF1-2	RGB(238,238,0)			GAPDH	RGB(142,56,142)	UNKNOWN	SYBR	None
285	L21	SNU1079 TM4SF1-2	RGB(238,238,0)			GAPDH	RGB(142,56,142)	UNKNOWN	SYBR	None
286	L22	SNU1079 TM4SF1-2	RGB(238,238,0)			GAPDH	RGB(142,56,142)	UNKNOWN	SYBR	None
287	L23
288	L24
289	M1
290	M2
291	M3
292	M4
293	M5
294	M6
295	M7
296	M8
297	M9
298	M10
299	M11
300	M12
301	M13
302	M14	SNU1079 TM4SF1-3	RGB(142,142,56)			CD24	RGB(139,137,112)	UNKNOWN	SYBR	None
303	M15	SNU1079 TM4SF1-3	RGB(142,142,56)			CD24	RGB(139,137,112)	UNKNOWN	SYBR	None
304	M16	SNU1079 TM4SF1-3	RGB(142,142,56)			CD24	RGB(139,137,112)	UNKNOWN	SYBR	None
305	M17
306	M18
307	M19
308	M20	SNU1079 TM4SF1-3	RGB(142,142,56)			GAPDH	RGB(142,56,142)	UNKNOWN	SYBR	None
309	M21	SNU1079 TM4SF1-3	RGB(142,142,56)			GAPDH	RGB(142,56,142)	UNKNOWN	SYBR	None
310	M22	SNU1079 TM4SF1-3	RGB(142,142,56)			GAPDH	RGB(142,56,142)	UNKNOWN	SYBR	None
311	M23
312	M24
313	N1
314	N2
315	N3
316	N4
317	N5
318	N6
319	N7
320	N8
321	N9
322	N10
323	N11
324	N12
325	N13
326	N14	water	RGB(238,44,44)			CD24	RGB(139,137,112)	UNKNOWN	SYBR	None
327	N15	water	RGB(238,44,44)			CD24	RGB(139,137,112)	UNKNOWN	SYBR	None
328	N16	water	RGB(238,44,44)			CD24	RGB(139,137,112)	UNKNOWN	SYBR	None
329	N17
330	N18
331	N19
332	N20	water	RGB(238,44,44)			GAPDH	RGB(142,56,142)	UNKNOWN	SYBR	None
333	N21	water	RGB(238,44,44)			GAPDH	RGB(142,56,142)	UNKNOWN	SYBR	None
334	N22	water	RGB(238,44,44)			GAPDH	RGB(142,56,142)	UNKNOWN	SYBR	None
335	N23
336	N24
337	O1
338	O2
339	O3
340	O4
341	O5
342	O6
343	O7
344	O8
345	O9
346	O10
347	O11
348	O12
349	O13
350	O14
351	O15
352	O16
353	O17
354	O18
355	O19
356	O20
357	O21
358	O22
359	O23
360	O24
361	P1
362	P2
363	P3
364	P4
365	P5
366	P6
367	P7
368	P8
369	P9
370	P10
371	P11
372	P12
373	P13
374	P14
375	P15
376	P16
377	P17
378	P18
379	P19
380	P20
381	P21
382	P22
383	P23
384	P24

## Sheet: Amplification Data
Block Type	384-Well Block
Calibration ABY is expired	No
Calibration ABY performed on	2022-06-23 13:19:46 PM EDT
Calibration Background is expired	No
Calibration Background performed on	2022-06-23 12:57:08 PM EDT
Calibration CY5 is expired	No
Calibration CY5 performed on	2022-06-23 13:19:46 PM EDT
Calibration FAM is expired	No
Calibration FAM performed on	2022-06-23 13:12:12 PM EDT
Calibration JUN is expired	No
Calibration JUN performed on	2022-06-23 13:19:46 PM EDT
Calibration MUSTANG PURPLE is expired	No
Calibration MUSTANG PURPLE performed on	2022-06-23 13:19:46 PM EDT
Calibration NED is expired	No
Calibration NED performed on	2022-06-23 13:19:46 PM EDT
Calibration ROI is expired	No
Calibration ROI performed on	2022-06-23 12:50:04 PM EDT
Calibration ROX is expired	No
Calibration ROX performed on	2022-06-23 13:12:12 PM EDT
Calibration SYBR is expired	No
Calibration SYBR performed on	2022-06-23 13:12:12 PM EDT
Calibration TAMRA is expired	No
Calibration TAMRA performed on	2022-06-23 13:12:12 PM EDT
Calibration Uniformity is expired	No
Calibration Uniformity performed on	2022-06-23 13:04:45 PM EDT
Calibration VIC is expired	No
Calibration VIC performed on	2022-06-23 13:12:12 PM EDT
Chemistry	SYBR_GREEN
Experiment Barcode
Experiment Comments
Experiment File Name	D:\Users\Public\Documents\Jihye\2022-12-09 105939.eds
Experiment Name	2022-12-09 105939
Experiment Run End Time	2022-12-09 09:08:36 AM EST
Experiment Type	Comparative Cт (ΔΔCт)
Experiment User Name
Instrument Name	278882464
Instrument Serial Number	278882464
Instrument Type	ViiA 7
Passive Reference	ROX
Quantification Cycle Method	Ct
Signal Smoothing On	true
Stage/ Cycle where Analysis is performed	Stage 2, Step 2
Well	Cycle	Target Name	Rn	Delta Rn
1	1
1	2
1	3
1	4
1	5
1	6
1	7
1	8
1	9
1	10
1	11
1	12
1	13
1	14
1	15
1	16
1	17
1	18
1	19
1	20
1	21
1	22
1	23
1	24
1	25
1	26
1	27
1	28
1	29
1	30
1	31
1	32
1	33
1	34
1	35
1	36
1	37
1	38
1	39
1	40
2	1
2	2
2	3
2	4
2	5
2	6
2	7
2	8
2	9
2	10
2	11
2	12
2	13
2	14
2	15
2	16
2	17
2	18
2	19
2	20
2	21
2	22
2	23
2	24
2	25
2	26
2	27
2	28
2	29
2	30
2	31
2	32
2	33
2	34
2	35
2	36
2	37
2	38
2	39
2	40
3	1
3	2
3	3
3	4
3	5
3	6
3	7
3	8
3	9
3	10
3	11
3	12
3	13
3	14
3	15
3	16
3	17
3	18
3	19
3	20
3	21
3	22
3	23
3	24
3	25
3	26
3	27
3	28
3	29
3	30
3	31
3	32
3	33
3	34
3	35
3	36
3	37
3	38
3	39
3	40
4	1
4	2
4	3
4	4
4	5
4	6
4	7
4	8
4	9
4	10
4	11
4	12
4	13
4	14
4	15
4	16
4	17
4	18
4	19
4	20
4	21
4	22
4	23
4	24
4	25
4	26
4	27
4	28
4	29
4	30
4	31
4	32
4	33
4	34
4	35
4	36
4	37
4	38
4	39
4	40
5	1
5	2
5	3
5	4
5	5
5	6
5	7
5	8
5	9
5	10
5	11
5	12
5	13
5	14
5	15
5	16
5	17
5	18
5	19
5	20
5	21
5	22
5	23
5	24
5	25
5	26
5	27
5	28
5	29
5	30
5	31
5	32
5	33
5	34
5	35
5	36
5	37
5	38
5	39
5	40
6	1
6	2
6	3
6	4
6	5
6	6
6	7
6	8
6	9
6	10
6	11
6	12
6	13
6	14
6	15
6	16
6	17
6	18
6	19
6	20
6	21
6	22
6	23
6	24
6	25
6	26
6	27
6	28
6	29
6	30
6	31
6	32
6	33
6	34
6	35
6	36
6	37
6	38
6	39
6	40
7	1
7	2
7	3
7	4
7	5
7	6
7	7
7	8
7	9
7	10
7	11
7	12
7	13
7	14
7	15
7	16
7	17
7	18
7	19
7	20
7	21
7	22
7	23
7	24
7	25
7	26
7	27
7	28
7	29
7	30
7	31
7	32
7	33
7	34
7	35
7	36
7	37
7	38
7	39
7	40
8	1
8	2
8	3
8	4
8	5
8	6
8	7
8	8
8	9
8	10
8	11
8	12
8	13
8	14
8	15
8	16
8	17
8	18
8	19
8	20
8	21
8	22
8	23
8	24
8	25
8	26
8	27
8	28
8	29
8	30
8	31
8	32
8	33
8	34
8	35
8	36
8	37
8	38
8	39
8	40
9	1
9	2
9	3
9	4
9	5
9	6
9	7
9	8
9	9
9	10
9	11
9	12
9	13
9	14
9	15
9	16
9	17
9	18
9	19
9	20
9	21
9	22
9	23
9	24
9	25
9	26
9	27
9	28
9	29
9	30
9	31
9	32
9	33
9	34
9	35
9	36
9	37
9	38
9	39
9	40
10	1
10	2
10	3
10	4
10	5
10	6
10	7
10	8
10	9
10	10
10	11
10	12
10	13
10	14
10	15
10	16
10	17
10	18
10	19
10	20
10	21
10	22
10	23
10	24
10	25
10	26
10	27
10	28
10	29
10	30
10	31
10	32
10	33
10	34
10	35
10	36
10	37
10	38
10	39
10	40
11	1
11	2
11	3
11	4
11	5
11	6
11	7
11	8
11	9
11	10
11	11
11	12
11	13
11	14
11	15
11	16
11	17
11	18
11	19
11	20
11	21
11	22
11	23
11	24
11	25
11	26
11	27
11	28
11	29
11	30
11	31
11	32
11	33
11	34
11	35
11	36
11	37
11	38
11	39
11	40
12	1
12	2
12	3
12	4
12	5
12	6
12	7
12	8
12	9
12	10
12	11
12	12
12	13
12	14
12	15
12	16
12	17
12	18
12	19
12	20
12	21
12	22
12	23
12	24
12	25
12	26
12	27
12	28
12	29
12	30
12	31
12	32
12	33
12	34
12	35
12	36
12	37
12	38
12	39
12	40
13	1
13	2
13	3
13	4
13	5
13	6
13	7
13	8
13	9
13	10
13	11
13	12
13	13
13	14
13	15
13	16
13	17
13	18
13	19
13	20
13	21
13	22
13	23
13	24
13	25
13	26
13	27
13	28
13	29
13	30
13	31
13	32
13	33
13	34
13	35
13	36
13	37
13	38
13	39
13	40
14	1
14	2
14	3
14	4
14	5
14	6
14	7
14	8
14	9
14	10
14	11
14	12
14	13
14	14
14	15
14	16
14	17
14	18
14	19
14	20
14	21
14	22
14	23
14	24
14	25
14	26
14	27
14	28
14	29
14	30
14	31
14	32
14	33
14	34
14	35
14	36
14	37
14	38
14	39
14	40
15	1
15	2
15	3
15	4
15	5
15	6
15	7
15	8
15	9
15	10
15	11
15	12
15	13
15	14
15	15
15	16
15	17
15	18
15	19
15	20
15	21
15	22
15	23
15	24
15	25
15	26
15	27
15	28
15	29
15	30
15	31
15	32
15	33
15	34
15	35
15	36
15	37
15	38
15	39
15	40
16	1
16	2
16	3
16	4
16	5
16	6
16	7
16	8
16	9
16	10
16	11
16	12
16	13
16	14
16	15
16	16
16	17
16	18
16	19
16	20
16	21
16	22
16	23
16	24
16	25
16	26
16	27
16	28
16	29
16	30
16	31
16	32
16	33
16	34
16	35
16	36
16	37
16	38
16	39
16	40
17	1
17	2
17	3
17	4
17	5
17	6
17	7
17	8
17	9
17	10
17	11
17	12
17	13
17	14
17	15
17	16
17	17
17	18
17	19
17	20
17	21
17	22
17	23
17	24
17	25
17	26
17	27
17	28
17	29
17	30
17	31
17	32
17	33
17	34
17	35
17	36
17	37
17	38
17	39
17	40
18	1
18	2
18	3
18	4
18	5
18	6
18	7
18	8
18	9
18	10
18	11
18	12
18	13
18	14
18	15
18	16
18	17
18	18
18	19
18	20
18	21
18	22
18	23
18	24
18	25
18	26
18	27
18	28
18	29
18	30
18	31
18	32
18	33
18	34
18	35
18	36
18	37
18	38
18	39
18	40
19	1
19	2
19	3
19	4
19	5
19	6
19	7
19	8
19	9
19	10
19	11
19	12
19	13
19	14
19	15
19	16
19	17
19	18
19	19
19	20
19	21
19	22
19	23
19	24
19	25
19	26
19	27
19	28
19	29
19	30
19	31
19	32
19	33
19	34
19	35
19	36
19	37
19	38
19	39
19	40
20	1
20	2
20	3
20	4
20	5
20	6
20	7
20	8
20	9
20	10
20	11
20	12
20	13
20	14
20	15
20	16
20	17
20	18
20	19
20	20
20	21
20	22
20	23
20	24
20	25
20	26
20	27
20	28
20	29
20	30
20	31
20	32
20	33
20	34
20	35
20	36
20	37
20	38
20	39
20	40
21	1
21	2
21	3
21	4
21	5
21	6
21	7
21	8
21	9
21	10
21	11
21	12
21	13
21	14
21	15
21	16
21	17
21	18
21	19
21	20
21	21
21	22
21	23
21	24
21	25
21	26
21	27
21	28
21	29
21	30
21	31
21	32
21	33
21	34
21	35
21	36
21	37
21	38
21	39
21	40
22	1
22	2
22	3
22	4
22	5
22	6
22	7
22	8
22	9
22	10
22	11
22	12
22	13
22	14
22	15
22	16
22	17
22	18
22	19
22	20
22	21
22	22
22	23
22	24
22	25
22	26
22	27
22	28
22	29
22	30
22	31
22	32
22	33
22	34
22	35
22	36
22	37
22	38
22	39
22	40
23	1
23	2
23	3
23	4
23	5
23	6
23	7
23	8
23	9
23	10
23	11
23	12
23	13
23	14
23	15
23	16
23	17
23	18
23	19
23	20
23	21
23	22
23	23
23	24
23	25
23	26
23	27
23	28
23	29
23	30
23	31
23	32
23	33
23	34
23	35
23	36
23	37
23	38
23	39
23	40
24	1
24	2
24	3
24	4
24	5
24	6
24	7
24	8
24	9
24	10
24	11
24	12
24	13
24	14
24	15
24	16
24	17
24	18
24	19
24	20
24	21
24	22
24	23
24	24
24	25
24	26
24	27
24	28
24	29
24	30
24	31
24	32
24	33
24	34
24	35
24	36
24	37
24	38
24	39
24	40
25	1
25	2
25	3
25	4
25	5
25	6
25	7
25	8
25	9
25	10
25	11
25	12
25	13
25	14
25	15
25	16
25	17
25	18
25	19
25	20
25	21
25	22
25	23
25	24
25	25
25	26
25	27
25	28
25	29
25	30
25	31
25	32
25	33
25	34
25	35
25	36
25	37
25	38
25	39
25	40
26	1	Sox2	0.37156	-0.00779036
26	2	Sox2	0.373497	-0.00609528
26	3	Sox2	0.378501	-0.00133211
26	4	Sox2	0.381108	0.00103316
26	5	Sox2	0.381077	0.000760932
26	6	Sox2	0.380841	0.000283123
26	7	Sox2	0.381918	0.00111879
26	8	Sox2	0.38165	0.000609245
26	9	Sox2	0.381054	-0.000228695
26	10	Sox2	0.380633	-0.00089095
26	11	Sox2	0.381981	0.000215711
26	12	Sox2	0.38234	0.000333472
26	13	Sox2	0.381978	-0.00027031
26	14	Sox2	0.381645	-0.000844708
26	15	Sox2	0.381234	-0.00149781
26	16	Sox2	0.38115	-0.00182348
26	17	Sox2	0.381811	-0.00140391
26	18	Sox2	0.383664	0.000207749
26	19	Sox2	0.384935	0.00123791
26	20	Sox2	0.386431	0.00249188
26	21	Sox2	0.395537	0.0113568
26	22	Sox2	0.412127	0.0277051
26	23	Sox2	0.446275	0.0616113
26	24	Sox2	0.507039	0.122134
26	25	Sox2	0.623711	0.238565
26	26	Sox2	0.836153	0.450765
26	27	Sox2	1.18835	0.80272
26	28	Sox2	1.70834	1.32247
26	29	Sox2	2.35294	1.96683
26	30	Sox2	3.0268	2.64045
26	31	Sox2	3.6204	3.2338
26	32	Sox2	4.07239	3.68556
26	33	Sox2	4.39136	4.00429
26	34	Sox2	4.63205	4.24472
26	35	Sox2	4.79683	4.40927
26	36	Sox2	4.91579	4.52799
26	37	Sox2	4.98535	4.5973
26	38	Sox2	5.0408	4.65252
26	39	Sox2	5.06784	4.67931
26	40	Sox2	5.07752	4.68875
27	1	Sox2	0.370457	-0.00506162
27	2	Sox2	0.371522	-0.00387135
27	3	Sox2	0.372954	-0.00231371
27	4	Sox2	0.375402	0.000259689
27	5	Sox2	0.376667	0.00164922
27	6	Sox2	0.376195	0.00130333
27	7	Sox2	0.375244	0.000477828
27	8	Sox2	0.374906	0.000265034
27	9	Sox2	0.374393	-0.000122609
27	10	Sox2	0.374816	0.000425689
27	11	Sox2	0.375467	0.00120174
27	12	Sox2	0.374448	0.00030802
27	13	Sox2	0.373194	-0.000820241
27	14	Sox2	0.372606	-0.00128346
27	15	Sox2	0.371141	-0.00262287
27	16	Sox2	0.371033	-0.00260553
27	17	Sox2	0.373055	-0.000457686
27	18	Sox2	0.374017	0.000629468
27	19	Sox2	0.376968	0.00370611
27	20	Sox2	0.38158	0.00844312
27	21	Sox2	0.389254	0.0162421
27	22	Sox2	0.406524	0.033638
27	23	Sox2	0.441219	0.0684585
27	24	Sox2	0.505968	0.133333
27	25	Sox2	0.63273	0.26022
27	26	Sox2	0.861081	0.488696
27	27	Sox2	1.24858	0.876319
27	28	Sox2	1.83244	1.4603
27	29	Sox2	2.57674	2.20473
27	30	Sox2	3.34552	2.97363
27	31	Sox2	3.99876	3.627
27	32	Sox2	4.47364	4.10201
27	33	Sox2	4.79135	4.41984
27	34	Sox2	5.00191	4.63053
27	35	Sox2	5.14156	4.7703
27	36	Sox2	5.23756	4.86643
27	37	Sox2	5.2863	4.91529
27	38	Sox2	5.32638	4.9555
27	39	Sox2	5.34228	4.97153
27	40	Sox2	5.34438	4.97375
28	1	Sox2	0.380234	-0.00921489
28	2	Sox2	0.385443	-0.0038863
28	3	Sox2	0.388197	-0.00101333
28	4	Sox2	0.388366	-0.000725025
28	5	Sox2	0.388939	-3.23329e-05
28	6	Sox2	0.39073	0.00187767
28	7	Sox2	0.390126	0.00139326
28	8	Sox2	0.389263	0.000649685
28	9	Sox2	0.388651	0.000157378
28	10	Sox2	0.388947	0.000572938
28	11	Sox2	0.388293	3.8878e-05
28	12	Sox2	0.387334	-0.000801461
28	13	Sox2	0.38716	-0.000855316
28	14	Sox2	0.387511	-0.00038483
28	15	Sox2	0.385242	-0.00253507
28	16	Sox2	0.385548	-0.00210947
28	17	Sox2	0.387915	0.000377505
28	18	Sox2	0.388023	0.000604775
28	19	Sox2	0.390084	0.00278475
28	20	Sox2	0.394992	0.00781249
28	21	Sox2	0.406738	0.0196783
28	22	Sox2	0.427127	0.0401864
28	23	Sox2	0.467864	0.0810428
28	24	Sox2	0.547713	0.161011
28	25	Sox2	0.698906	0.312324
28	26	Sox2	0.966396	0.579934
28	27	Sox2	1.41216	1.02581
28	28	Sox2	2.05706	1.67084
28	29	Sox2	2.83232	2.44621
28	30	Sox2	3.58761	3.20163
28	31	Sox2	4.19085	3.80499
28	32	Sox2	4.62421	4.23847
28	33	Sox2	4.91405	4.52842
28	34	Sox2	5.09392	4.70841
28	35	Sox2	5.21072	4.82533
28	36	Sox2	5.2913	4.90603
28	37	Sox2	5.3399	4.95475
28	38	Sox2	5.36761	4.98258
28	39	Sox2	5.36839	4.98348
28	40	Sox2	5.3603	4.97551
29	1	Oct4	0.346695	-0.00501638
29	2	Oct4	0.350233	-0.00200044
29	3	Oct4	0.352543	-0.000212208
29	4	Oct4	0.352492	-0.000786287
29	5	Oct4	0.353099	-0.000701557
29	6	Oct4	0.354253	-6.91194e-05
29	7	Oct4	0.355248	0.000403011
29	8	Oct4	0.356879	0.00151181
29	9	Oct4	0.356863	0.00097391
29	10	Oct4	0.356671	0.000259401
29	11	Oct4	0.356806	-0.000128175
29	12	Oct4	0.358129	0.000672973
29	13	Oct4	0.357988	9.72489e-06
29	14	Oct4	0.357509	-0.000991631
29	15	Oct4	0.357382	-0.00164087
29	16	Oct4	0.358295	-0.00124992
29	17	Oct4	0.362017	0.00194894
29	18	Oct4	0.367244	0.00665422
29	19	Oct4	0.376248	0.0151361
29	20	Oct4	0.394011	0.0323762
29	21	Oct4	0.429188	0.0670309
29	22	Oct4	0.49719	0.134511
29	23	Oct4	0.625774	0.262572
29	24	Oct4	0.855709	0.491986
29	25	Oct4	1.24117	0.876927
29	26	Oct4	1.81626	1.45149
29	27	Oct4	2.53709	2.1718
29	28	Oct4	3.25791	2.8921
29	29	Oct4	3.85847	3.49214
29	30	Oct4	4.28444	3.91758
29	31	Oct4	4.54486	4.17748
29	32	Oct4	4.70078	4.33288
29	33	Oct4	4.79349	4.42506
29	34	Oct4	4.83647	4.46752
29	35	Oct4	4.8274	4.45793
29	36	Oct4	4.8151	4.44511
29	37	Oct4	4.81254	4.44202
29	38	Oct4	4.81363	4.44259
29	39	Oct4	4.81094	4.43938
29	40	Oct4	4.80188	4.4298
30	1	Oct4	0.276306	-0.000965086
30	2	Oct4	0.27593	-0.00190753
30	3	Oct4	0.276318	-0.00208742
30	4	Oct4	0.278813	-0.000160114
30	5	Oct4	0.280372	0.000832029
30	6	Oct4	0.280647	0.000539364
30	7	Oct4	0.281721	0.00104591
30	8	Oct4	0.282765	0.00152286
30	9	Oct4	0.282781	0.00097142
30	10	Oct4	0.283113	0.000736482
30	11	Oct4	0.282725	-0.000218659
30	12	Oct4	0.282451	-0.00106019
30	13	Oct4	0.282063	-0.00201572
30	14	Oct4	0.284035	-0.000611293
30	15	Oct4	0.284586	-0.000627363
30	16	Oct4	0.284648	-0.00113276
30	17	Oct4	0.285807	-0.000540829
30	18	Oct4	0.289722	0.00280629
30	19	Oct4	0.294635	0.0071517
30	20	Oct4	0.306024	0.0179737
30	21	Oct4	0.328523	0.0399057
30	22	Oct4	0.370701	0.0815161
30	23	Oct4	0.453353	0.163601
30	24	Oct4	0.60467	0.314351
30	25	Oct4	0.868071	0.577184
30	26	Oct4	1.28932	0.997864
30	27	Oct4	1.87269	1.58067
30	28	Oct4	2.54309	2.2505
30	29	Oct4	3.17736	2.8842
30	30	Oct4	3.69041	3.39669
30	31	Oct4	4.06616	3.77187
30	32	Oct4	4.32626	4.0314
30	33	Oct4	4.50409	4.20867
30	34	Oct4	4.61685	4.32085
30	35	Oct4	4.68029	4.38373
30	36	Oct4	4.71142	4.41429
30	37	Oct4	4.72055	4.42285
30	38	Oct4	4.71628	4.41802
30	39	Oct4	4.7149	4.41607
30	40	Oct4	4.7063	4.4069
31	1	Oct4	0.304273	-0.00433096
31	2	Oct4	0.305413	-0.00344946
31	3	Oct4	0.307922	-0.00119859
31	4	Oct4	0.308897	-0.000482671
31	5	Oct4	0.309997	0.000358482
31	6	Oct4	0.311298	0.00140119
31	7	Oct4	0.311235	0.00107993
31	8	Oct4	0.311442	0.00102776
31	9	Oct4	0.311978	0.00130517
31	10	Oct4	0.311088	0.000156128
31	11	Oct4	0.310655	-0.000534856
31	12	Oct4	0.309409	-0.00203932
31	13	Oct4	0.309127	-0.00258061
31	14	Oct4	0.310601	-0.00136454
31	15	Oct4	0.312012	-0.000212403
31	16	Oct4	0.312486	3.34829e-06
31	17	Oct4	0.315823	0.00308099
31	18	Oct4	0.321255	0.00825477
31	19	Oct4	0.332318	0.0190594
31	20	Oct4	0.352639	0.0391216
31	21	Oct4	0.390011	0.0762347
31	22	Oct4	0.463776	0.149741
31	23	Oct4	0.605716	0.291423
31	24	Oct4	0.864512	0.54996
31	25	Oct4	1.29228	0.977468
31	26	Oct4	1.92056	1.60549
31	27	Oct4	2.69994	2.38462
31	28	Oct4	3.4662	3.15062
31	29	Oct4	4.07712	3.76127
31	30	Oct4	4.49529	4.17919
31	31	Oct4	4.75668	4.44032
31	32	Oct4	4.89385	4.57723
31	33	Oct4	4.96335	4.64647
31	34	Oct4	4.96672	4.64958
31	35	Oct4	4.95728	4.63989
31	36	Oct4	4.94066	4.62301
31	37	Oct4	4.92261	4.6047
31	38	Oct4	4.91218	4.59401
31	39	Oct4	4.92046	4.60203
31	40	Oct4	4.90869	4.59
32	1	Nanog	0.29869	-0.00221268
32	2	Nanog	0.299137	-0.00207487
32	3	Nanog	0.300488	-0.00103331
32	4	Nanog	0.302073	0.000242134
32	5	Nanog	0.302636	0.000495779
32	6	Nanog	0.302816	0.00036563
32	7	Nanog	0.303889	0.00112946
32	8	Nanog	0.303904	0.000834952
32	9	Nanog	0.303144	-0.00023406
32	10	Nanog	0.303242	-0.000446195
32	11	Nanog	0.30316	-0.000836966
32	12	Nanog	0.303223	-0.0010837
32	13	Nanog	0.304725	0.000108299
32	14	Nanog	0.304695	-0.000230705
32	15	Nanog	0.304867	-0.000368692
32	16	Nanog	0.305578	3.32496e-05
32	17	Nanog	0.305816	-3.84572e-05
32	18	Nanog	0.307226	0.00106259
32	19	Nanog	0.312065	0.00559227
32	20	Nanog	0.319526	0.012743
32	21	Nanog	0.334087	0.0269946
32	22	Nanog	0.361808	0.0544062
32	23	Nanog	0.415567	0.107856
32	24	Nanog	0.51663	0.20861
32	25	Nanog	0.70526	0.39693
32	26	Nanog	1.03459	0.725949
32	27	Nanog	1.56682	1.25787
32	28	Nanog	2.31096	2.0017
32	29	Nanog	3.15296	2.84339
32	30	Nanog	3.90698	3.5971
32	31	Nanog	4.46565	4.15546
32	32	Nanog	4.81618	4.50568
32	33	Nanog	5.00095	4.69014
32	34	Nanog	5.09043	4.77932
32	35	Nanog	5.12801	4.81659
32	36	Nanog	5.13071	4.81898
32	37	Nanog	5.12131	4.80927
32	38	Nanog	5.10207	4.78972
32	39	Nanog	5.09334	4.78068
32	40	Nanog	5.07602	4.76305
33	1	Nanog	0.316796	-0.00365556
33	2	Nanog	0.319502	-0.00144185
33	3	Nanog	0.3209	-0.000537205
33	4	Nanog	0.321922	-7.32528e-06
33	5	Nanog	0.323098	0.00067556
33	6	Nanog	0.323729	0.000814761
33	7	Nanog	0.323184	-0.000222783
33	8	Nanog	0.323041	-0.000858412
33	9	Nanog	0.324522	0.000129708
33	10	Nanog	0.32456	-0.00032523
33	11	Nanog	0.325728	0.000349877
33	12	Nanog	0.326146	0.000275604
33	13	Nanog	0.327055	0.000692622
33	14	Nanog	0.326693	-0.00016274
33	15	Nanog	0.32634	-0.00100845
33	16	Nanog	0.32702	-0.000821174
33	17	Nanog	0.328157	-0.000176793
33	18	Nanog	0.330008	0.00118198
33	19	Nanog	0.336218	0.00689901
33	20	Nanog	0.34415	0.0143392
33	21	Nanog	0.360607	0.030303
33	22	Nanog	0.393244	0.0624481
33	23	Nanog	0.457025	0.125736
33	24	Nanog	0.574056	0.242275
33	25	Nanog	0.791174	0.4589
33	26	Nanog	1.17026	0.837497
33	27	Nanog	1.77125	1.43799
33	28	Nanog	2.58447	2.25072
33	29	Nanog	3.46231	3.12807
33	30	Nanog	4.20811	3.87338
33	31	Nanog	4.72301	4.38778
33	32	Nanog	5.00363	4.66791
33	33	Nanog	5.13375	4.79754
33	34	Nanog	5.20161	4.8649
33	35	Nanog	5.21211	4.87491
33	36	Nanog	5.18753	4.84984
33	37	Nanog	5.16439	4.8262
33	38	Nanog	5.15495	4.81628
33	39	Nanog	5.14184	4.80267
33	40	Nanog	5.11964	4.77998
34	1	Nanog	0.311636	0.00309438
34	2	Nanog	0.312924	0.0037774
34	3	Nanog	0.311688	0.00193699
34	4	Nanog	0.31076	0.000404179
34	5	Nanog	0.311127	0.000166425
34	6	Nanog	0.312298	0.000731933
34	7	Nanog	0.312827	0.000656601
34	8	Nanog	0.313003	0.000227546
34	9	Nanog	0.313454	7.38046e-05
34	10	Nanog	0.31371	-0.000274457
34	11	Nanog	0.313673	-0.000916748
34	12	Nanog	0.313635	-0.0015588
34	13	Nanog	0.31384	-0.00195841
34	14	Nanog	0.314149	-0.00225473
34	15	Nanog	0.314202	-0.00280633
34	16	Nanog	0.315644	-0.00196902
34	17	Nanog	0.317255	-0.000962382
34	18	Nanog	0.321599	0.00277701
34	19	Nanog	0.325154	0.00572638
34	20	Nanog	0.332687	0.0126554
34	21	Nanog	0.347384	0.0267474
34	22	Nanog	0.376295	0.0550537
34	23	Nanog	0.431814	0.109968
34	24	Nanog	0.538057	0.215606
34	25	Nanog	0.734071	0.411016
34	26	Nanog	1.07769	0.754025
34	27	Nanog	1.62903	1.30477
34	28	Nanog	2.38985	2.06498
34	29	Nanog	3.24392	2.91845
34	30	Nanog	3.9992	3.67312
34	31	Nanog	4.54567	4.21898
34	32	Nanog	4.8668	4.53951
34	33	Nanog	5.04818	4.72029
34	34	Nanog	5.12444	4.79594
34	35	Nanog	5.14789	4.81879
34	36	Nanog	5.14715	4.81744
34	37	Nanog	5.1447	4.81438
34	38	Nanog	5.1268	4.79589
34	39	Nanog	5.11201	4.78049
34	40	Nanog	5.09455	4.76243
35	1	Epcam	0.377636	-0.000693524
35	2	Epcam	0.377946	-0.0011461
35	3	Epcam	0.380731	0.000877084
35	4	Epcam	0.382929	0.00231373
35	5	Epcam	0.382351	0.000973848
35	6	Epcam	0.381622	-0.000517075
35	7	Epcam	0.381457	-0.00144399
35	8	Epcam	0.381451	-0.00221274
35	9	Epcam	0.382721	-0.00170411
35	10	Epcam	0.383807	-0.00138019
35	11	Epcam	0.385805	-0.000143782
35	12	Epcam	0.386954	0.000243527
35	13	Epcam	0.38743	-4.33221e-05
35	14	Epcam	0.391272	0.00303701
35	15	Epcam	0.398299	0.0093023
35	16	Epcam	0.412553	0.0227942
35	17	Epcam	0.440821	0.0503005
35	18	Epcam	0.496791	0.105508
35	19	Epcam	0.60398	0.211936
35	20	Epcam	0.798751	0.405944
35	21	Epcam	1.14447	0.750902
35	22	Epcam	1.70405	1.30972
35	23	Epcam	2.49268	2.09759
35	24	Epcam	3.39588	3.00003
35	25	Epcam	4.21331	3.81669
35	26	Epcam	4.82188	4.4245
35	27	Epcam	5.21952	4.82139
35	28	Epcam	5.46023	5.06133
35	29	Epcam	5.61305	5.21338
35	30	Epcam	5.67926	5.27884
35	31	Epcam	5.70432	5.30313
35	32	Epcam	5.71348	5.31153
35	33	Epcam	5.7055	5.30279
35	34	Epcam	5.70234	5.29887
35	35	Epcam	5.69704	5.2928
35	36	Epcam	5.69114	5.28614
35	37	Epcam	5.69184	5.28608
35	38	Epcam	5.6885	5.28198
35	39	Epcam	5.69534	5.28806
35	40	Epcam	5.69341	5.28537
36	1	Epcam	0.384806	0.00225547
36	2	Epcam	0.384867	0.00184884
36	3	Epcam	0.38473	0.00124371
36	4	Epcam	0.384422	0.000467211
36	5	Epcam	0.384632	0.000209392
36	6	Epcam	0.384468	-0.000422952
36	7	Epcam	0.384579	-0.000779505
36	8	Epcam	0.385385	-0.000441725
36	9	Epcam	0.385086	-0.00120934
36	10	Epcam	0.3859	-0.000862799
36	11	Epcam	0.386481	-0.000750383
36	12	Epcam	0.388155	0.000455718
36	13	Epcam	0.390258	0.00209067
36	14	Epcam	0.394905	0.00626941
36	15	Epcam	0.401738	0.0126344
36	16	Epcam	0.416184	0.0266122
36	17	Epcam	0.445006	0.0549661
36	18	Epcam	0.498723	0.108215
36	19	Epcam	0.603059	0.212083
36	20	Epcam	0.802024	0.410581
36	21	Epcam	1.1517	0.759791
36	22	Epcam	1.71659	1.32421
36	23	Epcam	2.5119	2.11905
36	24	Epcam	3.4235	3.03018
36	25	Epcam	4.24427	3.85048
36	26	Epcam	4.86197	4.46772
36	27	Epcam	5.26762	4.8729
36	28	Epcam	5.50082	5.10564
36	29	Epcam	5.62965	5.23399
36	30	Epcam	5.71109	5.31497
36	31	Epcam	5.73803	5.34144
36	32	Epcam	5.74151	5.34444
36	33	Epcam	5.73098	5.33345
36	34	Epcam	5.72641	5.32842
36	35	Epcam	5.72472	5.32626
36	36	Epcam	5.72275	5.32382
36	37	Epcam	5.72144	5.32204
36	38	Epcam	5.71134	5.31147
36	39	Epcam	5.71152	5.31119
36	40	Epcam	5.72442	5.32362
37	1	Epcam	0.376151	0.00437367
37	2	Epcam	0.376948	0.00431554
37	3	Epcam	0.375996	0.00250729
37	4	Epcam	0.373741	-0.000602356
37	5	Epcam	0.373982	-0.00121734
37	6	Epcam	0.375917	-0.000137621
37	7	Epcam	0.377561	0.000651111
37	8	Epcam	0.377405	-0.000360039
37	9	Epcam	0.378051	-0.000569237
37	10	Epcam	0.377938	-0.00153762
37	11	Epcam	0.379117	-0.00121401
37	12	Epcam	0.381242	5.53705e-05
37	13	Epcam	0.382672	0.000630807
37	14	Epcam	0.384691	0.00179365
37	15	Epcam	0.391614	0.0078618
37	16	Epcam	0.404928	0.0203207
37	17	Epcam	0.429164	0.043701
37	18	Epcam	0.474853	0.0885349
37	19	Epcam	0.568141	0.180967
37	20	Epcam	0.739975	0.351946
37	21	Epcam	1.04817	0.659286
37	22	Epcam	1.55384	1.1641
37	23	Epcam	2.28342	1.89282
37	24	Epcam	3.15406	2.76261
37	25	Epcam	3.98033	3.58802
37	26	Epcam	4.62065	4.22749
37	27	Epcam	5.05764	4.66362
37	28	Epcam	5.32683	4.93196
37	29	Epcam	5.48141	5.08568
37	30	Epcam	5.59172	5.19514
37	31	Epcam	5.64907	5.25163
37	32	Epcam	5.66914	5.27084
37	33	Epcam	5.66639	5.26724
37	34	Epcam	5.66246	5.26245
37	35	Epcam	5.64804	5.24718
37	36	Epcam	5.64751	5.24579
37	37	Epcam	5.64183	5.23926
37	38	Epcam	5.65041	5.24699
37	39	Epcam	5.64946	5.24518
37	40	Epcam	5.64402	5.23889
38	1	CD24	0.669849	-0.00154509
38	2	CD24	0.670179	-0.00106041
38	3	CD24	0.673341	0.00225543
38	4	CD24	0.672514	0.001582
38	5	CD24	0.671076	0.000298327
38	6	CD24	0.669312	-0.00131192
38	7	CD24	0.668185	-0.00228481
38	8	CD24	0.670068	-0.000247423
38	9	CD24	0.67002	-0.00014123
38	10	CD24	0.669498	-0.00050955
38	11	CD24	0.669093	-0.00076039
38	12	CD24	0.668312	-0.00138716
38	13	CD24	0.668502	-0.00104338
38	14	CD24	0.669392	1.46785e-06
38	15	CD24	0.669836	0.000599339
38	16	CD24	0.672032	0.00294929
38	17	CD24	0.677018	0.00808945
38	18	CD24	0.685983	0.0172084
38	19	CD24	0.703771	0.0351503
38	20	CD24	0.739839	0.0713724
38	21	CD24	0.80787	0.139557
38	22	CD24	0.940596	0.272437
38	23	CD24	1.17467	0.506665
38	24	CD24	1.56742	0.899565
38	25	CD24	2.15656	1.48886
38	26	CD24	2.88413	2.21658
38	27	CD24	3.62111	2.95372
38	28	CD24	4.25281	3.58557
38	29	CD24	4.72204	4.05496
38	30	CD24	5.03646	4.36953
38	31	CD24	5.22968	4.56291
38	32	CD24	5.34253	4.67591
38	33	CD24	5.40581	4.73935
38	34	CD24	5.4228	4.75649
38	35	CD24	5.43564	4.76948
38	36	CD24	5.44003	4.77403
38	37	CD24	5.43407	4.76822
38	38	CD24	5.42845	4.76276
38	39	CD24	5.42395	4.75841
38	40	CD24	5.42766	4.76227
39	1	CD24	0.668267	-0.000823969
39	2	CD24	0.668507	-0.00062397
39	3	CD24	0.670502	0.00133031
39	4	CD24	0.668734	-0.000477113
39	5	CD24	0.668293	-0.00095768
39	6	CD24	0.669692	0.000401153
39	7	CD24	0.669627	0.000296393
39	8	CD24	0.670415	0.00104469
39	9	CD24	0.670369	0.000958771
39	10	CD24	0.668553	-0.000897591
39	11	CD24	0.666787	-0.00270329
39	12	CD24	0.667616	-0.00191398
39	13	CD24	0.669708	0.000137639
39	14	CD24	0.671068	0.00145809
39	15	CD24	0.670097	0.000446562
39	16	CD24	0.670566	0.000876038
39	17	CD24	0.677025	0.00729459
39	18	CD24	0.685031	0.0152615
39	19	CD24	0.698396	0.0285865
39	20	CD24	0.726281	0.0564309
39	21	CD24	0.783394	0.113504
39	22	CD24	0.892937	0.223008
39	23	CD24	1.09413	0.424163
39	24	CD24	1.43773	0.767718
39	25	CD24	1.95963	1.28958
39	26	CD24	2.64389	1.9738
39	27	CD24	3.37422	2.70409
39	28	CD24	4.03039	3.36022
39	29	CD24	4.54284	3.87263
39	30	CD24	4.89623	4.22598
39	31	CD24	5.12419	4.4539
39	32	CD24	5.27305	4.60272
39	33	CD24	5.35026	4.67989
39	34	CD24	5.38808	4.71767
39	35	CD24	5.39748	4.72703
39	36	CD24	5.41649	4.74601
39	37	CD24	5.41807	4.74754
39	38	CD24	5.40621	4.73564
39	39	CD24	5.40082	4.73021
39	40	CD24	5.39872	4.72807
40	1	CD24	0.658522	0.00466176
40	2	CD24	0.658783	0.00483473
40	3	CD24	0.655269	0.00123186
40	4	CD24	0.652599	-0.00152678
40	5	CD24	0.653274	-0.000941347
40	6	CD24	0.655611	0.00130687
40	7	CD24	0.655522	0.0011296
40	8	CD24	0.656489	0.00200733
40	9	CD24	0.654583	1.3424e-05
40	10	CD24	0.653571	-0.00108796
40	11	CD24	0.653917	-0.000830417
40	12	CD24	0.652637	-0.00219943
40	13	CD24	0.652589	-0.00233599
40	14	CD24	0.65427	-0.000744196
40	15	CD24	0.656351	0.0012482
40	16	CD24	0.65792	0.00272883
40	17	CD24	0.662292	0.00701207
40	18	CD24	0.671652	0.0162832
40	19	CD24	0.688309	0.032851
40	20	CD24	0.722934	0.0673878
40	21	CD24	0.789651	0.134015
40	22	CD24	0.913143	0.257419
40	23	CD24	1.13683	0.481022
40	24	CD24	1.51327	0.857373
40	25	CD24	2.06969	1.4137
40	26	CD24	2.76425	2.10817
40	27	CD24	3.47802	2.82186
40	28	CD24	4.08002	3.42376
40	29	CD24	4.53797	3.88162
40	30	CD24	4.85627	4.19984
40	31	CD24	5.07268	4.41616
40	32	CD24	5.20715	4.55054
40	33	CD24	5.28389	4.62719
40	34	CD24	5.32048	4.66369
40	35	CD24	5.32418	4.6673
40	36	CD24	5.32657	4.66961
40	37	CD24	5.32847	4.67142
40	38	CD24	5.33114	4.67399
40	39	CD24	5.33894	4.68171
40	40	CD24	5.32833	4.67101
41	1	CD44	0.398356	-0.00162647
41	2	CD44	0.398374	-0.00207301
41	3	CD44	0.39928	-0.00163126
41	4	CD44	0.40207	0.000694258
41	5	CD44	0.402836	0.000995426
41	6	CD44	0.402728	0.000422522
41	7	CD44	0.403821	0.00105095
41	8	CD44	0.404054	0.00081964
41	9	CD44	0.403734	3.48114e-05
41	10	CD44	0.403085	-0.00107874
41	11	CD44	0.403313	-0.00131502
41	12	CD44	0.403907	-0.00118513
41	13	CD44	0.404594	-0.000963086
41	14	CD44	0.405984	-3.72614e-05
41	15	CD44	0.408679	0.00219289
41	16	CD44	0.413923	0.00697204
41	17	CD44	0.42193	0.0145151
41	18	CD44	0.439151	0.0312709
41	19	CD44	0.472434	0.0640894
41	20	CD44	0.536294	0.127485
41	21	CD44	0.657227	0.247954
41	22	CD44	0.87245	0.462712
41	23	CD44	1.22222	0.812021
41	24	CD44	1.72274	1.31207
41	25	CD44	2.33152	1.92039
41	26	CD44	2.94504	2.53344
41	27	CD44	3.47511	3.06305
41	28	CD44	3.88733	3.4748
41	29	CD44	4.19597	3.78298
41	30	CD44	4.41552	4.00207
41	31	CD44	4.5606	4.14668
41	32	CD44	4.65429	4.23991
41	33	CD44	4.71256	4.29771
41	34	CD44	4.73271	4.3174
41	35	CD44	4.74093	4.32515
41	36	CD44	4.735	4.31875
41	37	CD44	4.74513	4.32843
41	38	CD44	4.75312	4.33595
41	39	CD44	4.74404	4.3264
41	40	CD44	4.74465	4.32655
42	1	CD44	0.375941	-0.000880456
42	2	CD44	0.3773	-0.000198137
42	3	CD44	0.379239	0.00106497
42	4	CD44	0.379388	0.000538806
42	5	CD44	0.379237	-0.000288749
42	6	CD44	0.379489	-0.000712483
42	7	CD44	0.381888	0.00101134
42	8	CD44	0.381594	4.0672e-05
42	9	CD44	0.381817	-0.000412179
42	10	CD44	0.382495	-0.000409889
42	11	CD44	0.382348	-0.00123315
42	12	CD44	0.38307	-0.00118658
42	13	CD44	0.384129	-0.000803561
42	14	CD44	0.385296	-0.000312811
42	15	CD44	0.386141	-0.000143687
42	16	CD44	0.389807	0.0028473
42	17	CD44	0.396634	0.00899763
42	18	CD44	0.410733	0.0224213
42	19	CD44	0.437823	0.0488352
42	20	CD44	0.489471	0.0998076
42	21	CD44	0.585009	0.19467
42	22	CD44	0.753262	0.362246
42	23	CD44	1.029	0.637311
42	24	CD44	1.42264	1.03027
42	25	CD44	1.91083	1.51779
42	26	CD44	2.4267	2.03298
42	27	CD44	2.9012	2.5068
42	28	CD44	3.29707	2.902
42	29	CD44	3.62118	3.22543
42	30	CD44	3.88067	3.48425
42	31	CD44	4.07224	3.67514
42	32	CD44	4.21407	3.8163
42	33	CD44	4.31471	3.91626
42	34	CD44	4.38284	3.98372
42	35	CD44	4.42346	4.02366
42	36	CD44	4.44047	4.03999
42	37	CD44	4.44593	4.04477
42	38	CD44	4.44434	4.04251
42	39	CD44	4.45763	4.05512
42	40	CD44	4.45959	4.0564
43	1	CD44	0.407994	-0.00821485
43	2	CD44	0.41068	-0.00593503
43	3	CD44	0.418755	0.00173369
43	4	CD44	0.418146	0.000718561
43	5	CD44	0.417487	-0.00034652
43	6	CD44	0.416572	-0.00166731
43	7	CD44	0.418057	-0.000588348
43	8	CD44	0.419242	0.000190799
43	9	CD44	0.421162	0.00170508
43	10	CD44	0.420097	0.000233971
43	11	CD44	0.419413	-0.000855667
43	12	CD44	0.418884	-0.00179138
43	13	CD44	0.418632	-0.00244909
43	14	CD44	0.420499	-0.000988066
43	15	CD44	0.422414	0.000520641
43	16	CD44	0.425883	0.00358363
43	17	CD44	0.432196	0.00949068
43	18	CD44	0.447252	0.0241408
43	19	CD44	0.476066	0.0525489
43	20	CD44	0.532775	0.108852
43	21	CD44	0.638302	0.213974
43	22	CD44	0.824273	0.399538
43	23	CD44	1.13422	0.709081
43	24	CD44	1.58331	1.15776
43	25	CD44	2.14746	1.72151
43	26	CD44	2.7324	2.30604
43	27	CD44	3.2488	2.82203
43	28	CD44	3.67358	3.24641
43	29	CD44	3.99322	3.56565
43	30	CD44	4.2217	3.79372
43	31	CD44	4.37629	3.9479
43	32	CD44	4.48018	4.05138
43	33	CD44	4.547	4.1178
43	34	CD44	4.57396	4.14435
43	35	CD44	4.58773	4.15772
43	36	CD44	4.60058	4.17016
43	37	CD44	4.5962	4.16537
43	38	CD44	4.59044	4.15921
43	39	CD44	4.59723	4.1656
43	40	CD44	4.59521	4.16317
44	1	GAPDH	0.26139	-0.00406322
44	2	GAPDH	0.261744	-0.00417485
44	3	GAPDH	0.266231	-0.000152721
44	4	GAPDH	0.267451	0.00060194
44	5	GAPDH	0.268188	0.000873267
44	6	GAPDH	0.267849	6.90579e-05
44	7	GAPDH	0.268299	5.29414e-05
44	8	GAPDH	0.268906	0.000194688
44	9	GAPDH	0.268405	-0.000771825
44	10	GAPDH	0.268948	-0.000693498
44	11	GAPDH	0.268854	-0.00125318
44	12	GAPDH	0.268708	-0.00186475
44	13	GAPDH	0.27087	-0.000167914
44	14	GAPDH	0.274615	0.00311199
44	15	GAPDH	0.28273	0.0107611
44	16	GAPDH	0.296039	0.023605
44	17	GAPDH	0.320831	0.0479316
44	18	GAPDH	0.370493	0.097128
44	19	GAPDH	0.462911	0.189081
44	20	GAPDH	0.635472	0.361176
44	21	GAPDH	0.930663	0.655902
44	22	GAPDH	1.38612	1.1109
44	23	GAPDH	1.98623	1.71054
44	24	GAPDH	2.63868	2.36253
44	25	GAPDH	3.21994	2.94331
44	26	GAPDH	3.67083	3.39374
44	27	GAPDH	3.99535	3.71779
44	28	GAPDH	4.21396	3.93594
44	29	GAPDH	4.33527	4.05678
44	30	GAPDH	4.39989	4.12094
44	31	GAPDH	4.42976	4.15034
44	32	GAPDH	4.43927	4.15939
44	33	GAPDH	4.4402	4.15986
44	34	GAPDH	4.44056	4.15975
44	35	GAPDH	4.44307	4.16179
44	36	GAPDH	4.43956	4.15781
44	37	GAPDH	4.44683	4.16462
44	38	GAPDH	4.44512	4.16245
44	39	GAPDH	4.4435	4.16036
44	40	GAPDH	4.43806	4.15446
45	1	GAPDH	0.261072	9.40788e-05
45	2	GAPDH	0.261239	-0.000315906
45	3	GAPDH	0.262661	0.000530189
45	4	GAPDH	0.264532	0.00182382
45	5	GAPDH	0.263728	0.000442791
45	6	GAPDH	0.263405	-0.000456607
45	7	GAPDH	0.263836	-0.000602066
45	8	GAPDH	0.264683	-0.000332349
45	9	GAPDH	0.26431	-0.00128256
45	10	GAPDH	0.264385	-0.00178431
45	11	GAPDH	0.265731	-0.00101513
45	12	GAPDH	0.266433	-0.000889389
45	13	GAPDH	0.26808	0.000180163
45	14	GAPDH	0.271862	0.00338544
45	15	GAPDH	0.279693	0.0106401
45	16	GAPDH	0.294984	0.0253541
45	17	GAPDH	0.322339	0.052132
45	18	GAPDH	0.373716	0.102933
45	19	GAPDH	0.473098	0.201738
45	20	GAPDH	0.656911	0.384974
45	21	GAPDH	0.968334	0.69582
45	22	GAPDH	1.44374	1.17065
45	23	GAPDH	2.06645	1.79279
45	24	GAPDH	2.72624	2.452
45	25	GAPDH	3.31001	3.03518
45	26	GAPDH	3.75534	3.47994
45	27	GAPDH	4.07237	3.7964
45	28	GAPDH	4.27918	4.00263
45	29	GAPDH	4.39478	4.11765
45	30	GAPDH	4.44486	4.16715
45	31	GAPDH	4.45369	4.1754
45	32	GAPDH	4.46274	4.18388
45	33	GAPDH	4.47902	4.19958
45	34	GAPDH	4.47342	4.19341
45	35	GAPDH	4.47484	4.19425
45	36	GAPDH	4.48333	4.20216
45	37	GAPDH	4.48006	4.19832
45	38	GAPDH	4.47293	4.19061
45	39	GAPDH	4.46796	4.18507
45	40	GAPDH	4.47424	4.19076
46	1	GAPDH	0.261195	-0.0018
46	2	GAPDH	0.262007	-0.001385
46	3	GAPDH	0.263678	-0.000110523
46	4	GAPDH	0.263437	-0.00074894
46	5	GAPDH	0.26536	0.000777245
46	6	GAPDH	0.264493	-0.000486098
46	7	GAPDH	0.265335	-4.12004e-05
46	8	GAPDH	0.266425	0.000651801
46	9	GAPDH	0.266807	0.000637296
46	10	GAPDH	0.267392	0.000825058
46	11	GAPDH	0.266245	-0.000718694
46	12	GAPDH	0.265792	-0.00156835
46	13	GAPDH	0.26854	0.000782406
46	14	GAPDH	0.272155	0.00400095
46	15	GAPDH	0.281643	0.0130924
46	16	GAPDH	0.295778	0.0268305
46	17	GAPDH	0.321437	0.0520924
46	18	GAPDH	0.374012	0.104271
46	19	GAPDH	0.475249	0.205111
46	20	GAPDH	0.659587	0.389052
46	21	GAPDH	0.97549	0.704558
46	22	GAPDH	1.44592	1.17459
46	23	GAPDH	2.05979	1.78806
46	24	GAPDH	2.70711	2.43499
46	25	GAPDH	3.27715	3.00463
46	26	GAPDH	3.71185	3.43894
46	27	GAPDH	4.02213	3.74881
46	28	GAPDH	4.22826	3.95455
46	29	GAPDH	4.34066	4.06655
46	30	GAPDH	4.40822	4.13372
46	31	GAPDH	4.42888	4.15398
46	32	GAPDH	4.41185	4.13655
46	33	GAPDH	4.40642	4.13073
46	34	GAPDH	4.41476	4.13867
46	35	GAPDH	4.42218	4.1457
46	36	GAPDH	4.42246	4.14557
46	37	GAPDH	4.42268	4.1454
46	38	GAPDH	4.41889	4.14121
46	39	GAPDH	4.40814	4.13007
46	40	GAPDH	4.41512	4.13665
47	1
47	2
47	3
47	4
47	5
47	6
47	7
47	8
47	9
47	10
47	11
47	12
47	13
47	14
47	15
47	16
47	17
47	18
47	19
47	20
47	21
47	22
47	23
47	24
47	25
47	26
47	27
47	28
47	29
47	30
47	31
47	32
47	33
47	34
47	35
47	36
47	37
47	38
47	39
47	40
48	1
48	2
48	3
48	4
48	5
48	6
48	7
48	8
48	9
48	10
48	11
48	12
48	13
48	14
48	15
48	16
48	17
48	18
48	19
48	20
48	21
48	22
48	23
48	24
48	25
48	26
48	27
48	28
48	29
48	30
48	31
48	32
48	33
48	34
48	35
48	36
48	37
48	38
48	39
48	40
49	1
49	2
49	3
49	4
49	5
49	6
49	7
49	8
49	9
49	10
49	11
49	12
49	13
49	14
49	15
49	16
49	17
49	18
49	19
49	20
49	21
49	22
49	23
49	24
49	25
49	26
49	27
49	28
49	29
49	30
49	31
49	32
49	33
49	34
49	35
49	36
49	37
[truncated: 13,403 more rows]

## Sheet: Results
Block Type	384-Well Block
Calibration ABY is expired	No
Calibration ABY performed on	2022-06-23 13:19:46 PM EDT
Calibration Background is expired	No
Calibration Background performed on	2022-06-23 12:57:08 PM EDT
Calibration CY5 is expired	No
Calibration CY5 performed on	2022-06-23 13:19:46 PM EDT
Calibration FAM is expired	No
Calibration FAM performed on	2022-06-23 13:12:12 PM EDT
Calibration JUN is expired	No
Calibration JUN performed on	2022-06-23 13:19:46 PM EDT
Calibration MUSTANG PURPLE is expired	No
Calibration MUSTANG PURPLE performed on	2022-06-23 13:19:46 PM EDT
Calibration NED is expired	No
Calibration NED performed on	2022-06-23 13:19:46 PM EDT
Calibration ROI is expired	No
Calibration ROI performed on	2022-06-23 12:50:04 PM EDT
Calibration ROX is expired	No
Calibration ROX performed on	2022-06-23 13:12:12 PM EDT
Calibration SYBR is expired	No
Calibration SYBR performed on	2022-06-23 13:12:12 PM EDT
Calibration TAMRA is expired	No
Calibration TAMRA performed on	2022-06-23 13:12:12 PM EDT
Calibration Uniformity is expired	No
Calibration Uniformity performed on	2022-06-23 13:04:45 PM EDT
Calibration VIC is expired	No
Calibration VIC performed on	2022-06-23 13:12:12 PM EDT
Chemistry	SYBR_GREEN
Experiment Barcode
Experiment Comments
Experiment File Name	D:\Users\Public\Documents\Jihye\2022-12-09 105939.eds
Experiment Name	2022-12-09 105939
Experiment Run End Time	2022-12-09 09:08:36 AM EST
Experiment Type	Comparative Cт (ΔΔCт)
Experiment User Name
Instrument Name	278882464
Instrument Serial Number	278882464
Instrument Type	ViiA 7
Passive Reference	ROX
Quantification Cycle Method	Ct
Signal Smoothing On	true
Stage/ Cycle where Analysis is performed	Stage 2, Step 2
Well	Well Position	Omit	Sample Name	Target Name	Task	Reporter	Quencher	Quantity	Quantity Mean	Quantity SD	RQ	RQ Min	RQ Max	CT	Ct Mean	Ct SD	Delta Ct	Delta Ct Mean	Delta Ct SE	Delta Delta Ct	Automatic Ct Threshold	Ct Threshold	Automatic Baseline	Baseline Start	Baseline End	Comments	Amp Score	Cq Conf	Tm1	Tm2	Tm3	Custom1	Custom2	Custom3	Custom4	Custom5	Custom6	HIGHSD	NOAMP	NOISE	OUTLIERRG	EXPFAIL	MTP
38	B14	FALSE	Hucct-1 TM4SF1+1	CD24	UNKNOWN	SYBR	None				1	0.754368	1.32561	23.0624	23.1908	0.154623		-2.62731	0.146468	0	TRUE	0.538468	TRUE	1	40		1.56399	0.987678	80.8546									N	N	N	N	N	N
39	B15	FALSE	Hucct-1 TM4SF1+1	CD24	UNKNOWN	SYBR	None				1	0.754368	1.32561	23.3624	23.1908	0.154623		-2.62731	0.146468	0	TRUE	0.538468	TRUE	1	40		1.55556	0.988799	80.8546									N	N	N	N	N	N
40	B16	FALSE	Hucct-1 TM4SF1+1	CD24	UNKNOWN	SYBR	None				1	0.754368	1.32561	23.1474	23.1908	0.154623		-2.62731	0.146468	0	TRUE	0.538468	TRUE	1	40		1.55418	0.987727	80.8546									N	N	N	N	N	N
44	B20	FALSE	Hucct-1 TM4SF1+1	GAPDH	UNKNOWN	SYBR	None				1	0.790194	1.26551	20.134	20.0582	0.066818		-5.75991	0.122358	0	TRUE	0.399029	TRUE	1	40		1.5289	0.983567	82.0607									N	N	N	N	N	N
45	B21	FALSE	Hucct-1 TM4SF1+1	GAPDH	UNKNOWN	SYBR	None				1	0.790194	1.26551	20.0324	20.0582	0.066818		-5.75991	0.122358	0	TRUE	0.399029	TRUE	1	40		1.53425	0.985505	82.0607									N	N	N	N	N	N
46	B22	FALSE	Hucct-1 TM4SF1+1	GAPDH	UNKNOWN	SYBR	None				1	0.790194	1.26551	20.008	20.0582	0.066818		-5.75991	0.122358	0	TRUE	0.399029	TRUE	1	40		1.53051	0.983827	82.0607									N	N	N	N	N	N
62	C14	FALSE	Hucct-1 TM4SF1+2	CD24	UNKNOWN	SYBR	None				1.91999	1.54704	2.38283	22.1922	22.2723	0.0928514		-3.56841	0.112223	-0.941095	TRUE	0.538468	TRUE	1	40		1.55779	0.98672	80.8546									N	N	N	N	N	N
63	C15	FALSE	Hucct-1 TM4SF1+2	CD24	UNKNOWN	SYBR	None				1.91999	1.54704	2.38283	22.2507	22.2723	0.0928514		-3.56841	0.112223	-0.941095	TRUE	0.538468	TRUE	1	40		1.55467	0.987956	80.8546									N	N	N	N	N	N
64	C16	FALSE	Hucct-1 TM4SF1+2	CD24	UNKNOWN	SYBR	None				1.91999	1.54704	2.38283	22.3741	22.2723	0.0928514		-3.56841	0.112223	-0.941095	TRUE	0.538468	TRUE	1	40		1.54711	0.988845	80.8546									N	N	N	N	N	N
68	C20	FALSE	Hucct-1 TM4SF1+2	GAPDH	UNKNOWN	SYBR	None				2.62324	0.785947	8.75551	19.926	18.6895	1.07123		-7.15125	0.626284	-1.39135	TRUE	0.399029	TRUE	1	40		1.50375	0.985558	82.0607									Y	N	N	N	N	N
69	C21	FALSE	Hucct-1 TM4SF1+2	GAPDH	UNKNOWN	SYBR	None				2.62324	0.785947	8.75551	18.0425	18.6895	1.07123		-7.15125	0.626284	-1.39135	TRUE	0.399029	TRUE	1	40		1.53452	0.987624	82.0607									Y	N	N	N	N	N
70	C22	FALSE	Hucct-1 TM4SF1+2	GAPDH	UNKNOWN	SYBR	None				2.62324	0.785947	8.75551	18.1	18.6895	1.07123		-7.15125	0.626284	-1.39135	TRUE	0.399029	TRUE	1	40		1.52361	0.986187	82.0607									Y	N	N	N	N	N
86	D14	FALSE	Hucct-1 TM4SF1+3	CD24	UNKNOWN	SYBR	None				0.816825	0.722627	0.923303	23.5918	23.6178	0.109672		-2.33541	0.06367	0.291901	TRUE	0.538468	TRUE	1	40		1.55829	0.98989	80.7206									N	N	N	N	N	N
87	D15	FALSE	Hucct-1 TM4SF1+3	CD24	UNKNOWN	SYBR	None				0.816825	0.722627	0.923303	23.7381	23.6178	0.109672		-2.33541	0.06367	0.291901	TRUE	0.538468	TRUE	1	40		1.56054	0.991121	80.7206									N	N	N	N	N	N
88	D16	FALSE	Hucct-1 TM4SF1+3	CD24	UNKNOWN	SYBR	None				0.816825	0.722627	0.923303	23.5234	23.6178	0.109672		-2.33541	0.06367	0.291901	TRUE	0.538468	TRUE	1	40		1.56269	0.990055	80.7206									N	N	N	N	N	N
92	D20	FALSE	Hucct-1 TM4SF1+3	GAPDH	UNKNOWN	SYBR	None				0.923867	0.865313	0.986383	20.2708	20.3075	0.0577842		-5.64566	0.0340229	0.114243	TRUE	0.399029	TRUE	1	40		1.5358	0.988227	82.0607									N	N	N	N	N	N
93	D21	FALSE	Hucct-1 TM4SF1+3	GAPDH	UNKNOWN	SYBR	None				0.923867	0.865313	0.986383	20.2776	20.3075	0.0577842		-5.64566	0.0340229	0.114243	TRUE	0.399029	TRUE	1	40		1.53196	0.988875	82.0607									N	N	N	N	N	N
94	D22	FALSE	Hucct-1 TM4SF1+3	GAPDH	UNKNOWN	SYBR	None				0.923867	0.865313	0.986383	20.3741	20.3075	0.0577842		-5.64566	0.0340229	0.114243	TRUE	0.399029	TRUE	1	40		1.51863	0.989555	82.0607									N	N	N	N	N	N
110	E14	FALSE	Hucct-1 TM4SF1-1	CD24	UNKNOWN	SYBR	None				0.0634673	0.0511158	0.0788033	26.8335	26.7096	0.175391		1.35053	0.112461	3.97784	TRUE	0.538468	TRUE	1	40		1.56435	0.991997	80.8546									N	N	N	N	N	N
111	E15	FALSE	Hucct-1 TM4SF1-1	CD24	UNKNOWN	SYBR	None				0.0634673	0.0511158	0.0788033	26.509	26.7096	0.175391		1.35053	0.112461	3.97784	TRUE	0.538468	TRUE	1	40		1.56305	0.989926	80.7206									N	N	N	N	N	N
112	E16	FALSE	Hucct-1 TM4SF1-1	CD24	UNKNOWN	SYBR	None				0.0634673	0.0511158	0.0788033	26.7865	26.7096	0.175391		1.35053	0.112461	3.97784	TRUE	0.538468	TRUE	1	40		1.56442	0.992105	80.7206									N	N	N	N	N	N
116	E20	FALSE	Hucct-1 TM4SF1-1	GAPDH	UNKNOWN	SYBR	None				0.144254	0.108614	0.191591	22.2546	22.3925	0.24094		-2.96659	0.147459	2.79331	TRUE	0.399029	TRUE	1	40		1.53574	0.987095	82.0607									N	N	N	N	N	N
117	E21	FALSE	Hucct-1 TM4SF1-1	GAPDH	UNKNOWN	SYBR	None				0.144254	0.108614	0.191591	22.2523	22.3925	0.24094		-2.96659	0.147459	2.79331	TRUE	0.399029	TRUE	1	40		1.53255	0.987779	82.0607									N	N	N	N	N	N
118	E22	FALSE	Hucct-1 TM4SF1-1	GAPDH	UNKNOWN	SYBR	None				0.144254	0.108614	0.191591	22.6707	22.3925	0.24094		-2.96659	0.147459	2.79331	TRUE	0.399029	TRUE	1	40		1.50525	0.982775	82.0607									N	N	N	Y	N	N
134	F14	FALSE	Hucct-1 TM4SF1-2	CD24	UNKNOWN	SYBR	None				0.00600966	0.00394431	0.00915648	29.6071	29.9106	0.372179		4.75119	0.218809	7.3785	TRUE	0.538468	TRUE	1	40		1.54923	0.989256	80.7206									N	N	N	N	N	N
135	F15	FALSE	Hucct-1 TM4SF1-2	CD24	UNKNOWN	SYBR	None				0.00600966	0.00394431	0.00915648	29.7989	29.9106	0.372179		4.75119	0.218809	7.3785	TRUE	0.538468	TRUE	1	40		1.54728	0.990115	80.7206									N	N	N	N	N	N
136	F16	FALSE	Hucct-1 TM4SF1-2	CD24	UNKNOWN	SYBR	None				0.00600966	0.00394431	0.00915648	30.3259	29.9106	0.372179		4.75119	0.218809	7.3785	TRUE	0.538468	TRUE	1	40		1.54936	0.986598	80.7206									N	N	N	N	N	N
140	F20	FALSE	Hucct-1 TM4SF1-2	GAPDH	UNKNOWN	SYBR	None				0.00645278	0.0014505	0.0287063	28.2156	26.6754	1.34145		1.51596	0.775587	7.27586	TRUE	0.399029	TRUE	1	40		1.47157	0.986705	82.0607									Y	N	N	N	N	N
141	F21	FALSE	Hucct-1 TM4SF1-2	GAPDH	UNKNOWN	SYBR	None				0.00645278	0.0014505	0.0287063	26.0477	26.6754	1.34145		1.51596	0.775587	7.27586	TRUE	0.399029	TRUE	1	40		1.50469	0.985237	82.0607									Y	N	N	N	N	N
142	F22	FALSE	Hucct-1 TM4SF1-2	GAPDH	UNKNOWN	SYBR	None				0.00645278	0.0014505	0.0287063	25.7629	26.6754	1.34145		1.51596	0.775587	7.27586	TRUE	0.399029	TRUE	1	40		1.52166	0.99002	82.0607									Y	N	N	N	N	N
158	G14	FALSE	Hucct-1 TM4SF1-3	CD24	UNKNOWN	SYBR	None				0.214899	0.0982748	0.469922	24.5882	25.2437	0.694366		-0.409042	0.40655	2.21827	TRUE	0.538468	TRUE	1	40		1.56843	0.988334	80.7206									Y	N	N	N	N	N
159	G15	FALSE	Hucct-1 TM4SF1-3	CD24	UNKNOWN	SYBR	None				0.214899	0.0982748	0.469922	25.1716	25.2437	0.694366		-0.409042	0.40655	2.21827	TRUE	0.538468	TRUE	1	40		1.54913	0.987706	80.8546									Y	N	N	N	N	N
160	G16	FALSE	Hucct-1 TM4SF1-3	CD24	UNKNOWN	SYBR	None				0.214899	0.0982748	0.469922	25.9713	25.2437	0.694366		-0.409042	0.40655	2.21827	TRUE	0.538468	TRUE	1	40		1.54739	0.992158	80.8546									Y	N	N	N	N	N
161	G17	FALSE	Hucct-1 TM4SF1-3	CD44	UNKNOWN	SYBR	None				0.490074	0.419018	0.57318	23.0345	22.9515	0.0785557		-2.70127	0.0813944	1.02893	TRUE	0.434871	TRUE	1	40		1.4984	0.98772	82.0607									N	N	N	N	N	N
162	G18	FALSE	Hucct-1 TM4SF1-3	CD44	UNKNOWN	SYBR	None				0.490074	0.419018	0.57318	22.9416	22.9515	0.0785557		-2.70127	0.0813944	1.02893	TRUE	0.434871	TRUE	1	40		1.52462	0.98921	82.0607									N	N	N	N	N	N
163	G19	FALSE	Hucct-1 TM4SF1-3	CD44	UNKNOWN	SYBR	None				0.490074	0.419018	0.57318	22.8783	22.9515	0.0785557		-2.70127	0.0813944	1.02893	TRUE	0.434871	TRUE	1	40		1.51744	0.990598	82.0607									N	N	N	N	N	N
164	G20	FALSE	Hucct-1 TM4SF1-3	GAPDH	UNKNOWN	SYBR	None				0.236554	0.11513	0.486038	22.356	21.9726	0.637444		-3.68015	0.374183	2.07976	TRUE	0.399029	TRUE	1	40		1.50671	0.986355	82.0607									Y	N	N	N	N	N
165	G21	FALSE	Hucct-1 TM4SF1-3	GAPDH	UNKNOWN	SYBR	None				0.236554	0.11513	0.486038	22.325	21.9726	0.637444		-3.68015	0.374183	2.07976	TRUE	0.399029	TRUE	1	40		1.51357	0.987924	82.1948									Y	N	N	N	N	N
166	G22	FALSE	Hucct-1 TM4SF1-3	GAPDH	UNKNOWN	SYBR	None				0.236554	0.11513	0.486038	21.2367	21.9726	0.637444		-3.68015	0.374183	2.07976	TRUE	0.399029	TRUE	1	40		1.5294	0.981617	82.1948									Y	N	N	Y	N	N
182	H14	FALSE	SNU1079 TM4SF1+1	CD24	UNKNOWN	SYBR	None				4.43943	3.97276	4.96092	21.9901	22.0346	0.0845951		-4.77769	0.0577116	-2.15038	TRUE	0.538468	TRUE	1	40		1.57063	0.991402	80.8546									N	N	N	N	N	N
183	H15	FALSE	SNU1079 TM4SF1+1	CD24	UNKNOWN	SYBR	None				4.43943	3.97276	4.96092	21.9816	22.0346	0.0845951		-4.77769	0.0577116	-2.15038	TRUE	0.538468	TRUE	1	40		1.57531	0.992648	80.8546									N	N	N	N	N	N
184	H16	FALSE	SNU1079 TM4SF1+1	CD24	UNKNOWN	SYBR	None				4.43943	3.97276	4.96092	22.1322	22.0346	0.0845951		-4.77769	0.0577116	-2.15038	TRUE	0.538468	TRUE	1	40		1.56971	0.987677	80.8546									N	N	N	N	N	N
185	H17	FALSE	SNU1079 TM4SF1+1	CD44	UNKNOWN	SYBR	None				0.233078	0.116231	0.467391	24.8693	25.1833	0.443951		-1.62908	0.315423	2.10112	TRUE	0.434871	TRUE	1	40		1.52296	0.99097	82.1948									N	N	N	N	N	N
186	H18	FALSE	SNU1079 TM4SF1+1	CD44	UNKNOWN	SYBR	None				0.233078	0.116231	0.467391	25.4972	25.1833	0.443951		-1.62908	0.315423	2.10112	TRUE	0.434871	TRUE	1	40		1.49261	0.971625	82.1948									N	N	N	N	N	N
187	H19	FALSE	SNU1079 TM4SF1+1	CD44	UNKNOWN	SYBR	None							Undetermined	25.1833	0.443951					TRUE	0.434871	TRUE	1	40		0	0	61.2882									N	Y	N	N	Y	N
188	H20	FALSE	SNU1079 TM4SF1+1	GAPDH	UNKNOWN	SYBR	None				1.82171	1.66367	1.99476	20.242	20.1871	0.0619317		-6.6252	0.047156	-0.865292	TRUE	0.399029	TRUE	1	40		1.50681	0.98714	82.1948									N	N	N	N	N	N
189	H21	FALSE	SNU1079 TM4SF1+1	GAPDH	UNKNOWN	SYBR	None				1.82171	1.66367	1.99476	20.1994	20.1871	0.0619317		-6.6252	0.047156	-0.865292	TRUE	0.399029	TRUE	1	40		1.50317	0.986807	82.1948									N	N	N	N	N	N
190	H22	FALSE	SNU1079 TM4SF1+1	GAPDH	UNKNOWN	SYBR	None				1.82171	1.66367	1.99476	20.12	20.1871	0.0619317		-6.6252	0.047156	-0.865292	TRUE	0.399029	TRUE	1	40		1.51992	0.985297	82.1948									N	N	N	N	N	N
206	I14	FALSE	SNU1079 TM4SF1+2	CD24	UNKNOWN	SYBR	None				6.07695	5.59256	6.6033	21.212	21.1908	0.0184122		-5.23066	0.0431625	-2.60335	TRUE	0.538468	TRUE	1	40		1.55144	0.985622	80.8546									N	N	Y	N	N	N
207	I15	FALSE	SNU1079 TM4SF1+2	CD24	UNKNOWN	SYBR	None				6.07695	5.59256	6.6033	21.1809	21.1908	0.0184122		-5.23066	0.0431625	-2.60335	TRUE	0.538468	TRUE	1	40		1.5617	0.984503	80.8546									N	N	N	N	N	N
208	I16	FALSE	SNU1079 TM4SF1+2	CD24	UNKNOWN	SYBR	None				6.07695	5.59256	6.6033	21.1795	21.1908	0.0184122		-5.23066	0.0431625	-2.60335	TRUE	0.538468	TRUE	1	40		1.56364	0.987554	80.8546									N	N	N	N	N	N
212	I20	FALSE	SNU1079 TM4SF1+2	GAPDH	UNKNOWN	SYBR	None				3.33716	2.93626	3.7928	18.9677	18.9229	0.089543		-7.49853	0.066503	-1.73862	TRUE	0.399029	TRUE	1	40		1.53162	0.988709	82.1948									N	N	N	N	N	N
213	I21	FALSE	SNU1079 TM4SF1+2	GAPDH	UNKNOWN	SYBR	None				3.33716	2.93626	3.7928	18.8198	18.9229	0.089543		-7.49853	0.066503	-1.73862	TRUE	0.399029	TRUE	1	40		1.53911	0.991745	82.1948									N	N	N	N	N	N
214	I22	FALSE	SNU1079 TM4SF1+2	GAPDH	UNKNOWN	SYBR	None				3.33716	2.93626	3.7928	18.9812	18.9229	0.089543		-7.49853	0.066503	-1.73862	TRUE	0.399029	TRUE	1	40		1.52361	0.981964	82.1948									N	N	N	N	N	N
230	J14	FALSE	SNU1079 TM4SF1+3	CD24	UNKNOWN	SYBR	None				2.56222	1.87991	3.49217	22.9325	22.7459	0.162866		-3.98471	0.1609	-1.35739	TRUE	0.538468	TRUE	1	40		1.55407	0.990985	80.8546									N	N	N	N	N	N
231	J15	FALSE	SNU1079 TM4SF1+3	CD24	UNKNOWN	SYBR	None				2.56222	1.87991	3.49217	22.6725	22.7459	0.162866		-3.98471	0.1609	-1.35739	TRUE	0.538468	TRUE	1	40		1.5693	0.991322	80.8546									N	N	N	N	N	N
232	J16	FALSE	SNU1079 TM4SF1+3	CD24	UNKNOWN	SYBR	None				2.56222	1.87991	3.49217	22.6325	22.7459	0.162866		-3.98471	0.1609	-1.35739	TRUE	0.538468	TRUE	1	40		1.57171	0.991423	80.8546									N	N	N	N	N	N
236	J20	FALSE	SNU1079 TM4SF1+3	GAPDH	UNKNOWN	SYBR	None				1.12601	0.857734	1.4782	20.9064	20.7994	0.0940779		-5.93113	0.141412	-0.171223	TRUE	0.399029	TRUE	1	40		1.52296	0.990253	82.1948									N	N	N	N	N	N
237	J21	FALSE	SNU1079 TM4SF1+3	GAPDH	UNKNOWN	SYBR	None				1.12601	0.857734	1.4782	20.7296	20.7994	0.0940779		-5.93113	0.141412	-0.171223	TRUE	0.399029	TRUE	1	40		1.53375	0.985435	82.1948									N	N	N	N	N	N
238	J22	FALSE	SNU1079 TM4SF1+3	GAPDH	UNKNOWN	SYBR	None				1.12601	0.857734	1.4782	20.7623	20.7994	0.0940779		-5.93113	0.141412	-0.171223	TRUE	0.399029	TRUE	1	40		1.52709	0.986723	82.1948									N	N	N	N	N	N
254	K14	FALSE	SNU1079 TM4SF1-1	CD24	UNKNOWN	SYBR	None				0.442515	0.390906	0.500938	23.6259	23.5337	0.104806		-1.45111	0.0644371	1.1762	TRUE	0.538468	TRUE	1	40		1.56132	0.99117	80.8546									N	N	N	N	N	N
255	K15	FALSE	SNU1079 TM4SF1-1	CD24	UNKNOWN	SYBR	None				0.442515	0.390906	0.500938	23.4197	23.5337	0.104806		-1.45111	0.0644371	1.1762	TRUE	0.538468	TRUE	1	40		1.55929	0.98816	80.8546									N	N	N	N	N	N
256	K16	FALSE	SNU1079 TM4SF1-1	CD24	UNKNOWN	SYBR	None				0.442515	0.390906	0.500938	23.5555	23.5337	0.104806		-1.45111	0.0644371	1.1762	TRUE	0.538468	TRUE	1	40		1.55653	0.98929	80.8546									N	N	N	N	N	N
260	K20	FALSE	SNU1079 TM4SF1-1	GAPDH	UNKNOWN	SYBR	None				0.438755	0.395216	0.48709	20.5123	20.4134	0.0858769		-4.57139	0.0543048	1.18851	TRUE	0.399029	TRUE	1	40		1.52426	0.990469	82.1948									N	N	N	N	N	N
261	K21	FALSE	SNU1079 TM4SF1-1	GAPDH	UNKNOWN	SYBR	None				0.438755	0.395216	0.48709	20.3575	20.4134	0.0858769		-4.57139	0.0543048	1.18851	TRUE	0.399029	TRUE	1	40		1.5312	0.990756	82.0607									N	N	N	N	N	N
262	K22	FALSE	SNU1079 TM4SF1-1	GAPDH	UNKNOWN	SYBR	None				0.438755	0.395216	0.48709	20.3704	20.4134	0.0858769		-4.57139	0.0543048	1.18851	TRUE	0.399029	TRUE	1	40		1.53086	0.982313	82.1948									N	N	N	N	N	N
278	L14	FALSE	SNU1079 TM4SF1-2	CD24	UNKNOWN	SYBR	None				0.010189	0.00836119	0.0124164	28.5808	28.5149	0.171681		3.98953	0.102733	6.61684	TRUE	0.538468	TRUE	1	40		1.56375	0.988288	80.8546									N	N	N	N	N	N
279	L15	FALSE	SNU1079 TM4SF1-2	CD24	UNKNOWN	SYBR	None				0.010189	0.00836119	0.0124164	28.6439	28.5149	0.171681		3.98953	0.102733	6.61684	TRUE	0.538468	TRUE	1	40		1.55941	0.989546	80.7206									N	N	N	N	N	N
280	L16	FALSE	SNU1079 TM4SF1-2	CD24	UNKNOWN	SYBR	None				0.010189	0.00836119	0.0124164	28.3201	28.5149	0.171681		3.98953	0.102733	6.61684	TRUE	0.538468	TRUE	1	40		1.55691	0.988599	80.8546									N	N	N	N	N	N
284	L20	FALSE	SNU1079 TM4SF1-2	GAPDH	UNKNOWN	SYBR	None				0.00465946	0.00116619	0.0186166	27.5602	26.5111	1.24577		1.98572	0.719754	7.74562	TRUE	0.399029	TRUE	1	40		1.47923	0.988756	82.0607									Y	N	N	N	N	N
285	L21	FALSE	SNU1079 TM4SF1-2	GAPDH	UNKNOWN	SYBR	None				0.00465946	0.00116619	0.0186166	25.1342	26.5111	1.24577		1.98572	0.719754	7.74562	TRUE	0.399029	TRUE	1	40		1.53056	0.980398	82.0607									Y	N	N	N	N	N
286	L22	FALSE	SNU1079 TM4SF1-2	GAPDH	UNKNOWN	SYBR	None				0.00465946	0.00116619	0.0186166	26.8389	26.5111	1.24577		1.98572	0.719754	7.74562	TRUE	0.399029	TRUE	1	40		1.49711	0.988848	82.0607									Y	N	N	N	N	N
302	M14	FALSE	SNU1079 TM4SF1-3	CD24	UNKNOWN	SYBR	None				0.370943	0.274889	0.50056	23.7199	23.6638	0.0511481		-1.19658	0.155719	1.43073	TRUE	0.538468	TRUE	1	40		1.56328	0.990994	80.8546									N	N	N	N	N	N
303	M15	FALSE	SNU1079 TM4SF1-3	CD24	UNKNOWN	SYBR	None				0.370943	0.274889	0.50056	23.6514	23.6638	0.0511481		-1.19658	0.155719	1.43073	TRUE	0.538468	TRUE	1	40		1.56073	0.982567	80.8546									N	N	N	N	N	N
304	M16	FALSE	SNU1079 TM4SF1-3	CD24	UNKNOWN	SYBR	None				0.370943	0.274889	0.50056	23.6199	23.6638	0.0511481		-1.19658	0.155719	1.43073	TRUE	0.538468	TRUE	1	40		1.5642	0.990867	80.8546									N	N	N	N	N	N
308	M20	FALSE	SNU1079 TM4SF1-3	GAPDH	UNKNOWN	SYBR	None				0.349076	0.259492	0.469588	20.6484	20.6188	0.0333527		-4.24152	0.154101	1.51839	TRUE	0.399029	TRUE	1	40		1.52689	0.986876	82.0607									N	N	N	N	N	N
309	M21	FALSE	SNU1079 TM4SF1-3	GAPDH	UNKNOWN	SYBR	None				0.349076	0.259492	0.469588	20.5827	20.6188	0.0333527		-4.24152	0.154101	1.51839	TRUE	0.399029	TRUE	1	40		1.52815	0.984423	82.0607									N	N	N	N	N	N
310	M22	FALSE	SNU1079 TM4SF1-3	GAPDH	UNKNOWN	SYBR	None				0.349076	0.259492	0.469588	20.6254	20.6188	0.0333527		-4.24152	0.154101	1.51839	TRUE	0.399029	TRUE	1	40		1.52563	0.974909	82.0607									N	N	N	N	N	N
326	N14	FALSE	water	CD24	UNKNOWN	SYBR	None							Undetermined							TRUE	0.538468	TRUE	1	40		0	0	61.4222									N	Y	N	N	Y	N
327	N15	FALSE	water	CD24	UNKNOWN	SYBR	None							Undetermined							TRUE	0.538468	TRUE	1	40		0	0	61.5563									N	Y	N	N	Y	N
328	N16	FALSE	water	CD24	UNKNOWN	SYBR	None							Undetermined							TRUE	0.538468	TRUE	1	40		0	0	61.4222									N	Y	N	N	Y	N
332	N20	FALSE	water	GAPDH	UNKNOWN	SYBR	None							Undetermined							TRUE	0.399029	TRUE	1	40		0	0	77.7722									N	Y	N	N	Y	N
333	N21	FALSE	water	GAPDH	UNKNOWN	SYBR	None							Undetermined							TRUE	0.399029	TRUE	1	40		0	0	76.03									N	Y	N	N	Y	N
334	N22	FALSE	water	GAPDH	UNKNOWN	SYBR	None							Undetermined							TRUE	0.399029	TRUE	1	40		0	0	76.9681									N	Y	N	N	Y	N
Analysis Type	Singleplex
Endogenous Control	Sox2
RQ Min/Max Confidence Level	95.0
Reference Sample	Hucct-1 TM4SF1+1

## Sheet: Melt Curve Raw Data
Block Type	384-Well Block
Calibration ABY is expired	No
Calibration ABY performed on	2022-06-23 13:19:46 PM EDT
Calibration Background is expired	No
Calibration Background performed on	2022-06-23 12:57:08 PM EDT
Calibration CY5 is expired	No
Calibration CY5 performed on	2022-06-23 13:19:46 PM EDT
Calibration FAM is expired	No
Calibration FAM performed on	2022-06-23 13:12:12 PM EDT
Calibration JUN is expired	No
Calibration JUN performed on	2022-06-23 13:19:46 PM EDT
Calibration MUSTANG PURPLE is expired	No
Calibration MUSTANG PURPLE performed on	2022-06-23 13:19:46 PM EDT
Calibration NED is expired	No
Calibration NED performed on	2022-06-23 13:19:46 PM EDT
Calibration ROI is expired	No
Calibration ROI performed on	2022-06-23 12:50:04 PM EDT
Calibration ROX is expired	No
Calibration ROX performed on	2022-06-23 13:12:12 PM EDT
Calibration SYBR is expired	No
Calibration SYBR performed on	2022-06-23 13:12:12 PM EDT
Calibration TAMRA is expired	No
Calibration TAMRA performed on	2022-06-23 13:12:12 PM EDT
Calibration Uniformity is expired	No
Calibration Uniformity performed on	2022-06-23 13:04:45 PM EDT
Calibration VIC is expired	No
Calibration VIC performed on	2022-06-23 13:12:12 PM EDT
Chemistry	SYBR_GREEN
Experiment Barcode
Experiment Comments
Experiment File Name	D:\Users\Public\Documents\Jihye\2022-12-09 105939.eds
Experiment Name	2022-12-09 105939
Experiment Run End Time	2022-12-09 09:08:36 AM EST
Experiment Type	Comparative Cт (ΔΔCт)
Experiment User Name
Instrument Name	278882464
Instrument Serial Number	278882464
Instrument Type	ViiA 7
Passive Reference	ROX
Quantification Cycle Method	Ct
Signal Smoothing On	true
Stage/ Cycle where Analysis is performed	Stage 2, Step 2
Well	Well Position	Reading	Temperature	Fluorescence	Derivative
26	B2	1	60.2161	5.1107	0.384402
26	B2	2	60.4841	5.09346	0.382104
26	B2	3	60.7522	5.05374	0.378726
26	B2	4	61.0202	5.03373	0.375354
26	B2	5	61.2882	4.99246	0.373528
26	B2	6	61.5563	4.9816	0.374365
26	B2	7	61.8243	4.95043	0.377778
26	B2	8	62.0923	4.91976	0.382403
26	B2	9	62.3604	4.89922	0.386424
26	B2	10	62.6284	4.83514	0.388773
26	B2	11	62.8964	4.81324	0.389806
26	B2	12	63.1645	4.78735	0.390959
26	B2	13	63.4325	4.76944	0.393593
26	B2	14	63.7005	4.73123	0.397911
26	B2	15	63.9686	4.70212	0.402748
26	B2	16	64.2366	4.66627	0.406346
26	B2	17	64.5046	4.62758	0.407539
26	B2	18	64.7726	4.58649	0.406564
26	B2	19	65.0407	4.55979	0.404954
26	B2	20	65.3087	4.53542	0.404667
26	B2	21	65.5768	4.50641	0.407004
26	B2	22	65.8448	4.46744	0.41194
26	B2	23	66.1128	4.44555	0.418196
26	B2	24	66.3808	4.40455	0.423913
26	B2	25	66.6489	4.36066	0.427489
26	B2	26	66.9169	4.33129	0.428147
26	B2	27	67.1849	4.2937	0.426061
26	B2	28	67.453	4.26023	0.422108
26	B2	29	67.721	4.23148	0.417503
26	B2	30	67.989	4.19059	0.413421
26	B2	31	68.2571	4.15626	0.410688
26	B2	32	68.5251	4.13669	0.409541
26	B2	33	68.7931	4.1052	0.40958
26	B2	34	69.0612	4.06784	0.410046
26	B2	35	69.3292	4.02245	0.410284
26	B2	36	69.5972	3.9985	0.410144
26	B2	37	69.8653	3.96977	0.410037
26	B2	38	70.1333	3.92844	0.410633
26	B2	39	70.4013	3.9037	0.412446
26	B2	40	70.6694	3.86923	0.415555
26	B2	41	70.9374	3.83041	0.419523
26	B2	42	71.2054	3.8063	0.42356
26	B2	43	71.4735	3.76868	0.426797
26	B2	44	71.7415	3.72875	0.428604
26	B2	45	72.0095	3.69204	0.428815
26	B2	46	72.2776	3.66332	0.427768
26	B2	47	72.5456	3.63266	0.426203
26	B2	48	72.8136	3.58823	0.42496
26	B2	49	73.0817	3.55125	0.424671
26	B2	50	73.3497	3.53958	0.425441
26	B2	51	73.6177	3.4881	0.426748
26	B2	52	73.8858	3.46402	0.427616
26	B2	53	74.1538	3.41271	0.427048
26	B2	54	74.4218	3.39065	0.424443
26	B2	55	74.6899	3.35145	0.419779
26	B2	56	74.9579	3.3191	0.413499
26	B2	57	75.2259	3.28444	0.406267
26	B2	58	75.4939	3.25688	0.398801
26	B2	59	75.762	3.22577	0.39184
26	B2	60	76.03	3.18734	0.386126
26	B2	61	76.2981	3.1559	0.382256
26	B2	62	76.5661	3.13824	0.3804
26	B2	63	76.8341	3.11493	0.380139
26	B2	64	77.1021	3.06631	0.380628
26	B2	65	77.3702	3.03375	0.381051
26	B2	66	77.6382	3.00978	0.381031
26	B2	67	77.9062	2.98238	0.380669
26	B2	68	78.1743	2.94608	0.380214
26	B2	69	78.4423	2.92443	0.379698
26	B2	70	78.7103	2.88617	0.378815
26	B2	71	78.9784	2.85877	0.377157
26	B2	72	79.2464	2.82149	0.374543
26	B2	73	79.5144	2.80025	0.371186
26	B2	74	79.7825	2.75955	0.367593
26	B2	75	80.0505	2.74628	0.364348
26	B2	76	80.3185	2.70833	0.361916
26	B2	77	80.5866	2.67805	0.360621
26	B2	78	80.8546	2.64866	0.360661
26	B2	79	81.1226	2.62939	0.362088
26	B2	80	81.3907	2.59646	0.36473
26	B2	81	81.6587	2.56676	0.368146
26	B2	82	81.9267	2.53671	0.371743
26	B2	83	82.1948	2.50534	0.375034
26	B2	84	82.4628	2.47658	0.377907
26	B2	85	82.7308	2.4428	0.380803
26	B2	86	82.9989	2.41374	0.384677
26	B2	87	83.2669	2.3831	0.390813
26	B2	88	83.5349	2.35391	0.400599
26	B2	89	83.803	2.32692	0.415407
26	B2	90	84.071	2.28721	0.436681
26	B2	91	84.339	2.25529	0.466127
26	B2	92	84.6071	2.21735	0.505863
26	B2	93	84.8751	2.18291	0.55838
26	B2	94	85.1431	2.13739	0.62648
26	B2	95	85.4112	2.09333	0.713488
26	B2	96	85.6792	2.03625	0.82379
26	B2	97	85.9472	1.97185	0.962963
26	B2	98	86.2152	1.87225	1.13596
26	B2	99	86.4833	1.77958	1.34235
26	B2	100	86.7513	1.66873	1.56983
26	B2	101	87.0194	1.50313	1.79029
26	B2	102	87.2874	1.24708	1.96345
26	B2	103	87.5554	0.946034	2.04905
26	B2	104	87.8234	0.707944	2.02284
26	B2	105	88.0915	0.582842	1.88711
26	B2	106	88.3595	0.501608	1.66928
26	B2	107	88.6275	0.438606	1.40953
26	B2	108	88.8956	0.36785	1.14526
26	B2	109	89.1636	0.285936	0.901141
26	B2	110	89.4316	0.246393	0.687998
26	B2	111	89.6997	0.242126	0.507911
26	B2	112	89.9677	0.233314	0.359897
26	B2	113	90.2357	0.231268	0.242747
26	B2	114	90.5038	0.229585	0.154923
26	B2	115	90.7718	0.231729	0.0935225
26	B2	116	91.0398	0.229255	0.0539642
26	B2	117	91.3079	0.229589	0.0307093
26	B2	118	91.5759	0.22796	0.0183942
26	B2	119	91.8439	0.229432	0.0126675
26	B2	120	92.112	0.227296	0.0104707
26	B2	121	92.38	0.225754	0.00990063
26	B2	122	92.648	0.227176	0.00991254
26	B2	123	92.9161	0.222177	0.0100388
26	B2	124	93.1841	0.224649	0.0101517
26	B2	125	93.4521	0.22363	0.0102497
26	B2	126	93.7202	0.222944	0.010275
26	B2	127	93.9882	0.22373	0.0100323
26	B2	128	94.2562	0.217605	0.00925995
26	B2	129	94.5242	0.218691	0.00780933
26	B2	130	94.7923	0.216915	0.00579469
27	B3	1	60.2161	5.41852	0.397945
27	B3	2	60.4841	5.3625	0.397716
27	B3	3	60.7522	5.35203	0.398
27	B3	4	61.0202	5.32522	0.39929
27	B3	5	61.2882	5.29724	0.401856
27	B3	6	61.5563	5.24658	0.405369
27	B3	7	61.8243	5.2323	0.408863
27	B3	8	62.0923	5.19027	0.411044
27	B3	9	62.3604	5.15608	0.410911
27	B3	10	62.6284	5.11673	0.408365
27	B3	11	62.8964	5.07596	0.404446
27	B3	12	63.1645	5.05795	0.400984
27	B3	13	63.4325	5.01661	0.399771
27	B3	14	63.7005	4.99437	0.401649
27	B3	15	63.9686	4.971	0.406079
27	B3	16	64.2366	4.92545	0.411382
27	B3	17	64.5046	4.88618	0.415506
27	B3	18	64.7726	4.85588	0.416906
27	B3	19	65.0407	4.82175	0.41516
27	B3	20	65.3087	4.783	0.411131
27	B3	21	65.5768	4.75322	0.406693
27	B3	22	65.8448	4.70184	0.404013
27	B3	23	66.1128	4.69492	0.40458
27	B3	24	66.3808	4.67046	0.408442
27	B3	25	66.6489	4.62459	0.414094
27	B3	26	66.9169	4.59223	0.419199
27	B3	27	67.1849	4.54924	0.421762
27	B3	28	67.453	4.50188	0.421014
27	B3	29	67.721	4.48899	0.417601
27	B3	30	67.989	4.44338	0.412995
27	B3	31	68.2571	4.41053	0.408711
27	B3	32	68.5251	4.38095	0.40569
27	B3	33	68.7931	4.3573	0.404161
27	B3	34	69.0612	4.31298	0.403866
27	B3	35	69.3292	4.27938	0.404419
27	B3	36	69.5972	4.24696	0.405514
27	B3	37	69.8653	4.22178	0.406928
27	B3	38	70.1333	4.18113	0.408407
27	B3	39	70.4013	4.14749	0.409655
27	B3	40	70.6694	4.11663	0.410424
27	B3	41	70.9374	4.07729	0.410641
27	B3	42	71.2054	4.04385	0.410413
27	B3	43	71.4735	4.01393	0.40986
27	B3	44	71.7415	3.9854	0.408951
27	B3	45	72.0095	3.94542	0.407475
27	B3	46	72.2776	3.9112	0.405238
27	B3	47	72.5456	3.87928	0.402287
27	B3	48	72.8136	3.8416	0.398999
27	B3	49	73.0817	3.81422	0.395914
27	B3	50	73.3497	3.78091	0.393456
27	B3	51	73.6177	3.75515	0.391729
27	B3	52	73.8858	3.71354	0.390556
27	B3	53	74.1538	3.68575	0.389705
27	B3	54	74.4218	3.6514	0.38908
27	B3	55	74.6899	3.62652	0.388734
27	B3	56	74.9579	3.5826	0.388712
27	B3	57	75.2259	3.56684	0.388856
27	B3	58	75.4939	3.53316	0.388816
27	B3	59	75.762	3.48495	0.388211
27	B3	60	76.03	3.46425	0.386854
27	B3	61	76.2981	3.42879	0.384807
27	B3	62	76.5661	3.39813	0.382282
27	B3	63	76.8341	3.37228	0.379481
27	B3	64	77.1021	3.33282	0.376587
27	B3	65	77.3702	3.30105	0.373864
27	B3	66	77.6382	3.27666	0.371706
27	B3	67	77.9062	3.24197	0.370517
27	B3	68	78.1743	3.21854	0.370466
27	B3	69	78.4423	3.19152	0.371319
27	B3	70	78.7103	3.15009	0.372484
27	B3	71	78.9784	3.1212	0.373248
27	B3	72	79.2464	3.09571	0.373058
27	B3	73	79.5144	3.06085	0.371701
27	B3	74	79.7825	3.03288	0.369414
27	B3	75	80.0505	2.99331	0.366844
27	B3	76	80.3185	2.96729	0.364889
27	B3	77	80.5866	2.94562	0.364349
27	B3	78	80.8546	2.91668	0.365602
27	B3	79	81.1226	2.88774	0.368485
27	B3	80	81.3907	2.84652	0.372464
27	B3	81	81.6587	2.81897	0.376968
27	B3	82	81.9267	2.79801	0.381592
27	B3	83	82.1948	2.75826	0.386138
27	B3	84	82.4628	2.72421	0.390578
27	B3	85	82.7308	2.69959	0.395125
27	B3	86	82.9989	2.6593	0.400431
27	B3	87	83.2669	2.62618	0.407719
27	B3	88	83.5349	2.59176	0.418723
27	B3	89	83.803	2.56738	0.435374
27	B3	90	84.071	2.53334	0.459508
27	B3	91	84.339	2.49271	0.492789
27	B3	92	84.6071	2.45404	0.53691
27	B3	93	84.8751	2.4061	0.593922
27	B3	94	85.1431	2.35455	0.666404
27	B3	95	85.4112	2.32118	0.757642
27	B3	96	85.6792	2.257	0.871929
27	B3	97	85.9472	2.17823	1.01463
27	B3	98	86.2152	2.07409	1.19071
27	B3	99	86.4833	1.97137	1.40051
27	B3	100	86.7513	1.8477	1.63339
27	B3	101	87.0194	1.68431	1.86326
27	B3	102	87.2874	1.42537	2.05099
27	B3	103	87.5554	1.1026	2.15571
27	B3	104	87.8234	0.846157	2.15067
27	B3	105	88.0915	0.689182	2.03477
27	B3	106	88.3595	0.593411	1.83243
27	B3	107	88.6275	0.515	1.58197
27	B3	108	88.8956	0.431716	1.32
27	B3	109	89.1636	0.333868	1.07089
27	B3	110	89.4316	0.262594	0.845445
27	B3	111	89.6997	0.243411	0.646398
27	B3	112	89.9677	0.23717	0.474565
27	B3	113	90.2357	0.231232	0.33166
27	B3	114	90.5038	0.232137	0.219423
27	B3	115	90.7718	0.229345	0.137498
27	B3	116	91.0398	0.228886	0.0824221
27	B3	117	91.3079	0.226684	0.0483781
27	B3	118	91.5759	0.227154	0.028922
27	B3	119	91.8439	0.223702	0.0185254
27	B3	120	92.112	0.224668	0.0132956
27	B3	121	92.38	0.224859	0.0108914
27	B3	122	92.648	0.225461	0.0100147
27	B3	123	92.9161	0.223195	0.0098865
27	B3	124	93.1841	0.221044	0.00994218
27	B3	125	93.4521	0.220351	0.00976443
27	B3	126	93.7202	0.219246	0.00912934
27	B3	127	93.9882	0.21896	0.00802554
27	B3	128	94.2562	0.220438	0.00659382
27	B3	129	94.5242	0.217446	0.00503069
27	B3	130	94.7923	0.217298	0.00351616
28	B4	1	60.2161	5.4626	0.388252
28	B4	2	60.4841	5.42179	0.390262
28	B4	3	60.7522	5.39228	0.39136
28	B4	4	61.0202	5.36075	0.391595
28	B4	5	61.2882	5.31357	0.391622
28	B4	6	61.5563	5.30492	0.39214
28	B4	7	61.8243	5.28484	0.393307
28	B4	8	62.0923	5.21336	0.394598
28	B4	9	62.3604	5.19415	0.395136
28	B4	10	62.6284	5.16993	0.394229
28	B4	11	62.8964	5.13234	0.391763
28	B4	12	63.1645	5.08439	0.388357
28	B4	13	63.4325	5.0762	0.385236
28	B4	14	63.7005	5.01668	0.383862
28	B4	15	63.9686	5.00559	0.385345
28	B4	16	64.2366	4.97639	0.389826
28	B4	17	64.5046	4.9396	0.396254
28	B4	18	64.7726	4.915	0.40277
28	B4	19	65.0407	4.86918	0.407574
28	B4	20	65.3087	4.82127	0.409697
28	B4	21	65.5768	4.79405	0.409222
28	B4	22	65.8448	4.76773	0.40692
28	B4	23	66.1128	4.74132	0.403684
28	B4	24	66.3808	4.67898	0.400202
28	B4	25	66.6489	4.6618	0.396947
28	B4	26	66.9169	4.63	0.394308
28	B4	27	67.1849	4.60013	0.392641
28	B4	28	67.453	4.55793	0.392239
28	B4	29	67.721	4.53195	0.393223
28	B4	30	67.989	4.49258	0.395465
28	B4	31	68.2571	4.47054	0.398472
28	B4	32	68.5251	4.43403	0.40144
28	B4	33	68.7931	4.39829	0.403499
28	B4	34	69.0612	4.35736	0.404109
28	B4	35	69.3292	4.32457	0.403378
28	B4	36	69.5972	4.28878	0.402005
28	B4	37	69.8653	4.26286	0.400895
28	B4	38	70.1333	4.2214	0.400621
28	B4	39	70.4013	4.19713	0.401124
28	B4	40	70.6694	4.16236	0.401826
28	B4	41	70.9374	4.121	0.40206
28	B4	42	71.2054	4.081	0.401518
28	B4	43	71.4735	4.06119	0.400408
28	B4	44	71.7415	4.01927	0.399224
28	B4	45	72.0095	3.98535	0.39831
28	B4	46	72.2776	3.96636	0.397582
28	B4	47	72.5456	3.92406	0.396569
28	B4	48	72.8136	3.87807	0.394784
28	B4	49	73.0817	3.85641	0.392085
28	B4	50	73.3497	3.82111	0.388825
28	B4	51	73.6177	3.78121	0.385655
28	B4	52	73.8858	3.76083	0.383213
28	B4	53	74.1538	3.73059	0.38185
28	B4	54	74.4218	3.6879	0.381491
28	B4	55	74.6899	3.6557	0.381647
28	B4	56	74.9579	3.64142	0.381548
28	B4	57	75.2259	3.60054	0.380394
28	B4	58	75.4939	3.55418	0.377737
28	B4	59	75.762	3.53163	0.373774
28	B4	60	76.03	3.49358	0.369329
28	B4	61	76.2981	3.47595	0.365478
28	B4	62	76.5661	3.43619	0.362989
28	B4	63	76.8341	3.41585	0.362014
28	B4	64	77.1021	3.37923	0.362136
28	B4	65	77.3702	3.34551	0.362717
28	B4	66	77.6382	3.31264	0.363223
28	B4	67	77.9062	3.29385	0.363339
28	B4	68	78.1743	3.25644	0.362933
28	B4	69	78.4423	3.22214	0.362014
28	B4	70	78.7103	3.19633	0.36074
28	B4	71	78.9784	3.15923	0.359452
28	B4	72	79.2464	3.13447	0.358563
28	B4	73	79.5144	3.1098	0.358373
28	B4	74	79.7825	3.07407	0.358939
28	B4	75	80.0505	3.04396	0.360095
28	B4	76	80.3185	3.01245	0.361598
28	B4	77	80.5866	2.98139	0.363217
28	B4	78	80.8546	2.95205	0.364695
28	B4	79	81.1226	2.92766	0.365695
28	B4	80	81.3907	2.89095	0.365888
28	B4	81	81.6587	2.85496	0.365221
28	B4	82	81.9267	2.82251	0.364194
28	B4	83	82.1948	2.79945	0.363863
28	B4	84	82.4628	2.76922	0.365535
28	B4	85	82.7308	2.74153	0.370315
28	B4	86	82.9989	2.70899	0.378814
28	B4	87	83.2669	2.67873	0.391186
28	B4	88	83.5349	2.64366	0.407472
28	B4	89	83.803	2.60673	0.428052
28	B4	90	84.071	2.57575	0.454005
28	B4	91	84.339	2.52901	0.487178
28	B4	92	84.6071	2.49418	0.529979
28	B4	93	84.8751	2.45709	0.585009
28	B4	94	85.1431	2.40748	0.654935
28	B4	95	85.4112	2.34697	0.7429
28	B4	96	85.6792	2.29101	0.853404
28	B4	97	85.9472	2.21931	0.992742
28	B4	98	86.2152	2.12068	1.16737
28	B4	99	86.4833	2.01039	1.37905
28	B4	100	86.7513	1.89215	1.61786
28	B4	101	87.0194	1.72179	1.85721
28	B4	102	87.2874	1.46199	2.05606
28	B4	103	87.5554	1.13171	2.17046
28	B4	104	87.8234	0.844678	2.17021
28	B4	105	88.0915	0.679972	2.05166
28	B4	106	88.3595	0.574674	1.83894
28	B4	107	88.6275	0.496975	1.57284
28	B4	108	88.8956	0.426128	1.2945
28	B4	109	89.1636	0.342335	1.03307
28	B4	110	89.4316	0.272906	0.802482
28	B4	111	89.6997	0.255655	0.605841
28	B4	112	89.9677	0.246647	0.441884
28	B4	113	90.2357	0.242583	0.309052
28	B4	114	90.5038	0.237764	0.20611
28	B4	115	90.7718	0.235189	0.130993
28	B4	116	91.0398	0.236493	0.0799421
28	B4	117	91.3079	0.237077	0.0477937
28	B4	118	91.5759	0.233651	0.0290239
28	B4	119	91.8439	0.232145	0.0187948
28	B4	120	92.112	0.232888	0.0135146
28	B4	121	92.38	0.231955	0.0108651
28	B4	122	92.648	0.23184	0.00950453
28	B4	123	92.9161	0.230648	0.00869395
28	B4	124	93.1841	0.229909	0.00801874
28	B4	125	93.4521	0.227699	0.00725115
28	B4	126	93.7202	0.228013	0.00630352
28	B4	127	93.9882	0.230093	0.00519825
28	B4	128	94.2562	0.226785	0.00402154
28	B4	129	94.5242	0.22739	0.00287596
28	B4	130	94.7923	0.227619	0.00185279
29	B5	1	60.2161	4.89534	0.350867
29	B5	2	60.4841	4.86834	0.353587
29	B5	3	60.7522	4.83546	0.354957
29	B5	4	61.0202	4.78771	0.354594
29	B5	5	61.2882	4.77028	0.353101
29	B5	6	61.5563	4.73423	0.351716
29	B5	7	61.8243	4.70833	0.351517
29	B5	8	62.0923	4.6756	0.35272
29	B5	9	62.3604	4.65046	0.354486
29	B5	10	62.6284	4.61212	0.355412
29	B5	11	62.8964	4.57788	0.354404
29	B5	12	63.1645	4.5464	0.351413
29	B5	13	63.4325	4.49865	0.347612
29	B5	14	63.7005	4.48135	0.344793
29	B5	15	63.9686	4.45617	0.344348
29	B5	16	64.2366	4.43076	0.346478
29	B5	17	64.5046	4.40322	0.350119
29	B5	18	64.7726	4.35379	0.353627
29	B5	19	65.0407	4.32519	0.355679
29	B5	20	65.3087	4.28524	0.355816
29	B5	21	65.5768	4.2714	0.354426
29	B5	22	65.8448	4.22984	0.352376
29	B5	23	66.1128	4.19287	0.350601
29	B5	24	66.3808	4.16351	0.349804
29	B5	25	66.6489	4.13667	0.350216
29	B5	26	66.9169	4.1075	0.351456
29	B5	27	67.1849	4.0831	0.352633
29	B5	28	67.453	4.03217	0.352758
29	B5	29	67.721	4.004	0.35128
29	B5	30	67.989	3.97111	0.34839
29	B5	31	68.2571	3.9432	0.344919
29	B5	32	68.5251	3.91417	0.341904
29	B5	33	68.7931	3.88236	0.340178
29	B5	34	69.0612	3.85632	0.340165
29	B5	35	69.3292	3.82012	0.341891
29	B5	36	69.5972	3.78931	0.345032
29	B5	37	69.8653	3.76487	0.348946
29	B5	38	70.1333	3.73111	0.352719
29	B5	39	70.4013	3.69897	0.35538
29	B5	40	70.6694	3.6567	0.356214
29	B5	41	70.9374	3.62552	0.355044
29	B5	42	71.2054	3.5951	0.352239
29	B5	43	71.4735	3.56678	0.348493
29	B5	44	71.7415	3.53646	0.344539
29	B5	45	72.0095	3.50158	0.340984
29	B5	46	72.2776	3.47367	0.338291
29	B5	47	72.5456	3.43472	0.336762
29	B5	48	72.8136	3.42597	0.336433
29	B5	49	73.0817	3.37807	0.336974
29	B5	50	73.3497	3.3526	0.337692
29	B5	51	73.6177	3.32378	0.337776
29	B5	52	73.8858	3.2923	0.336676
29	B5	53	74.1538	3.25118	0.334401
29	B5	54	74.4218	3.22343	0.331543
29	B5	55	74.6899	3.20637	0.328975
29	B5	56	74.9579	3.16905	0.327382
29	B5	57	75.2259	3.14483	0.326925
29	B5	58	75.4939	3.11231	0.327267
29	B5	59	75.762	3.08784	0.327937
29	B5	60	76.03	3.04949	0.328791
29	B5	61	76.2981	3.01704	0.330261
29	B5	62	76.5661	2.98776	0.333171
29	B5	63	76.8341	2.97566	0.338256
29	B5	64	77.1021	2.93522	0.34567
29	B5	65	77.3702	2.90242	0.354805
29	B5	66	77.6382	2.86596	0.364449
29	B5	67	77.9062	2.84299	0.373172
29	B5	68	78.1743	2.7987	0.379674
29	B5	69	78.4423	2.76266	0.383013
29	B5	70	78.7103	2.7228	0.382683
29	B5	71	78.9784	2.69279	0.378573
29	B5	72	79.2464	2.65784	0.370906
29	B5	73	79.5144	2.62017	0.360208
29	B5	74	79.7825	2.58925	0.34744
29	B5	75	80.0505	2.55587	0.334186
29	B5	76	80.3185	2.52737	0.322762
29	B5	77	80.5866	2.50032	0.316056
29	B5	78	80.8546	2.48229	0.317083
29	B5	79	81.1226	2.45906	0.328431
29	B5	80	81.3907	2.43663	0.351876
29	B5	81	81.6587	2.39802	0.388297
29	B5	82	81.9267	2.37201	0.43795
29	B5	83	82.1948	2.33294	0.500996
29	B5	84	82.4628	2.28828	0.578123
29	B5	85	82.7308	2.22621	0.6711
29	B5	86	82.9989	2.16353	0.782892
29	B5	87	83.2669	2.09498	0.917025
29	B5	88	83.5349	2.02012	1.07591
29	B5	89	83.803	1.92023	1.25829
29	B5	90	84.071	1.79496	1.45624
29	B5	91	84.339	1.65796	1.65297
29	B5	92	84.6071	1.48895	1.82279
29	B5	93	84.8751	1.28575	1.93482
29	B5	94	85.1431	1.01693	1.96055
29	B5	95	85.4112	0.73427	1.88328
29	B5	96	85.6792	0.516773	1.70547
29	B5	97	85.9472	0.37173	1.45008
29	B5	98	86.2152	0.296054	1.15458
29	B5	99	86.4833	0.273177	0.85998
29	B5	100	86.7513	0.265255	0.599776
29	B5	101	87.0194	0.258191	0.393135
29	B5	102	87.2874	0.253605	0.244185
29	B5	103	87.5554	0.254132	0.146019
29	B5	104	87.8234	0.248993	0.0864735
29	B5	105	88.0915	0.248313	0.0529993
29	B5	106	88.3595	0.249494	0.035375
29	B5	107	88.6275	0.245588	0.0264363
29	B5	108	88.8956	0.241736	0.021696
29	B5	109	89.1636	0.240051	0.0186516
29	B5	110	89.4316	0.238823	0.0161665
29	B5	111	89.6997	0.239178	0.0139628
29	B5	112	89.9677	0.238641	0.0121735
29	B5	113	90.2357	0.240269	0.0109699
29	B5	114	90.5038	0.23528	0.010349
29	B5	115	90.7718	0.236947	0.0101198
29	B5	116	91.0398	0.232854	0.010031
29	B5	117	91.3079	0.235584	0.00991135
29	B5	118	91.5759	0.232429	0.00972401
29	B5	119	91.8439	0.231872	0.00952164
29	B5	120	92.112	0.233475	0.00936006
29	B5	121	92.38	0.229722	0.00923904
29	B5	122	92.648	0.229849	0.00909732
29	B5	123	92.9161	0.228405	0.00884517
29	B5	124	93.1841	0.229365	0.00840347
29	B5	125	93.4521	0.22725	0.00773043
29	B5	126	93.7202	0.225932	0.00683391
29	B5	127	93.9882	0.225279	0.00577048
29	B5	128	94.2562	0.228217	0.00462965
29	B5	129	94.5242	0.225101	0.00350739
29	B5	130	94.7923	0.22479	0.00248313
30	B6	1	60.2161	4.82477	0.357274
30	B6	2	60.4841	4.80462	0.362284
30	B6	3	60.7522	4.76063	0.367094
30	B6	4	61.0202	4.74046	0.370247
30	B6	5	61.2882	4.70567	0.370829
30	B6	6	61.5563	4.65029	0.368816
30	B6	7	61.8243	4.6272	0.365008
30	B6	8	62.0923	4.60928	0.360609
30	B6	9	62.3604	4.57205	0.356749
30	B6	10	62.6284	4.52145	0.35421
30	B6	11	62.8964	4.51827	0.353338
30	B6	12	63.1645	4.47266	0.3541
30	B6	13	63.4325	4.447	0.356189
30	B6	14	63.7005	4.41581	0.359132
30	B6	15	63.9686	4.3782	0.36242
30	B6	16	64.2366	4.33963	0.365576
30	B6	17	64.5046	4.32572	0.368165
30	B6	18	64.7726	4.28416	0.369821
30	B6	19	65.0407	4.23841	0.370359
30	B6	20	65.3087	4.22103	0.36987
30	B6	21	65.5768	4.17389	0.368696
30	B6	22	65.8448	4.14448	0.367241
30	B6	23	66.1128	4.12988	0.365746
30	B6	24	66.3808	4.07769	0.364211
30	B6	25	66.6489	4.03819	0.362521
30	B6	26	66.9169	4.03076	0.360646
30	B6	27	67.1849	3.97994	0.358747
30	B6	28	67.453	3.94592	0.357145
30	B6	29	67.721	3.92975	0.356171
30	B6	30	67.989	3.88685	0.356021
30	B6	31	68.2571	3.85801	0.356656
30	B6	32	68.5251	3.82892	0.357797
30	B6	33	68.7931	3.79815	0.359016
30	B6	34	69.0612	3.75725	0.359871
30	B6	35	69.3292	3.73117	0.360047
30	B6	36	69.5972	3.70014	0.359452
30	B6	37	69.8653	3.66055	0.35825
30	B6	38	70.1333	3.62828	0.3568
30	B6	39	70.4013	3.60217	0.35551
30	B6	40	70.6694	3.57123	0.354686
30	B6	41	70.9374	3.53367	0.354398
30	B6	42	71.2054	3.50709	0.35449
30	B6	43	71.4735	3.47395	0.354652
30	B6	44	71.7415	3.44415	0.354567
30	B6	45	72.0095	3.40939	0.354047
30	B6	46	72.2776	3.37636	0.353104
30	B6	47	72.5456	3.34788	0.351962
30	B6	48	72.8136	3.31685	0.35099
30	B6	49	73.0817	3.27885	0.350558
30	B6	50	73.3497	3.2566	0.350885
30	B6	51	73.6177	3.21797	0.351884
30	B6	52	73.8858	3.19666	0.35313
30	B6	53	74.1538	3.15674	0.353963
30	B6	54	74.4218	3.12353	0.353724
30	B6	55	74.6899	3.09635	0.352039
30	B6	56	74.9579	3.06088	0.348992
30	B6	57	75.2259	3.02712	0.345134
30	B6	58	75.4939	2.99699	0.341306
30	B6	59	75.762	2.97658	0.338359
30	B6	60	76.03	2.93933	0.336951
30	B6	61	76.2981	2.91474	0.337471
30	B6	62	76.5661	2.87289	0.340072
30	B6	63	76.8341	2.85738	0.344716
30	B6	64	77.1021	2.82357	0.351199
30	B6	65	77.3702	2.78858	0.359145
30	B6	66	77.6382	2.75496	0.368006
30	B6	67	77.9062	2.72404	0.377051
30	B6	68	78.1743	2.68873	0.3853
30	B6	69	78.4423	2.65781	0.391507
30	B6	70	78.7103	2.61257	0.394263
30	B6	71	78.9784	2.58071	0.392322
30	B6	72	79.2464	2.53507	0.385038
30	B6	73	79.5144	2.50113	0.372748
30	B6	74	79.7825	2.4712	0.356948
30	B6	75	80.0505	2.43691	0.34022
30	B6	76	80.3185	2.40492	0.325842
30	B6	77	80.5866	2.38576	0.317231
30	B6	78	80.8546	2.36959	0.317266
30	B6	79	81.1226	2.3437	0.327846
30	B6	80	81.3907	2.31581	0.349852
30	B6	81	81.6587	2.28673	0.383575
30	B6	82	81.9267	2.24818	0.42936
30	B6	83	82.1948	2.21403	0.488154
30	B6	84	82.4628	2.17361	0.561734
30	B6	85	82.7308	2.12205	0.652666
30	B6	86	82.9989	2.06358	0.763986
30	B6	87	83.2669	1.99327	0.898569
30	B6	88	83.5349	1.91009	1.05791
30	B6	89	83.803	1.82189	1.24005
30	B6	90	84.071	1.69929	1.4369
30	B6	91	84.339	1.55961	1.63189
30	B6	92	84.6071	1.40294	1.79964
30	B6	93	84.8751	1.20136	1.90952
30	B6	94	85.1431	0.933371	1.93319
30	B6	95	85.4112	0.656624	1.85417
30	B6	96	85.6792	0.446591	1.67529
30	B6	97	85.9472	0.305885	1.41988
30	B6	98	86.2152	0.237629	1.1256
30	B6	99	86.4833	0.21617	0.833365
30	B6	100	86.7513	0.208851	0.576274
30	B6	101	87.0194	0.204888	0.372981
30	B6	102	87.2874	0.201662	0.227127
30	B6	103	87.5554	0.201751	0.131429
30	B6	104	87.8234	0.200101	0.0735047
30	B6	105	88.0915	0.196024	0.0407845
30	B6	106	88.3595	0.197158	0.0232692
30	B6	107	88.6275	0.200019	0.0142294
30	B6	108	88.8956	0.196236	0.00967374
30	B6	109	89.1636	0.195326	0.00743909
30	B6	110	89.4316	0.19543	0.00641337
30	B6	111	89.6997	0.196395	0.00603596
30	B6	112	89.9677	0.196061	0.00601666
30	B6	113	90.2357	0.192935	0.0061851
30	B6	114	90.5038	0.193847	0.00641756
30	B6	115	90.7718	0.194056	0.00661602
30	B6	116	91.0398	0.192133	0.00671192
30	B6	117	91.3079	0.190699	0.00667233
30	B6	118	91.5759	0.192757	0.00650052
30	B6	119	91.8439	0.18952	0.00623651
30	B6	120	92.112	0.190282	0.00595267
30	B6	121	92.38	0.189282	0.0057383
30	B6	122	92.648	0.189935	0.00566521
30	B6	123	92.9161	0.189577	0.00574506
30	B6	124	93.1841	0.187725	0.00590238
30	B6	125	93.4521	0.188208	0.00598889
30	B6	126	93.7202	0.186524	0.00583894
30	B6	127	93.9882	0.186653	0.00534324
30	B6	128	94.2562	0.184551	0.00450347
30	B6	129	94.5242	0.185792	0.00343856
30	B6	130	94.7923	0.185947	0.0023371
31	B7	1	60.2161	5.01641	0.36029
31	B7	2	60.4841	4.98959	0.364809
31	B7	3	60.7522	4.97032	0.370112
31	B7	4	61.0202	4.92477	0.374904
31	B7	5	61.2882	4.89736	0.378098
31	B7	6	61.5563	4.8556	0.379235
31	B7	7	61.8243	4.81028	0.378535
31	B7	8	62.0923	4.79461	0.376585
31	B7	9	62.3604	4.75343	0.373942
31	B7	10	62.6284	4.72329	0.370904
31	B7	11	62.8964	4.68493	0.367582
31	B7	12	63.1645	4.65308	0.364122
31	B7	13	63.4325	4.61228	0.360784
31	B7	14	63.7005	4.59545	0.357786
31	B7	15	63.9686	4.55555	0.355097
31	B7	16	64.2366	4.52816	0.352413
31	B7	17	64.5046	4.49032	0.34943
31	B7	18	64.7726	4.4576	0.346192
31	B7	19	65.0407	4.4226	0.343286
31	B7	20	65.3087	4.40284	0.341673
31	B7	21	65.5768	4.37263	0.342303
31	B7	22	65.8448	4.3333	0.345634
31	B7	23	66.1128	4.31061	0.351292
31	B7	24	66.3808	4.28075	0.358021
31	B7	25	66.6489	4.25136	0.363999
31	B7	26	66.9169	4.20817	0.367534
31	B7	27	67.1849	4.16798	0.367795
31	B7	28	67.453	4.13091	0.365235
31	B7	29	67.721	4.09912	0.361314
31	B7	30	67.989	4.0773	0.35774
31	B7	31	68.2571	4.04495	0.355643
31	B7	32	68.5251	4.01846	0.355186
31	B7	33	68.7931	3.96943	0.355729
31	B7	34	69.0612	3.95232	0.356325
31	B7	35	69.3292	3.90632	0.356163
31	B7	36	69.5972	3.88682	0.354823
31	B7	37	69.8653	3.84644	0.352353
31	B7	38	70.1333	3.80848	0.349254
31	B7	39	70.4013	3.78368	0.346342
31	B7	40	70.6694	3.7494	0.344485
31	B7	41	70.9374	3.72811	0.344228
31	B7	42	71.2054	3.68827	0.345506
31	B7	43	71.4735	3.66674	0.347635
31	B7	44	71.7415	3.63211	0.349608
31	B7	45	72.0095	3.59437	0.35057
31	B7	46	72.2776	3.55698	0.350145
31	B7	47	72.5456	3.53207	0.348506
31	B7	48	72.8136	3.50582	0.346145
31	B7	49	73.0817	3.46322	0.343593
31	B7	50	73.3497	3.43816	0.341213
31	B7	51	73.6177	3.4066	0.339149
31	B7	52	73.8858	3.37327	0.33737
31	B7	53	74.1538	3.34875	0.335749
31	B7	54	74.4218	3.31872	0.334169
31	B7	55	74.6899	3.27937	0.332639
31	B7	56	74.9579	3.25175	0.331348
31	B7	57	75.2259	3.23215	0.330623
31	B7	58	75.4939	3.19457	0.330808
31	B7	59	75.762	3.16383	0.332148
31	B7	60	76.03	3.14379	0.334759
31	B7	61	76.2981	3.09715	0.33865
31	B7	62	76.5661	3.08021	0.343712
31	B7	63	76.8341	3.04336	0.349714
31	B7	64	77.1021	3.01477	0.35627
31	B7	65	77.3702	2.97315	0.362886
31	B7	66	77.6382	2.94888	0.369027
31	B7	67	77.9062	2.90917	0.37418
31	B7	68	78.1743	2.87596	0.377872
31	B7	69	78.4423	2.84058	0.37967
31	B7	70	78.7103	2.8028	0.379186
31	B7	71	78.9784	2.7701	0.376118
31	B7	72	79.2464	2.73349	0.370335
31	B7	73	79.5144	2.69947	0.362002
31	B7	74	79.7825	2.66503	0.351774
31	B7	75	80.0505	2.63577	0.34098
31	B7	76	80.3185	2.59907	0.331692
31	B7	77	80.5866	2.57741	0.326578
31	B7	78	80.8546	2.55146	0.328499
31	B7	79	81.1226	2.53224	0.340026
31	B7	80	81.3907	2.50257	0.363098
31	B7	81	81.6587	2.47169	0.398982
31	B7	82	81.9267	2.43469	0.448516
31	B7	83	82.1948	2.39807	0.512458
31	B7	84	82.4628	2.35518	0.591839
31	B7	85	82.7308	2.29535	0.688194
31	B7	86	82.9989	2.23475	0.803638
31	B7	87	83.2669	2.15246	0.940524
31	B7	88	83.5349	2.06859	1.10038
31	B7	89	83.803	1.97248	1.28192
31	B7	90	84.071	1.84806	1.4784
31	B7	91	84.339	1.70013	1.67515
31	B7	92	84.6071	1.5306	1.8489
31	B7	93	84.8751	1.33286	1.97039
31	B7	94	85.1431	1.07392	2.01095
31	B7	95	85.4112	0.786204	1.95146
31	B7	96	85.6792	0.544672	1.79028
31	B7	97	85.9472	0.382622	1.54605
31	B7	98	86.2152	0.287676	1.25338
31	B7	99	86.4833	0.250784	0.953007
31	B7	100	86.7513	0.236484	0.680568
31	B7	101	87.0194	0.22942	0.458654
31	B7	102	87.2874	0.225924	0.294618
31	B7	103	87.5554	0.222199	0.183533
31	B7	104	87.8234	0.215303	0.113751
31	B7	105	88.0915	0.211333	0.0722767
31	B7	106	88.3595	0.209067	0.0482134
31	B7	107	88.6275	0.210337	0.0340074
31	B7	108	88.8956	0.206888	0.0251411
31	B7	109	89.1636	0.206032	0.019205
31	B7	110	89.4316	0.203152	0.0150163
31	B7	111	89.6997	0.203639	0.0120214
31	B7	112	89.9677	0.205576	0.00994383
31	B7	113	90.2357	0.203506	0.00857257
31	B7	114	90.5038	0.203182	0.00765794
31	B7	115	90.7718	0.199495	0.00692154
31	B7	116	91.0398	0.202761	0.00615155
31	B7	117	91.3079	0.199369	0.00529985
31	B7	118	91.5759	0.199497	0.00449858
31	B7	119	91.8439	0.201814	0.00396899
31	B7	120	92.112	0.20088	0.00387553
31	B7	121	92.38	0.199998	0.00421266
31	B7	122	92.648	0.200532	0.00479325
31	B7	123	92.9161	0.198104	0.00534297
31	B7	124	93.1841	0.196703	0.0056359
31	B7	125	93.4521	0.197403	0.00558188
31	B7	126	93.7202	0.197636	0.00521663
31	B7	127	93.9882	0.197189	0.00462513
31	B7	128	94.2562	0.196164	0.00387477
31	B7	129	94.5242	0.194525	0.00300956
31	B7	130	94.7923	0.195438	0.00208899
32	B8	1	60.2161	5.22812	0.236183
32	B8	2	60.4841	5.19724	0.237375
32	B8	3	60.7522	5.17472	0.237474
32	B8	4	61.0202	5.13271	0.236325
32	B8	5	61.2882	5.10577	0.234409
32	B8	6	61.5563	5.09488	0.232616
32	B8	7	61.8243	5.05548	0.231814
32	B8	8	62.0923	5.03188	0.232465
32	B8	9	62.3604	5.00018	0.23444
32	B8	10	62.6284	4.97843	0.237066
32	B8	11	62.8964	4.9588	0.2394
32	B8	12	63.1645	4.91233	0.240643
32	B8	13	63.4325	4.88273	0.240531
32	B8	14	63.7005	4.85371	0.239484
32	B8	15	63.9686	4.82546	0.238385
32	B8	16	64.2366	4.7973	0.23806
32	B8	17	64.5046	4.78627	0.238808
32	B8	18	64.7726	4.74545	0.240243
32	B8	19	65.0407	4.70729	0.241493
32	B8	20	65.3087	4.68687	0.241657
32	B8	21	65.5768	4.66603	0.240207
32	B8	22	65.8448	4.61055	0.237225
32	B8	23	66.1128	4.59335	0.233328
32	B8	24	66.3808	4.56756	0.22937
32	B8	25	66.6489	4.53778	0.226072
32	B8	26	66.9169	4.532	0.223815
32	B8	27	67.1849	4.4799	0.222688
32	B8	28	67.453	4.44995	0.222666
32	B8	29	67.721	4.44073	0.223698
32	B8	30	67.989	4.41614	0.225611
32	B8	31	68.2571	4.37974	0.227987
32	B8	32	68.5251	4.35617	0.23018
32	B8	33	68.7931	4.3194	0.231527
32	B8	34	69.0612	4.3047	0.231615
32	B8	35	69.3292	4.25686	0.230409
32	B8	36	69.5972	4.23705	0.228197
32	B8	37	69.8653	4.21796	0.225415
32	B8	38	70.1333	4.1798	0.222496
32	B8	39	70.4013	4.1591	0.219804
32	B8	40	70.6694	4.12854	0.217626
32	B8	41	70.9374	4.09992	0.216179
32	B8	42	71.2054	4.08718	0.215563
32	B8	43	71.4735	4.05853	0.215748
32	B8	44	71.7415	4.02011	0.216588
32	B8	45	72.0095	4.00744	0.217862
32	B8	46	72.2776	3.97306	0.21926
32	B8	47	72.5456	3.95516	0.220345
32	B8	48	72.8136	3.91875	0.220583
32	B8	49	73.0817	3.90509	0.219509
32	B8	50	73.3497	3.84832	0.216974
32	B8	51	73.6177	3.84503	0.213318
32	B8	52	73.8858	3.81445	0.20934
32	B8	53	74.1538	3.78777	0.206044
32	B8	54	74.4218	3.76683	0.204277
32	B8	55	74.6899	3.7395	0.204439
32	B8	56	74.9579	3.73327	0.206367
32	B8	57	75.2259	3.69334	0.209469
32	B8	58	75.4939	3.66799	0.213049
32	B8	59	75.762	3.6396	0.216658
32	B8	60	76.03	3.62024	0.220265
32	B8	61	76.2981	3.58231	0.22416
32	B8	62	76.5661	3.566	0.228635
32	B8	63	76.8341	3.53369	0.233683
32	B8	64	77.1021	3.50902	0.238912
32	B8	65	77.3702	3.48239	0.243772
32	B8	66	77.6382	3.43768	0.247961
32	B8	67	77.9062	3.40412	0.251684
32	B8	68	78.1743	3.38306	0.255556
32	B8	69	78.4423	3.36298	0.260164
32	B8	70	78.7103	3.32332	0.265652
32	B8	71	78.9784	3.29113	0.271627
32	B8	72	79.2464	3.25096	0.277504
32	B8	73	79.5144	3.22456	0.283081
32	B8	74	79.7825	3.17755	0.289012
32	B8	75	80.0505	3.1525	0.297029
32	B8	76	80.3185	3.10697	0.309899
32	B8	77	80.5866	3.08683	0.331304
32	B8	78	80.8546	3.05282	0.365841
32	B8	79	81.1226	3.00488	0.419094
32	B8	80	81.3907	2.95929	0.49758
32	B8	81	81.6587	2.91318	0.608075
32	B8	82	81.9267	2.86033	0.756009
32	B8	83	82.1948	2.77969	0.943027
32	B8	84	82.4628	2.67587	1.16438
32	B8	85	82.7308	2.5304	1.4071
32	B8	86	82.9989	2.33166	1.64983
32	B8	87	83.2669	2.06411	1.86479
32	B8	88	83.5349	1.73142	2.02164
32	B8	89	83.803	1.43663	2.09285
32	B8	90	84.071	1.10149	2.05979
32	B8	91	84.339	0.763316	1.91836
32	B8	92	84.6071	0.44548	1.68235
32	B8	93	84.8751	0.238986	1.38239
32	B8	94	85.1431	0.209556	1.05931
32	B8	95	85.4112	0.206285	0.753873
32	B8	96	85.6792	0.205003	0.496663
32	B8	97	85.9472	0.204068	0.302362
32	B8	98	86.2152	0.204302	0.170199
32	B8	99	86.4833	0.201581	0.0890647
32	B8	100	86.7513	0.20015	0.0440437
32	B8	101	87.0194	0.201259	0.0214577
32	B8	102	87.2874	0.200701	0.0112605
32	B8	103	87.5554	0.199954	0.00720723
32	B8	104	87.8234	0.199027	0.00590886
32	B8	105	88.0915	0.198362	0.00571165
32	B8	106	88.3595	0.197922	0.00586172
32	B8	107	88.6275	0.196767	0.00602305
32	B8	108	88.8956	0.195683	0.00604674
32	B8	109	89.1636	0.194505	0.00587882
32	B8	110	89.4316	0.194992	0.00552841
32	B8	111	89.6997	0.193347	0.00505758
32	B8	112	89.9677	0.19358	0.00456959
32	B8	113	90.2357	0.191879	0.00418346
32	B8	114	90.5038	0.193511	0.00399129
32	B8	115	90.7718	0.193499	0.00401354
32	B8	116	91.0398	0.192834	0.00418345
32	B8	117	91.3079	0.189284	0.00438426
32	B8	118	91.5759	0.189759	0.0045217
32	B8	119	91.8439	0.19075	0.00458149
32	B8	120	92.112	0.189901	0.00462678
32	B8	121	92.38	0.187812	0.00473428
32	B8	122	92.648	0.189556	0.00491584
32	B8	123	92.9161	0.188722	0.0050805
32	B8	124	93.1841	0.18635	0.00506608
32	B8	125	93.4521	0.185326	0.00472538
32	B8	126	93.7202	0.184403	0.00401741
32	B8	127	93.9882	0.185087	0.00304592
32	B8	128	94.2562	0.185258	0.00201792
32	B8	129	94.5242	0.185831	0.00114681
32	B8	130	94.7923	0.186359	0.000559201
33	B9	1	60.2161	5.31804	0.243873
33	B9	2	60.4841	5.257	0.248927
33	B9	3	60.7522	5.2298	0.254391
33	B9	4	61.0202	5.22487	0.259215
33	B9	5	61.2882	5.1791	0.262392
33	B9	6	61.5563	5.13852	0.263096
33	B9	7	61.8243	5.11643	0.260879
33	B9	8	62.0923	5.08188	0.255849
33	B9	9	62.3604	5.03444	0.248779
33	B9	10	62.6284	5.02152	0.240986
33	B9	11	62.8964	4.98485	0.233996
33	B9	12	63.1645	4.96871	0.229109
33	B9	13	63.4325	4.9475	0.227015
33	B9	14	63.7005	4.90722	0.227621
33	B9	15	63.9686	4.89101	0.230115
33	B9	16	64.2366	4.86817	0.23323
33	B9	17	64.5046	4.83451	0.235706
33	B9	18	64.7726	4.7994	0.236734
33	B9	19	65.0407	4.76817	0.236216
33	B9	20	65.3087	4.73049	0.234611
33	B9	21	65.5768	4.73193	0.232523
33	B9	22	65.8448	4.68875	0.230356
33	B9	23	66.1128	4.66804	0.228334
33	B9	24	66.3808	4.62417	0.226778
33	B9	25	66.6489	4.59792	0.226266
33	B9	26	66.9169	4.58231	0.227339
33	B9	27	67.1849	4.56754	0.229959
33	B9	28	67.453	4.52757	0.233183
33	B9	29	67.721	4.51655	0.23546
33	B9	30	67.989	4.45241	0.235435
33	B9	31	68.2571	4.43319	0.232708
33	B9	32	68.5251	4.40982	0.228031
33	B9	33	68.7931	4.37719	0.222839
33	B9	34	69.0612	4.36446	0.218524
33	B9	35	69.3292	4.34302	0.215908
33	B9	36	69.5972	4.30013	0.215154
33	B9	37	69.8653	4.28294	0.215988
33	B9	38	70.1333	4.26096	0.217911
33	B9	39	70.4013	4.22893	0.220307
33	B9	40	70.6694	4.21406	0.222472
33	B9	41	70.9374	4.17651	0.22373
33	B9	42	71.2054	4.14059	0.223645
33	B9	43	71.4735	4.12658	0.222196
33	B9	44	71.7415	4.09427	0.219812
33	B9	45	72.0095	4.06535	0.217191
33	B9	46	72.2776	4.0442	0.215011
33	B9	47	72.5456	4.02557	0.213657
33	B9	48	72.8136	3.98909	0.213079
33	B9	49	73.0817	3.9702	0.212841
33	B9	50	73.3497	3.95069	0.212386
33	B9	51	73.6177	3.91239	0.211402
33	B9	52	73.8858	3.88097	0.210072
33	B9	53	74.1538	3.86552	0.209052
33	B9	54	74.4218	3.84518	0.209127
33	B9	55	74.6899	3.82105	0.210741
33	B9	56	74.9579	3.79794	0.213702
33	B9	57	75.2259	3.76752	0.217281
33	B9	58	75.4939	3.74679	0.220624
33	B9	59	75.762	3.71057	0.223254
33	B9	60	76.03	3.67797	0.225312
33	B9	61	76.2981	3.66026	0.227444
33	B9	62	76.5661	3.63368	0.230392
33	B9	63	76.8341	3.61056	0.234607
33	B9	64	77.1021	3.57891	0.240084
33	B9	65	77.3702	3.54509	0.246476
33	B9	66	77.6382	3.51362	0.253317
33	B9	67	77.9062	3.49381	0.260181
33	B9	68	78.1743	3.45564	0.266718
33	B9	69	78.4423	3.42356	0.272705
33	B9	70	78.7103	3.38202	0.278089
33	B9	71	78.9784	3.35338	0.283053
33	B9	72	79.2464	3.32203	0.28798
33	B9	73	79.5144	3.28724	0.293413
33	B9	74	79.7825	3.2525	0.300123
33	B9	75	80.0505	3.20558	0.30936
33	B9	76	80.3185	3.1815	0.323237
33	B9	77	80.5866	3.14012	0.345113
33	B9	78	80.8546	3.09743	0.3798
33	B9	79	81.1226	3.0711	0.433501
33	B9	80	81.3907	3.01867	0.513347
33	B9	81	81.6587	2.97179	0.626335
33	B9	82	81.9267	2.90947	0.77756
33	B9	83	82.1948	2.83994	0.967889
33	B9	84	82.4628	2.72368	1.19167
33	B9	85	82.7308	2.57472	1.43533
33	B9	86	82.9989	2.37898	1.67754
33	B9	87	83.2669	2.09497	1.89138
33	B9	88	83.5349	1.77593	2.04794
33	B9	89	83.803	1.47791	2.12107
33	B9	90	84.071	1.15793	2.0926
33	B9	91	84.339	0.821536	1.95751
33	B9	92	84.6071	0.500307	1.72744
33	B9	93	84.8751	0.268406	1.43055
33	B9	94	85.1431	0.225664	1.10613
33	B9	95	85.4112	0.222209	0.794925
33	B9	96	85.6792	0.221018	0.529016
33	B9	97	85.9472	0.219646	0.325269
33	B9	98	86.2152	0.219102	0.184862
33	B9	99	86.4833	0.217994	0.0977874
33	B9	100	86.7513	0.21813	0.0492673
33	B9	101	87.0194	0.218561	0.0250578
33	B9	102	87.2874	0.216087	0.014254
33	B9	103	87.5554	0.212172	0.00983384
33	B9	104	87.8234	0.213813	0.00794656
33	B9	105	88.0915	0.212085	0.0068507
33	B9	106	88.3595	0.211569	0.00598577
33	B9	107	88.6275	0.212471	0.00531489
33	B9	108	88.8956	0.212106	0.00492618
33	B9	109	89.1636	0.210979	0.00484292
33	B9	110	89.4316	0.20931	0.00498139
33	B9	111	89.6997	0.209943	0.00519056
33	B9	112	89.9677	0.210264	0.00531488
33	B9	113	90.2357	0.205646	0.00524611
33	B9	114	90.5038	0.208061	0.00495052
33	B9	115	90.7718	0.206933	0.00447019
33	B9	116	91.0398	0.205358	0.00389732
33	B9	117	91.3079	0.207155	0.00333147
33	B9	118	91.5759	0.206512	0.00284035
33	B9	119	91.8439	0.204124	0.0024494
33	B9	120	92.112	0.206853	0.00216369
33	B9	121	92.38	0.204986	0.00200421
33	B9	122	92.648	0.203746	0.00202453
33	B9	123	92.9161	0.205224	0.00228529
33	B9	124	93.1841	0.207712	0.00279621
33	B9	125	93.4521	0.203204	0.00346639
33	B9	126	93.7202	0.2035	0.00410441
33	B9	127	93.9882	0.202764	0.00448008
33	B9	128	94.2562	0.202299	0.00441911
33	B9	129	94.5242	0.200477	0.00387995
33	B9	130	94.7923	0.198859	0.00297512
34	B10	1	60.2161	5.24249	0.231855
34	B10	2	60.4841	5.23584	0.238039
34	B10	3	60.7522	5.20611	0.245897
34	B10	4	61.0202	5.18423	0.253525
34	B10	5	61.2882	5.13057	0.258825
34	B10	6	61.5563	5.11615	0.260269
34	B10	7	61.8243	5.06484	0.25751
34	B10	8	62.0923	5.04444	0.251482
34	B10	9	62.3604	4.98923	0.243973
34	B10	10	62.6284	4.98992	0.23684
34	B10	11	62.8964	4.96948	0.23127
34	B10	12	63.1645	4.93238	0.227533
34	B10	13	63.4325	4.90787	0.225346
34	B10	14	63.7005	4.87895	0.224483
34	B10	15	63.9686	4.84045	0.225147
34	B10	16	64.2366	4.82415	0.227756
34	B10	17	64.5046	4.81742	0.232367
34	B10	18	64.7726	4.77854	0.238224
34	B10	19	65.0407	4.75146	0.243873
34	B10	20	65.3087	4.7073	0.24774
34	B10	21	65.5768	4.68845	0.248818
34	B10	22	65.8448	4.6431	0.24702
34	B10	23	66.1128	4.62357	0.243093
34	B10	24	66.3808	4.58825	0.238223
34	B10	25	66.6489	4.57364	0.233607
34	B10	26	66.9169	4.52946	0.230104
34	B10	27	67.1849	4.51459	0.22806
34	B10	28	67.453	4.49028	0.227298
34	B10	29	67.721	4.46795	0.227258
34	B10	30	67.989	4.42611	0.22727
34	B10	31	68.2571	4.39567	0.226811
34	B10	32	68.5251	4.38608	0.225671
34	B10	33	68.7931	4.35448	0.224008
34	B10	34	69.0612	4.32184	0.222299
34	B10	35	69.3292	4.28137	0.221186
34	B10	36	69.5972	4.28234	0.2212
34	B10	37	69.8653	4.25148	0.222443
34	B10	38	70.1333	4.22308	0.224473
34	B10	39	70.4013	4.1985	0.226486
34	B10	40	70.6694	4.15207	0.227726
34	B10	41	70.9374	4.13975	0.227814
34	B10	42	71.2054	4.11238	0.226788
34	B10	43	71.4735	4.08178	0.224896
34	B10	44	71.7415	4.05043	0.222328
34	B10	45	72.0095	4.03992	0.219145
34	B10	46	72.2776	4.00406	0.215416
34	B10	47	72.5456	3.97137	0.211438
34	B10	48	72.8136	3.94713	0.207802
34	B10	49	73.0817	3.9307	0.205191
34	B10	50	73.3497	3.91283	0.204034
34	B10	51	73.6177	3.88602	0.20426
34	B10	52	73.8858	3.85288	0.205371
34	B10	53	74.1538	3.83824	0.206767
34	B10	54	74.4218	3.80817	0.208142
34	B10	55	74.6899	3.77994	0.209672
34	B10	56	74.9579	3.75681	0.211907
34	B10	57	75.2259	3.74189	0.215399
34	B10	58	75.4939	3.70466	0.220308
34	B10	59	75.762	3.69232	0.226163
34	B10	60	76.03	3.66591	0.232001
34	B10	61	76.2981	3.61782	0.236778
34	B10	62	76.5661	3.59369	0.239892
34	B10	63	76.8341	3.56967	0.241509
34	B10	64	77.1021	3.53262	0.242517
34	B10	65	77.3702	3.50698	0.244142
34	B10	66	77.6382	3.48416	0.247372
34	B10	67	77.9062	3.45303	0.252493
34	B10	68	78.1743	3.43488	0.258952
34	B10	69	78.4423	3.39484	0.265679
34	B10	70	78.7103	3.35218	0.271709
34	B10	71	78.9784	3.31745	0.276757
34	B10	72	79.2464	3.28921	0.281396
34	B10	73	79.5144	3.26136	0.286822
34	B10	74	79.7825	3.22569	0.294406
34	B10	75	80.0505	3.1927	0.305511
34	B10	76	80.3185	3.15236	0.32171
34	B10	77	80.5866	3.11908	0.345391
34	B10	78	80.8546	3.0757	0.380376
34	B10	79	81.1226	3.03679	0.432268
34	B10	80	81.3907	2.99309	0.508169
34	B10	81	81.6587	2.94499	0.615619
34	B10	82	81.9267	2.88902	0.760664
34	B10	83	82.1948	2.80992	0.945317
34	B10	84	82.4628	2.715	1.16497
34	B10	85	82.7308	2.56144	1.40666
34	B10	86	82.9989	2.38052	1.64911
34	B10	87	83.2669	2.11513	1.86487
34	B10	88	83.5349	1.77347	2.02443
34	B10	89	83.803	1.48014	2.10124
34	B10	90	84.071	1.17467	2.07717
34	B10	91	84.339	0.851654	1.94733
34	B10	92	84.6071	0.533313	1.72319
34	B10	93	84.8751	0.291943	1.43222
34	B10	94	85.1431	0.245701	1.11274
34	B10	95	85.4112	0.243172	0.804768
34	B10	96	85.6792	0.237713	0.540167
34	B10	97	85.9472	0.237199	0.336109
34	B10	98	86.2152	0.235752	0.194356
34	B10	99	86.4833	0.231856	0.105521
34	B10	100	86.7513	0.232142	0.0553476
34	B10	101	87.0194	0.231471	0.0299894
34	B10	102	87.2874	0.230945	0.0187889
34	B10	103	87.5554	0.230788	0.0147833
34	B10	104	87.8234	0.225114	0.0139702
34	B10	105	88.0915	0.224795	0.0143013
34	B10	106	88.3595	0.222424	0.0148736
34	B10	107	88.6275	0.220058	0.0153882
34	B10	108	88.8956	0.221933	0.0157981
34	B10	109	89.1636	0.215956	0.0160883
34	B10	110	89.4316	0.214821	0.0161788
34	B10	111	89.6997	0.213603	0.0159415
34	B10	112	89.9677	0.210158	0.0152773
34	B10	113	90.2357	0.208239	0.0141883
34	B10	114	90.5038	0.20781	0.0127916
34	B10	115	90.7718	0.206037	0.0112713
34	B10	116	91.0398	0.206847	0.00980208
34	B10	117	91.3079	0.205243	0.00849627
34	B10	118	91.5759	0.202478	0.00739694
34	B10	119	91.8439	0.203971	0.00650613
34	B10	120	92.112	0.203172	0.00581229
34	B10	121	92.38	0.202948	0.00529504
34	B10	122	92.648	0.201959	0.00491502
34	B10	123	92.9161	0.200811	0.0046113
34	B10	124	93.1841	0.200508	0.00431652
34	B10	125	93.4521	0.201837	0.00397811
34	B10	126	93.7202	0.19816	0.00357177
34	B10	127	93.9882	0.200392	0.00309974
34	B10	128	94.2562	0.198629	0.00258216
34	B10	129	94.5242	0.200349	0.00204766
34	B10	130	94.7923	0.197672	0.00152794
35	B11	1	60.2161	5.84026	0.270462
35	B11	2	60.4841	5.82064	0.272044
35	B11	3	60.7522	5.7889	0.274091
35	B11	4	61.0202	5.74995	0.276237
35	B11	5	61.2882	5.72352	0.278181
35	B11	6	61.5563	5.67138	0.279722
35	B11	7	61.8243	5.64501	0.280707
35	B11	8	62.0923	5.62347	0.280998
35	B11	9	62.3604	5.5587	0.280483
35	B11	10	62.6284	5.53377	0.279153
35	B11	11	62.8964	5.49772	0.277172
35	B11	12	63.1645	5.47672	0.27493
35	B11	13	63.4325	5.42568	0.273023
35	B11	14	63.7005	5.37561	0.272124
35	B11	15	63.9686	5.37924	0.272701
35	B11	16	64.2366	5.31993	0.274718
35	B11	17	64.5046	5.30135	0.27749
35	B11	18	64.7726	5.26334	0.279919
35	B11	19	65.0407	5.21218	0.280984
35	B11	20	65.3087	5.17998	0.28026
35	B11	21	65.5768	5.13961	0.278091
35	B11	22	65.8448	5.11594	0.275381
35	B11	23	66.1128	5.06328	0.273132
35	B11	24	66.3808	5.04929	0.272009
35	B11	25	66.6489	5.00828	0.272163
35	B11	26	66.9169	4.97467	0.273305
35	B11	27	67.1849	4.9301	0.274973
35	B11	28	67.453	4.90661	0.276754
35	B11	29	67.721	4.85942	0.27837
35	B11	30	67.989	4.83737	0.279666
35	B11	31	68.2571	4.78878	0.280495
35	B11	32	68.5251	4.75239	0.280664
35	B11	33	68.7931	4.72949	0.279923
35	B11	34	69.0612	4.68125	0.278079
35	B11	35	69.3292	4.65032	0.275159
35	B11	36	69.5972	4.60176	0.271535
35	B11	37	69.8653	4.57633	0.267891
35	B11	38	70.1333	4.54915	0.264988
35	B11	39	70.4013	4.50152	0.263321
35	B11	40	70.6694	4.48485	0.262876
35	B11	41	70.9374	4.45	0.263161
35	B11	42	71.2054	4.40904	0.263492
35	B11	43	71.4735	4.3717	0.263407
35	B11	44	71.7415	4.33721	0.262929
35	B11	45	72.0095	4.31191	0.262522
35	B11	46	72.2776	4.26954	0.262764
35	B11	47	72.5456	4.25203	0.26395
35	B11	48	72.8136	4.20577	0.26586
35	B11	49	73.0817	4.17431	0.267827
35	B11	50	73.3497	4.14682	0.269058
35	B11	51	73.6177	4.09342	0.269035
35	B11	52	73.8858	4.06228	0.267762
35	B11	53	74.1538	4.03359	0.265739
35	B11	54	74.4218	3.99866	0.26372
35	B11	55	74.6899	3.96789	0.262428
35	B11	56	74.9579	3.93963	0.262467
35	B11	57	75.2259	3.89735	0.264413
35	B11	58	75.4939	3.86205	0.268997
35	B11	59	75.762	3.83471	0.277188
35	B11	60	76.03	3.8111	0.290191
35	B11	61	76.2981	3.76398	0.309501
35	B11	62	76.5661	3.72524	0.337133
35	B11	63	76.8341	3.68598	0.376046
35	B11	64	77.1021	3.64002	0.430577
35	B11	65	77.3702	3.59638	0.50669
35	B11	66	77.6382	3.53431	0.611757
35	B11	67	77.9062	3.46667	0.753506
35	B11	68	78.1743	3.38777	0.937817
35	B11	69	78.4423	3.2755	1.16541
35	B11	70	78.7103	3.16489	1.42821
35	B11	71	78.9784	2.97676	1.70701
35	B11	72	79.2464	2.70252	1.97205
35	B11	73	79.5144	2.36033	2.18728
35	B11	74	79.7825	1.95488	2.31782
35	B11	75	80.0505	1.54085	2.33834
35	B11	76	80.3185	1.14622	2.23984
35	B11	77	80.5866	0.795743	2.0325
35	B11	78	80.8546	0.523907	1.74369
35	B11	79	81.1226	0.356143	1.41164
35	B11	80	81.3907	0.272483	1.07662
35	B11	81	81.6587	0.237207	0.772501
35	B11	82	81.9267	0.227028	0.521097
35	B11	83	82.1948	0.216352	0.330581
35	B11	84	82.4628	0.216468	0.197732
35	B11	85	82.7308	0.216272	0.112312
35	B11	86	82.9989	0.213397	0.0616354
35	B11	87	83.2669	0.214481	0.0339134
35	B11	88	83.5349	0.214968	0.0199295
35	B11	89	83.803	0.210719	0.0133648
35	B11	90	84.071	0.208856	0.0103653
35	B11	91	84.339	0.208199	0.00885713
35	B11	92	84.6071	0.208242	0.0078933
35	B11	93	84.8751	0.206637	0.00713822
35	B11	94	85.1431	0.20667	0.00651314
35	B11	95	85.4112	0.204876	0.00599048
35	B11	96	85.6792	0.205191	0.00551189
35	B11	97	85.9472	0.205241	0.00499451
35	B11	98	86.2152	0.203098	0.00438332
35	B11	99	86.4833	0.200862	0.00370227
35	B11	100	86.7513	0.202515	0.00306215
35	B11	101	87.0194	0.203131	0.00261167
35	B11	102	87.2874	0.203186	0.00245935
35	B11	103	87.5554	0.201614	0.00261854
35	B11	104	87.8234	0.201885	0.00300953
35	B11	105	88.0915	0.200528	0.00350579
35	B11	106	88.3595	0.200617	0.00398295
35	B11	107	88.6275	0.200476	0.00434151
35	B11	108	88.8956	0.199116	0.00450899
35	B11	109	89.1636	0.196911	0.00444548
35	B11	110	89.4316	0.198487	0.00416171
35	B11	111	89.6997	0.195866	0.00373521
35	B11	112	89.9677	0.19822	0.00330031
35	B11	113	90.2357	0.195437	0.00300414
35	B11	114	90.5038	0.197229	0.00294495
35	B11	115	90.7718	0.198412	0.00312358
35	B11	116	91.0398	0.1953	0.00343711
35	B11	117	91.3079	0.194065	0.0037224
35	B11	118	91.5759	0.194078	0.00382779
35	B11	119	91.8439	0.195257	0.00367779
35	B11	120	92.112	0.191704	0.00330101
35	B11	121	92.38	0.193108	0.00281608
35	B11	122	92.648	0.192274	0.00238251
35	B11	123	92.9161	0.194414	0.00213475
35	B11	124	93.1841	0.193375	0.00212153
35	B11	125	93.4521	0.192124	0.00228132
35	B11	126	93.7202	0.192737	0.00247017
35	B11	127	93.9882	0.18976	0.00253059
35	B11	128	94.2562	0.192689	0.00236446
35	B11	129	94.5242	0.189103	0.00197077
35	B11	130	94.7923	0.19061	0.00143441
36	B12	1	60.2161	5.84498	0.273198
36	B12	2	60.4841	5.81705	0.275253
36	B12	3	60.7522	5.77727	0.276839
36	B12	4	61.0202	5.74149	0.277555
36	B12	5	61.2882	5.70823	0.27759
36	B12	6	61.5563	5.67191	0.277615
36	B12	7	61.8243	5.6304	0.278371
36	B12	8	62.0923	5.6058	0.280134
36	B12	9	62.3604	5.58079	0.282423
36	B12	10	62.6284	5.52761	0.284175
36	B12	11	62.8964	5.49855	0.284299
36	B12	12	63.1645	5.45618	0.282328
36	B12	13	63.4325	5.39766	0.278726
36	B12	14	63.7005	5.38901	0.274661
36	B12	15	63.9686	5.35041	0.271431
36	B12	16	64.2366	5.31564	0.269855
36	B12	17	64.5046	5.29194	0.269993
36	B12	18	64.7726	5.23448	0.271221
36	B12	19	65.0407	5.22193	0.27261
36	B12	20	65.3087	5.18797	0.273402
36	B12	21	65.5768	5.13916	0.273369
36	B12	22	65.8448	5.08286	0.272908
36	B12	23	66.1128	5.07624	0.272758
36	B12	24	66.3808	5.05507	0.273505
36	B12	25	66.6489	5.00034	0.275221
36	B12	26	66.9169	4.96178	0.277429
36	B12	27	67.1849	4.93619	0.279408
36	B12	28	67.453	4.89252	0.28055
36	B12	29	67.721	4.85866	0.280581
36	B12	30	67.989	4.81953	0.279585
36	B12	31	68.2571	4.78411	0.277899
36	B12	32	68.5251	4.74219	0.275988
36	B12	33	68.7931	4.73221	0.274332
36	B12	34	69.0612	4.66737	0.273331
36	B12	35	69.3292	4.64352	0.27321
36	B12	36	69.5972	4.61717	0.273904
36	B12	37	69.8653	4.5782	0.274994
36	B12	38	70.1333	4.54347	0.275789
36	B12	39	70.4013	4.4966	0.275584
36	B12	40	70.6694	4.47104	0.274014
36	B12	41	70.9374	4.43007	0.271248
36	B12	42	71.2054	4.38406	0.267932
36	B12	43	71.4735	4.365	0.264877
36	B12	44	71.7415	4.34081	0.262713
36	B12	45	72.0095	4.2986	0.261696
36	B12	46	72.2776	4.25819	0.261777
36	B12	47	72.5456	4.23083	0.262744
36	B12	48	72.8136	4.20311	0.264311
36	B12	49	73.0817	4.15782	0.266091
36	B12	50	73.3497	4.13745	0.267563
36	B12	51	73.6177	4.09006	0.268189
36	B12	52	73.8858	4.05893	0.267645
36	B12	53	74.1538	4.01378	0.266044
36	B12	54	74.4218	3.99146	0.263964
36	B12	55	74.6899	3.95502	0.262269
36	B12	56	74.9579	3.92626	0.261856
36	B12	57	75.2259	3.88983	0.263479
36	B12	58	75.4939	3.86264	0.267767
36	B12	59	75.762	3.82115	0.275364
36	B12	60	76.03	3.79245	0.287176
36	B12	61	76.2981	3.75966	0.304617
36	B12	62	76.5661	3.71881	0.329903
36	B12	63	76.8341	3.66764	0.366313
36	B12	64	77.1021	3.64031	0.418376
36	B12	65	77.3702	3.59122	0.491913
36	B12	66	77.6382	3.53497	0.593821
36	B12	67	77.9062	3.47625	0.731302
36	B12	68	78.1743	3.37325	0.910153
36	B12	69	78.4423	3.2836	1.13185
36	B12	70	78.7103	3.16396	1.38999
36	B12	71	78.9784	2.99277	1.66741
36	B12	72	79.2464	2.74838	1.93599
36	B12	73	79.5144	2.39395	2.16028
36	B12	74	79.7825	1.99733	2.30456
36	B12	75	80.0505	1.58999	2.34142
36	B12	76	80.3185	1.18966	2.2591
36	B12	77	80.5866	0.828025	2.06502
36	B12	78	80.8546	0.545244	1.78452
36	B12	79	81.1226	0.362121	1.45496
36	B12	80	81.3907	0.270993	1.11716
36	B12	81	81.6587	0.233982	0.806575
36	B12	82	81.9267	0.219072	0.547057
36	B12	83	82.1948	0.214432	0.348593
36	B12	84	82.4628	0.212644	0.209108
36	B12	85	82.7308	0.209355	0.118751
36	B12	86	82.9989	0.209957	0.0646748
36	B12	87	83.2669	0.209047	0.0346976
36	B12	88	83.5349	0.207924	0.0192414
36	B12	89	83.803	0.207054	0.011757
36	B12	90	84.071	0.205887	0.00826691
36	B12	91	84.339	0.205375	0.00661102
36	B12	92	84.6071	0.204395	0.00575185
36	B12	93	84.8751	0.203566	0.00526533
36	B12	94	85.1431	0.204003	0.00501238
36	B12	95	85.4112	0.202676	0.00494687
36	B12	96	85.6792	0.203331	0.00501862
36	B12	97	85.9472	0.201093	0.0051468
36	B12	98	86.2152	0.202761	0.00524217
36	B12	99	86.4833	0.198799	0.00524639
36	B12	100	86.7513	0.198342	0.00515253
36	B12	101	87.0194	0.199401	0.00498565
36	B12	102	87.2874	0.199553	0.00476018
36	B12	103	87.5554	0.19578	0.00445268
36	B12	104	87.8234	0.19604	0.00402246
36	B12	105	88.0915	0.197234	0.0034636
36	B12	106	88.3595	0.193798	0.00284523
36	B12	107	88.6275	0.197072	0.00230221
36	B12	108	88.8956	0.196003	0.00197912
36	B12	109	89.1636	0.196252	0.00196861
36	B12	110	89.4316	0.196259	0.00227968
36	B12	111	89.6997	0.192353	0.00284416
36	B12	112	89.9677	0.197556	0.00354125
36	B12	113	90.2357	0.192929	0.00422122
36	B12	114	90.5038	0.193649	0.00473235
36	B12	115	90.7718	0.192527	0.00495882
36	B12	116	91.0398	0.188937	0.00486428
36	B12	117	91.3079	0.191963	0.00451218
36	B12	118	91.5759	0.190286	0.00404057
36	B12	119	91.8439	0.191678	0.00360589
36	B12	120	92.112	0.189063	0.00332958
36	B12	121	92.38	0.187664	0.00326838
36	B12	122	92.648	0.191505	0.00340362
36	B12	123	92.9161	0.189848	0.00363478
36	B12	124	93.1841	0.18765	0.00379052
36	B12	125	93.4521	0.186627	0.00368075
36	B12	126	93.7202	0.187004	0.00318739
36	B12	127	93.9882	0.18429	0.00234508
36	B12	128	94.2562	0.18609	0.0013487
36	B12	129	94.5242	0.186956	0.000466468
36	B12	130	94.7923	0.190315	-9.31839e-05
37	B13	1	60.2161	5.83057	0.275645
37	B13	2	60.4841	5.78045	0.28036
37	B13	3	60.7522	5.74295	0.28391
37	B13	4	61.0202	5.72738	0.285022
37	B13	5	61.2882	5.65906	0.283393
37	B13	6	61.5563	5.615	0.279825
37	B13	7	61.8243	5.61224	0.275796
37	B13	8	62.0923	5.5616	0.272696
37	B13	9	62.3604	5.52964	0.27122
37	B13	10	62.6284	5.51136	0.271244
37	B13	11	62.8964	5.46041	0.272131
37	B13	12	63.1645	5.4128	0.273183
37	B13	13	63.4325	5.40283	0.273917
37	B13	14	63.7005	5.35979	0.274132
37	B13	15	63.9686	5.31672	0.273842
37	B13	16	64.2366	5.28343	0.273219
37	B13	17	64.5046	5.25166	0.272544
37	B13	18	64.7726	5.20878	0.272091
37	B13	19	65.0407	5.18911	0.272024
37	B13	20	65.3087	5.15026	0.27234
37	B13	21	65.5768	5.10232	0.2729
37	B13	22	65.8448	5.08683	0.273563
37	B13	23	66.1128	5.02772	0.274218
37	B13	24	66.3808	5.01589	0.274771
37	B13	25	66.6489	4.96362	0.275099
37	B13	26	66.9169	4.93951	0.275068
37	B13	27	67.1849	4.89597	0.274616
37	B13	28	67.453	4.85191	0.273825
37	B13	29	67.721	4.83461	0.272915
37	B13	30	67.989	4.79255	0.272154
37	B13	31	68.2571	4.75592	0.271787
37	B13	32	68.5251	4.72021	0.272006
37	B13	33	68.7931	4.69147	0.27294
37	B13	34	69.0612	4.65043	0.274605
37	B13	35	69.3292	4.62029	0.276794
37	B13	36	69.5972	4.58359	0.27901
37	B13	37	69.8653	4.54636	0.280542
37	B13	38	70.1333	4.51135	0.280711
37	B13	39	70.4013	4.46587	0.279225
37	B13	40	70.6694	4.42609	0.276396
37	B13	41	70.9374	4.39462	0.273076
37	B13	42	71.2054	4.36569	0.270264
37	B13	43	71.4735	4.32661	0.268636
37	B13	44	71.7415	4.30924	0.268246
37	B13	45	72.0095	4.26228	0.268623
37	B13	46	72.2776	4.22563	0.269124
37	B13	47	72.5456	4.18981	0.269305
37	B13	48	72.8136	4.15162	0.269027
37	B13	49	73.0817	4.1279	0.268316
37	B13	50	73.3497	4.09124	0.267148
37	B13	51	73.6177	4.04751	0.265398
37	B13	52	73.8858	4.01799	0.263026
37	B13	53	74.1538	3.98622	0.260281
37	B13	54	74.4218	3.93901	0.257762
37	B13	55	74.6899	3.9202	0.25623
37	B13	56	74.9579	3.89938	0.256333
37	B13	57	75.2259	3.85327	0.258495
37	B13	58	75.4939	3.82153	0.263016
37	B13	59	75.762	3.78663	0.270349
37	B13	60	76.03	3.75614	0.281347
37	B13	61	76.2981	3.72584	0.297401
37	B13	62	76.5661	3.68192	0.320574
37	B13	63	76.8341	3.64319	0.353806
37	B13	64	77.1021	3.60339	0.401242
37	B13	65	77.3702	3.55635	0.468525
37	B13	66	77.6382	3.50514	0.5628
37	B13	67	77.9062	3.44791	0.69202
37	B13	68	78.1743	3.35578	0.863128
37	B13	69	78.4423	3.2727	1.07896
37	B13	70	78.7103	3.1657	1.33442
37	B13	71	78.9784	2.99128	1.61341
37	B13	72	79.2464	2.76644	1.88822
37	B13	73	79.5144	2.42699	2.12283
37	B13	74	79.7825	2.02979	2.27997
37	B13	75	80.0505	1.61982	2.32997
37	B13	76	80.3185	1.20388	2.25879
37	B13	77	80.5866	0.838594	2.07237
37	B13	78	80.8546	0.550904	1.79565
37	B13	79	81.1226	0.367482	1.46668
37	B13	80	81.3907	0.274299	1.12742
37	B13	81	81.6587	0.236529	0.814537
37	B13	82	81.9267	0.22158	0.552732
37	B13	83	82.1948	0.214878	0.352449
37	B13	84	82.4628	0.216836	0.211727
37	B13	85	82.7308	0.212026	0.120633
37	B13	86	82.9989	0.210698	0.0661578
37	B13	87	83.2669	0.210432	0.0359714
37	B13	88	83.5349	0.210114	0.0204
37	B13	89	83.803	0.208202	0.0128517
37	B13	90	84.071	0.20739	0.00933329
37	B13	91	84.339	0.20595	0.00766836
37	B13	92	84.6071	0.206268	0.00679025
37	B13	93	84.8751	0.205278	0.0062413
37	B13	94	85.1431	0.202434	0.00586194
37	B13	95	85.4112	0.204353	0.00560901
37	B13	96	85.6792	0.203831	0.00545173
37	B13	97	85.9472	0.201177	0.00532647
37	B13	98	86.2152	0.20357	0.00514511
37	B13	99	86.4833	0.199389	0.00484363
37	B13	100	86.7513	0.199003	0.00443484
37	B13	101	87.0194	0.199113	0.00402013
37	B13	102	87.2874	0.199262	0.00374215
37	B13	103	87.5554	0.201205	0.00370465
37	B13	104	87.8234	0.19754	0.00391023
37	B13	105	88.0915	0.197048	0.00425455
37	B13	106	88.3595	0.19826	0.00457496
37	B13	107	88.6275	0.196258	0.00472245
37	B13	108	88.8956	0.193887	0.00462205
37	B13	109	89.1636	0.194786	0.00429807
37	B13	110	89.4316	0.194005	0.00385544
37	B13	111	89.6997	0.195502	0.00342375
37	B13	112	89.9677	0.193894	0.00309363
37	B13	113	90.2357	0.193969	0.00288401
37	B13	114	90.5038	0.192122	0.00276155
37	B13	115	90.7718	0.193753	0.00269341
37	B13	116	91.0398	0.191445	0.00268991
37	B13	117	91.3079	0.192024	0.00279932
37	B13	118	91.5759	0.193404	0.00305803
37	B13	119	91.8439	0.192662	0.0034386
37	B13	120	92.112	0.190881	0.00384191
37	B13	121	92.38	0.186893	0.00414317
37	B13	122	92.648	0.191768	0.00425625
37	B13	123	92.9161	0.188771	0.00416666
37	B13	124	93.1841	0.188111	0.00391528
37	B13	125	93.4521	0.188241	0.00355787
37	B13	126	93.7202	0.187072	0.00313462
37	B13	127	93.9882	0.187713	0.00266558
37	B13	128	94.2562	0.187617	0.00216248
37	B13	129	94.5242	0.185585	0.0016439
37	B13	130	94.7923	0.187001	0.00114236
38	B14	1	60.2161	5.59306	0.315331
38	B14	2	60.4841	5.53849	0.319905
38	B14	3	60.7522	5.52806	0.323051
38	B14	4	61.0202	5.4567	0.323512
38	B14	5	61.2882	5.43866	0.320996
38	B14	6	61.5563	5.40179	0.31635
38	B14	7	61.8243	5.34964	0.311177
38	B14	8	62.0923	5.32569	0.307176
38	B14	9	62.3604	5.29474	0.305437
38	B14	10	62.6284	5.28072	0.306109
38	B14	11	62.8964	5.22497	0.308528
38	B14	12	63.1645	5.18699	0.311689
38	B14	13	63.4325	5.15577	0.314704
38	B14	14	63.7005	5.12496	0.317025
38	B14	15	63.9686	5.08202	0.318456
38	B14	16	64.2366	5.05307	0.31909
38	B14	17	64.5046	5.00544	0.319294
38	B14	18	64.7726	4.96543	0.319556
38	B14	19	65.0407	4.93709	0.320215
38	B14	20	65.3087	4.91145	0.321161
38	B14	21	65.5768	4.88228	0.321853
38	B14	22	65.8448	4.81428	0.321718
38	B14	23	66.1128	4.78257	0.320627
38	B14	24	66.3808	4.74803	0.319079
38	B14	25	66.6489	4.72599	0.317918
38	B14	26	66.9169	4.69484	0.317879
38	B14	27	67.1849	4.62914	0.319243
38	B14	28	67.453	4.61479	0.321793
38	B14	29	67.721	4.58073	0.324932
38	B14	30	67.989	4.54112	0.327929
38	B14	31	68.2571	4.49671	0.330178
38	B14	32	68.5251	4.45872	0.33139
38	B14	33	68.7931	4.40858	0.331571
38	B14	34	69.0612	4.39692	0.33075
38	B14	35	69.3292	4.34672	0.328759
38	B14	36	69.5972	4.31425	0.325296
38	B14	37	69.8653	4.26421	0.320319
38	B14	38	70.1333	4.21751	0.314447
38	B14	39	70.4013	4.20358	0.30896
38	B14	40	70.6694	4.15836	0.3053
38	B14	41	70.9374	4.13668	0.304345
38	B14	42	71.2054	4.10078	0.305912
38	B14	43	71.4735	4.06859	0.308799
38	B14	44	71.7415	4.02827	0.311367
38	B14	45	72.0095	3.99756	0.312338
38	B14	46	72.2776	3.93897	0.31138
38	B14	47	72.5456	3.91175	0.309144
38	B14	48	72.8136	3.88526	0.306769
38	B14	49	73.0817	3.85302	0.305195
38	B14	50	73.3497	3.82511	0.304739
38	B14	51	73.6177	3.76743	0.305165
38	B14	52	73.8858	3.74696	0.306038
38	B14	53	74.1538	3.70478	0.307022
38	B14	54	74.4218	3.68304	0.30793
38	B14	55	74.6899	3.6392	0.308636
38	B14	56	74.9579	3.60833	0.309053
38	B14	57	75.2259	3.56229	0.309254
38	B14	58	75.4939	3.53306	0.309643
38	B14	59	75.762	3.50401	0.310998
38	B14	60	76.03	3.45774	0.314368
38	B14	61	76.2981	3.43339	0.320905
38	B14	62	76.5661	3.3962	0.331771
38	B14	63	76.8341	3.35418	0.348142
38	B14	64	77.1021	3.32238	0.371319
38	B14	65	77.3702	3.27992	0.402879
38	B14	66	77.6382	3.23491	0.444837
38	B14	67	77.9062	3.18783	0.499879
38	B14	68	78.1743	3.13651	0.571627
38	B14	69	78.4423	3.0669	0.664853
38	B14	70	78.7103	3.0012	0.785301
38	B14	71	78.9784	2.91351	0.938638
38	B14	72	79.2464	2.81649	1.12813
38	B14	73	79.5144	2.69995	1.3512
38	B14	74	79.7825	2.55493	1.59597
38	B14	75	80.0505	2.36984	1.83956
38	B14	76	80.3185	2.09736	2.04992
38	B14	77	80.5866	1.76446	2.19185
38	B14	78	80.8546	1.4024	2.23575
38	B14	79	81.1226	1.05757	2.16631
38	B14	80	81.3907	0.743572	1.98772
38	B14	81	81.6587	0.504167	1.72328
38	B14	82	81.9267	0.352706	1.40946
38	B14	83	82.1948	0.273823	1.08657
38	B14	84	82.4628	0.23913	0.789412
38	B14	85	82.7308	0.224177	0.540979
38	B14	86	82.9989	0.217882	0.350541
38	B14	87	83.2669	0.210657	0.215802
38	B14	88	83.5349	0.208234	0.1273
38	B14	89	83.803	0.207174	0.0729853
38	B14	90	84.071	0.206328	0.041574
38	B14	91	84.339	0.206192	0.024234
38	B14	92	84.6071	0.202896	0.0149204
38	B14	93	84.8751	0.202768	0.00994991
38	B14	94	85.1431	0.202251	0.00731393
38	B14	95	85.4112	0.201954	0.00601696
38	B14	96	85.6792	0.203143	0.0055616
38	B14	97	85.9472	0.203662	0.0056227
38	B14	98	86.2152	0.199562	0.00590697
38	B14	99	86.4833	0.199581	0.00615224
38	B14	100	86.7513	0.199225	0.00618883
38	B14	101	87.0194	0.196568	0.00599031
38	B14	102	87.2874	0.196705	0.00566574
38	B14	103	87.5554	0.197132	0.00539019
38	B14	104	87.8234	0.197726	0.00530301
38	B14	105	88.0915	0.196313	0.00542876
38	B14	106	88.3595	0.195198	0.00566713
38	B14	107	88.6275	0.193771	0.00585867
38	B14	108	88.8956	0.192749	0.00587923
38	B14	109	89.1636	0.19231	0.00569643
38	B14	110	89.4316	0.193548	0.00535672
38	B14	111	89.6997	0.191267	0.00492722
38	B14	112	89.9677	0.191825	0.00445102
38	B14	113	90.2357	0.190033	0.00394969
38	B14	114	90.5038	0.189014	0.00345757
38	B14	115	90.7718	0.191448	0.00304026
38	B14	116	91.0398	0.19062	0.00277365
38	B14	117	91.3079	0.190117	0.00270426
38	B14	118	91.5759	0.188618	0.00282809
38	B14	119	91.8439	0.189938	0.00310303
38	B14	120	92.112	0.187908	0.00347078
38	B14	121	92.38	0.189212	0.00385923
38	B14	122	92.648	0.188086	0.00416636
38	B14	123	92.9161	0.187576	0.00425921
38	B14	124	93.1841	0.185288	0.00401405
38	B14	125	93.4521	0.186033	0.00338745
38	B14	126	93.7202	0.183235	0.00246794
38	B14	127	93.9882	0.187458	0.00146041
38	B14	128	94.2562	0.185797	0.000601432
38	B14	129	94.5242	0.186284	5.43659e-05
38	B14	130	94.7923	0.187342	-0.000152296
39	B15	1	60.2161	5.57673	0.319029
39	B15	2	60.4841	5.54048	0.324391
39	B15	3	60.7522	5.51552	0.330413
39	B15	4	61.0202	5.48546	0.335433
39	B15	5	61.2882	5.43389	0.338036
39	B15	6	61.5563	5.38545	0.337669
39	B15	7	61.8243	5.34336	0.334816
39	B15	8	62.0923	5.32779	0.330642
39	B15	9	62.3604	5.27093	0.326366
39	B15	10	62.6284	5.25959	0.322769
39	B15	11	62.8964	5.20059	0.320115
39	B15	12	63.1645	5.17798	0.318394
39	B15	13	63.4325	5.13489	0.317569
39	B15	14	63.7005	5.10511	0.317658
39	B15	15	63.9686	5.06594	0.318656
39	B15	16	64.2366	5.04186	0.320433
39	B15	17	64.5046	4.99627	0.322749
39	B15	18	64.7726	4.9503	0.325319
39	B15	19	65.0407	4.92641	0.327812
39	B15	20	65.3087	4.89513	0.329825
39	B15	21	65.5768	4.84624	0.330904
39	B15	22	65.8448	4.81754	0.330739
39	B15	23	66.1128	4.76231	0.329395
39	B15	24	66.3808	4.73095	0.32735
39	B15	25	66.6489	4.70005	0.325248
39	B15	26	66.9169	4.66631	0.323536
39	B15	27	67.1849	4.62955	0.322255
39	B15	28	67.453	4.59357	0.321182
39	B15	29	67.721	4.54416	0.320145
39	B15	30	67.989	4.51184	0.31924
39	B15	31	68.2571	4.4943	0.318769
39	B15	32	68.5251	4.43861	0.319011
39	B15	33	68.7931	4.4235	0.320017
39	B15	34	69.0612	4.3638	0.321552
39	B15	35	69.3292	4.34365	0.323177
39	B15	36	69.5972	4.30761	0.32439
39	B15	37	69.8653	4.26455	0.324804
39	B15	38	70.1333	4.22317	0.324293
39	B15	39	70.4013	4.18342	0.323028
39	B15	40	70.6694	4.15869	0.321357
39	B15	41	70.9374	4.11836	0.319605
39	B15	42	71.2054	4.08384	0.317979
39	B15	43	71.4735	4.04712	0.316633
39	B15	44	71.7415	4.00883	0.315814
39	B15	45	72.0095	3.97013	0.315852
39	B15	46	72.2776	3.94416	0.316924
39	B15	47	72.5456	3.91598	0.318776
39	B15	48	72.8136	3.87447	0.320671
39	B15	49	73.0817	3.82409	0.32167
39	B15	50	73.3497	3.79568	0.321091
39	B15	51	73.6177	3.75776	0.318823
39	B15	52	73.8858	3.71597	0.315324
39	B15	53	74.1538	3.68674	0.311364
39	B15	54	74.4218	3.65465	0.307704
39	B15	55	74.6899	3.62122	0.304922
39	B15	56	74.9579	3.58403	0.303408
39	B15	57	75.2259	3.54528	0.303438
39	B15	58	75.4939	3.52552	0.305225
39	B15	59	75.762	3.48931	0.308941
39	B15	60	76.03	3.44456	0.314776
39	B15	61	76.2981	3.41648	0.323089
39	B15	62	76.5661	3.38383	0.334604
39	B15	63	76.8341	3.33528	0.350597
39	B15	64	77.1021	3.30146	0.372923
39	B15	65	77.3702	3.26518	0.403933
39	B15	66	77.6382	3.22819	0.446347
39	B15	67	77.9062	3.17334	0.503251
39	B15	68	78.1743	3.11976	0.578274
39	B15	69	78.4423	3.06217	0.675812
39	B15	70	78.7103	2.98992	0.800947
39	B15	71	78.9784	2.90044	0.958514
39	B15	72	79.2464	2.7948	1.15095
39	B15	73	79.5144	2.68721	1.37503
39	B15	74	79.7825	2.53065	1.61851
39	B15	75	80.0505	2.34513	1.85846
39	B15	76	80.3185	2.07265	2.06314
39	B15	77	80.5866	1.7456	2.19783
39	B15	78	80.8546	1.38977	2.23358
39	B15	79	81.1226	1.0449	2.15582
39	B15	80	81.3907	0.736103	1.96964
39	B15	81	81.6587	0.505013	1.69927
39	B15	82	81.9267	0.362344	1.38196
39	B15	83	82.1948	0.292276	1.05835
39	B15	84	82.4628	0.26343	0.76302
39	B15	85	82.7308	0.248289	0.518165
39	B15	86	82.9989	0.240528	0.332073
39	B15	87	83.2669	0.237018	0.201594
39	B15	88	83.5349	0.234915	0.116747
39	B15	89	83.803	0.236092	0.0653118
39	B15	90	84.071	0.233833	0.0360709
39	B15	91	84.339	0.233039	0.0203636
39	B15	92	84.6071	0.231486	0.0123216
39	B15	93	84.8751	0.230822	0.0083777
39	B15	94	85.1431	0.233699	0.00654474
39	B15	95	85.4112	0.22903	0.00576648
39	B15	96	85.6792	0.231775	0.00546695
39	B15	97	85.9472	0.230069	0.00530736
39	B15	98	86.2152	0.227404	0.00509274
39	B15	99	86.4833	0.228599	0.0047462
39	B15	100	86.7513	0.227063	0.00428881
39	B15	101	87.0194	0.227718	0.00379994
39	B15	102	87.2874	0.226812	0.00336916
39	B15	103	87.5554	0.225742	0.00305832
39	B15	104	87.8234	0.227545	0.00288647
39	B15	105	88.0915	0.225638	0.00283557
39	B15	106	88.3595	0.22648	0.00286903
39	B15	107	88.6275	0.224102	0.00295063
39	B15	108	88.8956	0.225037	0.00305024
39	B15	109	89.1636	0.225963	0.00313636
39	B15	110	89.4316	0.224557	0.0031683
39	B15	111	89.6997	0.223718	0.00310834
39	B15	112	89.9677	0.220506	0.0029476
39	B15	113	90.2357	0.226277	0.00271835
39	B15	114	90.5038	0.223102	0.0024736
39	B15	115	90.7718	0.221315	0.00224634
39	B15	116	91.0398	0.223066	0.00202826
39	B15	117	91.3079	0.222513	0.00178841
39	B15	118	91.5759	0.222277	0.00151556
39	B15	119	91.8439	0.220749	0.00124923
39	B15	120	92.112	0.222269	0.00107022
39	B15	121	92.38	0.22237	0.0010537
39	B15	122	92.648	0.224038	0.00121679
39	B15	123	92.9161	0.221145	0.00150064
39	B15	124	93.1841	0.219382	0.00180403
39	B15	125	93.4521	0.222738	0.00203889
39	B15	126	93.7202	0.220475	0.00216368
39	B15	127	93.9882	0.220753	0.002172
39	B15	128	94.2562	0.220345	0.00206286
39	B15	129	94.5242	0.220983	0.00182871
39	B15	130	94.7923	0.217585	0.00147406
40	B16	1	60.2161	5.49631	0.317363
40	B16	2	60.4841	5.46973	0.321782
40	B16	3	60.7522	5.42032	0.325107
40	B16	4	61.0202	5.36914	0.326527
40	B16	5	61.2882	5.35223	0.326154
40	B16	6	61.5563	5.30962	0.324783
40	B16	7	61.8243	5.27131	0.32323
40	B16	8	62.0923	5.24214	0.321773
40	B16	9	62.3604	5.21021	0.320058
40	B16	10	62.6284	5.16249	0.317568
40	B16	11	62.8964	5.13135	0.314211
40	B16	12	63.1645	5.08605	0.310638
40	B16	13	63.4325	5.05026	0.307979
40	B16	14	63.7005	5.0366	0.30719
40	B16	15	63.9686	5.00339	0.308461
40	B16	16	64.2366	4.95657	0.311165
40	B16	17	64.5046	4.93552	0.314355
40	B16	18	64.7726	4.87046	0.317401
40	B16	19	65.0407	4.85849	0.320298
40	B16	20	65.3087	4.80947	0.323442
40	B16	21	65.5768	4.79268	0.32711
40	B16	22	65.8448	4.74411	0.331075
40	B16	23	66.1128	4.70325	0.334608
40	B16	24	66.3808	4.67012	0.336811
40	B16	25	66.6489	4.63114	0.337065
40	B16	26	66.9169	4.57961	0.33529
40	B16	27	67.1849	4.54523	0.331956
40	B16	28	67.453	4.52003	0.327895
40	B16	29	67.721	4.48036	0.324027
40	B16	30	67.989	4.42563	0.321108
40	B16	31	68.2571	4.4058	0.319463
40	B16	32	68.5251	4.38458	0.318851
40	B16	33	68.7931	4.33277	0.318532
40	B16	34	69.0612	4.30375	0.317673
40	B16	35	69.3292	4.25237	0.315889
40	B16	36	69.5972	4.2193	0.313562
40	B16	37	69.8653	4.1914	0.311701
40	B16	38	70.1333	4.15769	0.311375
40	B16	39	70.4013	4.12057	0.313056
40	B16	40	70.6694	4.09977	0.316294
40	B16	41	70.9374	4.04802	0.319886
40	B16	42	71.2054	4.01848	0.32242
40	B16	43	71.4735	3.97134	0.322903
40	B16	44	71.7415	3.9399	0.321134
40	B16	45	72.0095	3.89636	0.317729
40	B16	46	72.2776	3.86847	0.313756
40	B16	47	72.5456	3.83453	0.310282
40	B16	48	72.8136	3.79869	0.307995
40	B16	49	73.0817	3.76559	0.307046
40	B16	50	73.3497	3.73082	0.307094
40	B16	51	73.6177	3.69278	0.307506
40	B16	52	73.8858	3.66941	0.307601
40	B16	53	74.1538	3.61899	0.306894
40	B16	54	74.4218	3.5878	0.305287
40	B16	55	74.6899	3.55677	0.303102
40	B16	56	74.9579	3.52116	0.301015
40	B16	57	75.2259	3.49193	0.299881
40	B16	58	75.4939	3.45495	0.300549
40	B16	59	75.762	3.41871	0.303685
40	B16	60	76.03	3.396	0.309693
40	B16	61	76.2981	3.36525	0.318773
40	B16	62	76.5661	3.31433	0.331183
40	B16	63	76.8341	3.27835	0.347606
40	B16	64	77.1021	3.24969	0.369427
40	B16	65	77.3702	3.19818	0.398774
40	B16	66	77.6382	3.16464	0.438391
40	B16	67	77.9062	3.12403	0.491542
40	B16	68	78.1743	3.06427	0.562141
40	B16	69	78.4423	2.99813	0.655001
40	B16	70	78.7103	2.93804	0.77577
40	B16	71	78.9784	2.85462	0.929898
40	B16	72	79.2464	2.75193	1.12025
40	B16	73	79.5144	2.64761	1.34364
40	B16	74	79.7825	2.50208	1.58738
40	B16	75	80.0505	2.31085	1.82784
40	B16	76	80.3185	2.03991	2.03251
40	B16	77	80.5866	1.72335	2.16624
40	B16	78	80.8546	1.36576	2.20014
40	B16	79	81.1226	1.01897	2.12022
40	B16	80	81.3907	0.720491	1.93244
40	B16	81	81.6587	0.49598	1.66192
40	B16	82	81.9267	0.361894	1.34645
40	B16	83	82.1948	0.296026	1.02665
40	B16	84	82.4628	0.266941	0.736548
40	B16	85	82.7308	0.254295	0.497561
40	B16	86	82.9989	0.248512	0.317167
40	B16	87	83.2669	0.246299	0.191623
40	B16	88	83.5349	0.243784	0.110629
40	B16	89	83.803	0.241135	0.0619185
40	B16	90	84.071	0.241269	0.0344193
40	B16	91	84.339	0.24148	0.0197095
40	B16	92	84.6071	0.23934	0.0121456
40	B16	93	84.8751	0.239375	0.00831018
40	B16	94	85.1431	0.23908	0.00629967
40	B16	95	85.4112	0.237617	0.00513176
40	B16	96	85.6792	0.237306	0.00434117
40	B16	97	85.9472	0.238	0.00373227
40	B16	98	86.2152	0.235509	0.00323622
40	B16	99	86.4833	0.238659	0.00283965
40	B16	100	86.7513	0.235363	0.00255801
40	B16	101	87.0194	0.235396	0.0024271
40	B16	102	87.2874	0.235988	0.00248076
40	B16	103	87.5554	0.237511	0.00271057
40	B16	104	87.8234	0.235377	0.00303563
40	B16	105	88.0915	0.235348	0.00332262
40	B16	106	88.3595	0.232359	0.00345661
40	B16	107	88.6275	0.232947	0.00340826
40	B16	108	88.8956	0.234617	0.00323534
40	B16	109	89.1636	0.234094	0.00301053
40	B16	110	89.4316	0.234073	0.00274363
40	B16	111	89.6997	0.229998	0.00237842
40	B16	112	89.9677	0.233153	0.00187479
40	B16	113	90.2357	0.229817	0.00130328
40	B16	114	90.5038	0.232926	0.000855788
40	B16	115	90.7718	0.233323	0.000744342
40	B16	116	91.0398	0.235257	0.00105685
40	B16	117	91.3079	0.231722	0.00168384
40	B16	118	91.5759	0.231325	0.002376
40	B16	119	91.8439	0.229862	0.0028889
40	B16	120	92.112	0.230552	0.00310606
40	B16	121	92.38	0.23191	0.00305982
40	B16	122	92.648	0.229666	0.00285956
40	B16	123	92.9161	0.229821	0.00260342
40	B16	124	93.1841	0.230363	0.00233998
40	B16	125	93.4521	0.227983	0.00208496
40	B16	126	93.7202	0.228719	0.00184726
40	B16	127	93.9882	0.231825	0.00163086
40	B16	128	94.2562	0.227623	0.0014203
40	B16	129	94.5242	0.229118	0.00118158
40	B16	130	94.7923	0.227149	0.000889222
41	B17	1	60.2161	4.92067	0.404012
41	B17	2	60.4841	4.87979	0.407494
41	B17	3	60.7522	4.82674	0.409515
41	B17	4	61.0202	4.79562	0.409703
41	B17	5	61.2882	4.77707	0.408447
41	B17	6	61.5563	4.73975	0.406509
41	B17	7	61.8243	4.69729	0.404582
[truncated: 33,533 more rows]

## Sheet: hucct-1
Sample Name	Target Name	CT
Hucct-1 TM4SF1+1	CD24	23.0624	23.0624	GAPDH	20.134	20.134
Hucct-1 TM4SF1+1	CD24	23.3624		GAPDH	20.0324
Hucct-1 TM4SF1+1	CD24	23.1474		GAPDH	20.008
Hucct-1 TM4SF1+2	CD24	22.1922	22.1922	GAPDH	19.926	19.926
Hucct-1 TM4SF1+2	CD24	22.2507		GAPDH	18.0425
Hucct-1 TM4SF1+2	CD24	22.3741		GAPDH	18.1
Hucct-1 TM4SF1+3	CD24	23.5918		GAPDH	20.2708
Hucct-1 TM4SF1+3	CD24	23.7381		GAPDH	20.2776
Hucct-1 TM4SF1+3	CD24	23.5234	23.5234	GAPDH	20.3741	20.3741
Hucct-1 TM4SF1-1	CD24	26.8335	26.8335	GAPDH	22.2546
Hucct-1 TM4SF1-1	CD24	26.509		GAPDH	22.2523	22.2523
Hucct-1 TM4SF1-1	CD24	26.7865		GAPDH	22.6707
Hucct-1 TM4SF1-2	CD24	29.6071		GAPDH	28.2156
Hucct-1 TM4SF1-2	CD24	29.7989		GAPDH	26.0477
Hucct-1 TM4SF1-2	CD24	30.3259	30.3259	GAPDH	25.7629	25.7629
Hucct-1 TM4SF1-3	CD24	24.5882		GAPDH	22.356	22.356
Hucct-1 TM4SF1-3	CD24	25.1716		GAPDH	22.325
Hucct-1 TM4SF1-3	CD24	25.9713	25.9713	GAPDH	21.2367
	CD24	GAPDH
Hucct-1 TM4SF1+1	23.0624	20.134
Hucct-1 TM4SF1+2	22.1922	19.926
Hucct-1 TM4SF1+3	23.5234	20.3741
Hucct-1 TM4SF1-1	26.8335	22.2523
Hucct-1 TM4SF1-2	30.3259	25.7629
Hucct-1 TM4SF1-3	25.9713	22.356
dCT
Hucct-1 TM4SF1+1	2.92841
Hucct-1 TM4SF1+2	2.26619
Hucct-1 TM4SF1+3	3.14927
Hucct-1 TM4SF1-1	4.58124
Hucct-1 TM4SF1-2	4.56302
Hucct-1 TM4SF1-3	3.61525
power
Hucct-1 TM4SF1+1	0.131359
Hucct-1 TM4SF1+2	0.207879
Hucct-1 TM4SF1+3	0.112713
Hucct-1 TM4SF1-1	0.0417744
Hucct-1 TM4SF1-2	0.0423051
Hucct-1 TM4SF1-3	0.0816019

## Sheet: SNU1079
Sample Name	Target Name	CT
SNU1079 TM4SF1+1	CD24	21.9901		GAPDH	20.242	20.242
SNU1079 TM4SF1+1	CD24	21.9816	21.9816	GAPDH	20.1994
SNU1079 TM4SF1+1	CD24	22.1322		GAPDH	20.12
SNU1079 TM4SF1+2	CD24	21.212		GAPDH	18.9677	18.9677
SNU1079 TM4SF1+2	CD24	21.1809		GAPDH	18.8198
SNU1079 TM4SF1+2	CD24	21.1795	21.1795	GAPDH	18.9812
SNU1079 TM4SF1+3	CD24	22.9325		GAPDH	20.9064	20.9064
SNU1079 TM4SF1+3	CD24	22.6725		GAPDH	20.7296
SNU1079 TM4SF1+3	CD24	22.6325	22.6325	GAPDH	20.7623
SNU1079 TM4SF1-1	CD24	23.6259	23.6259	GAPDH	20.5123
SNU1079 TM4SF1-1	CD24	23.4197		GAPDH	20.3575	20.3575
SNU1079 TM4SF1-1	CD24	23.5555		GAPDH	20.3704
SNU1079 TM4SF1-2	CD24	28.5808		GAPDH	27.5602
SNU1079 TM4SF1-2	CD24	28.6439	28.6439	GAPDH	25.1342	25.1342
SNU1079 TM4SF1-2	CD24	28.3201		GAPDH	26.8389
SNU1079 TM4SF1-3	CD24	23.7199	23.7199	GAPDH	20.6484
SNU1079 TM4SF1-3	CD24	23.6514		GAPDH	20.5827	20.5827
SNU1079 TM4SF1-3	CD24	23.6199		GAPDH	20.6254
	CD24	GAPDH
SNU1079 TM4SF1+1	21.9816	20.242
SNU1079 TM4SF1+2	21.1795	18.9677
SNU1079 TM4SF1+3	22.6325	20.9064
SNU1079 TM4SF1-1	23.6259	20.3575
SNU1079 TM4SF1-2	28.6439	25.1342
SNU1079 TM4SF1-3	23.7199	20.5827
dCT
SNU1079 TM4SF1+1	1.7396
SNU1079 TM4SF1+2	2.21172
SNU1079 TM4SF1+3	1.72612
SNU1079 TM4SF1-1	3.26835
SNU1079 TM4SF1-2	3.50968
SNU1079 TM4SF1-3	3.13727
power
SNU1079 TM4SF1+1	0.299452
SNU1079 TM4SF1+2	0.215876
SNU1079 TM4SF1+3	0.302263
SNU1079 TM4SF1-1	0.103784
SNU1079 TM4SF1-2	0.0877975
SNU1079 TM4SF1-3	0.113655
