# Supplementary material for: Single-cell RNA sequencing reveals cancer stem-like cells and dynamics in tumor microenvironment during cholangiocarcinoma progression
Source: Front Cell Dev Biol. 2023 Nov 10;11:1250215. doi: 10.3389/fcell.2023.1250215 (PMC10667919; doi:10.3389/fcell.2023.1250215)
Supplement: Supplementary file 4 [file DataSheet1.ZIP › Supplement 7/Supplement 7B/[Supplement 7B] 2022-12-19 121948 (CD133 raw data-Hucc-t1, SNU1079, TM4SF1 sorted cells).xls]

## Sheet: Sample Setup
Block Type	384-Well Block
Calibration ABY is expired	No
Calibration ABY performed on	2022-06-23 13:19:46 PM EDT
Calibration Background is expired	No
Calibration Background performed on	2022-06-23 12:57:08 PM EDT
Calibration CY5 is expired	No
Calibration CY5 performed on	2022-06-23 13:19:46 PM EDT
Calibration FAM is expired	No
Calibration FAM performed on	2022-06-23 13:12:12 PM EDT
Calibration JUN is expired	No
Calibration JUN performed on	2022-06-23 13:19:46 PM EDT
Calibration MUSTANG PURPLE is expired	No
Calibration MUSTANG PURPLE performed on	2022-06-23 13:19:46 PM EDT
Calibration NED is expired	No
Calibration NED performed on	2022-06-23 13:19:46 PM EDT
Calibration ROI is expired	No
Calibration ROI performed on	2022-06-23 12:50:04 PM EDT
Calibration ROX is expired	No
Calibration ROX performed on	2022-06-23 13:12:12 PM EDT
Calibration SYBR is expired	No
Calibration SYBR performed on	2022-06-23 13:12:12 PM EDT
Calibration TAMRA is expired	No
Calibration TAMRA performed on	2022-06-23 13:12:12 PM EDT
Calibration Uniformity is expired	No
Calibration Uniformity performed on	2022-06-23 13:04:45 PM EDT
Calibration VIC is expired	No
Calibration VIC performed on	2022-06-23 13:12:12 PM EDT
Chemistry	SYBR_GREEN
Experiment Barcode
Experiment Comments
Experiment File Name	D:\Users\Public\Documents\Jihye\2022-12-19 121948.eds
Experiment Name	2022-12-19 121948
Experiment Run End Time	2022-12-19 10:31:01 AM EST
Experiment Type	Comparative Cт (ΔΔCт)
Experiment User Name
Instrument Name	278882464
Instrument Serial Number	278882464
Instrument Type	ViiA 7
Passive Reference	ROX
Quantification Cycle Method	Ct
Signal Smoothing On	true
Stage/ Cycle where Analysis is performed	Stage 2, Step 2
Well	Well Position	Sample Name	Sample Color	Biogroup Name	Biogroup Color	Target Name	Target Color	Task	Reporter	Quencher	Quantity	Comments
1	A1
2	A2
3	A3
4	A4
5	A5
6	A6
7	A7
8	A8
9	A9
10	A10
11	A11
12	A12
13	A13
14	A14
15	A15
16	A16
17	A17
18	A18
19	A19
20	A20
21	A21
22	A22
23	A23
24	A24
25	B1
26	B2
27	B3
28	B4
29	B5
30	B6
31	B7
32	B8	Hucct-1 TM4SF1+ 1	RGB(176,23,31)			CD133	RGB(176,23,31)	UNKNOWN	SYBR	None
33	B9	Hucct-1 TM4SF1+ 1	RGB(176,23,31)			CD133	RGB(176,23,31)	UNKNOWN	SYBR	None
34	B10	Hucct-1 TM4SF1+ 1	RGB(176,23,31)			CD133	RGB(176,23,31)	UNKNOWN	SYBR	None
35
36
37
38	B14	Hucct-1 TM4SF1+ 1	RGB(176,23,31)			GAPDH	RGB(0,0,255)	UNKNOWN	SYBR	None
39	B15	Hucct-1 TM4SF1+ 1	RGB(176,23,31)			GAPDH	RGB(0,0,255)	UNKNOWN	SYBR	None
40	B16	Hucct-1 TM4SF1+ 1	RGB(176,23,31)			GAPDH	RGB(0,0,255)	UNKNOWN	SYBR	None
41
42
43
44	B20
45	B21
46	B22
47	B23
48	B24
49	C1
50	C2
51	C3
52	C4
53	C5
54	C6
55	C7
56	C8	Hucct-1 TM4SF1+ 2	RGB(0,0,255)			CD133	RGB(176,23,31)	UNKNOWN	SYBR	None
57	C9	Hucct-1 TM4SF1+ 2	RGB(0,0,255)			CD133	RGB(176,23,31)	UNKNOWN	SYBR	None
58	C10	Hucct-1 TM4SF1+ 2	RGB(0,0,255)			CD133	RGB(176,23,31)	UNKNOWN	SYBR	None
59	C11
60	C12
61	C13
62	C14	Hucct-1 TM4SF1+ 2	RGB(0,0,255)			GAPDH	RGB(0,0,255)	UNKNOWN	SYBR	None
63	C15	Hucct-1 TM4SF1+ 2	RGB(0,0,255)			GAPDH	RGB(0,0,255)	UNKNOWN	SYBR	None
64	C16	Hucct-1 TM4SF1+ 2	RGB(0,0,255)			GAPDH	RGB(0,0,255)	UNKNOWN	SYBR	None
65	C17
66	C18
67	C19
68	C20
69	C21
70	C22
71	C23
72	C24
73	D1
74	D2
75	D3
76	D4
77	D5
78	D6
79	D7
80	D8	Hucct-1 TM4SF1+ 3	RGB(0,139,69)			CD133	RGB(176,23,31)	UNKNOWN	SYBR	None
81	D9	Hucct-1 TM4SF1+ 3	RGB(0,139,69)			CD133	RGB(176,23,31)	UNKNOWN	SYBR	None
82	D10	Hucct-1 TM4SF1+ 3	RGB(0,139,69)			CD133	RGB(176,23,31)	UNKNOWN	SYBR	None
83	D11
84	D12
85	D13
86	D14	Hucct-1 TM4SF1+ 3	RGB(0,139,69)			GAPDH	RGB(0,0,255)	UNKNOWN	SYBR	None
87	D15	Hucct-1 TM4SF1+ 3	RGB(0,139,69)			GAPDH	RGB(0,0,255)	UNKNOWN	SYBR	None
88	D16	Hucct-1 TM4SF1+ 3	RGB(0,139,69)			GAPDH	RGB(0,0,255)	UNKNOWN	SYBR	None
89	D17
90	D18
91	D19
92	D20
93	D21
94	D22
95	D23
96	D24
97	E1
98	E2
99	E3
100	E4
101	E5
102	E6
103	E7
104	E8	Hucct-1 TM4SF1- 1	RGB(255,127,0)			CD133	RGB(176,23,31)	UNKNOWN	SYBR	None
105	E9	Hucct-1 TM4SF1- 1	RGB(255,127,0)			CD133	RGB(176,23,31)	UNKNOWN	SYBR	None
106	E10	Hucct-1 TM4SF1- 1	RGB(255,127,0)			CD133	RGB(176,23,31)	UNKNOWN	SYBR	None
107	E11
108	E12
109	E13
110	E14	Hucct-1 TM4SF1- 1	RGB(255,127,0)			GAPDH	RGB(0,0,255)	UNKNOWN	SYBR	None
111	E15	Hucct-1 TM4SF1- 1	RGB(255,127,0)			GAPDH	RGB(0,0,255)	UNKNOWN	SYBR	None
112	E16	Hucct-1 TM4SF1- 1	RGB(255,127,0)			GAPDH	RGB(0,0,255)	UNKNOWN	SYBR	None
113	E17
114	E18
115	E19
116	E20
117	E21
118	E22
119	E23
120	E24
121	F1
122	F2
123	F3
124	F4
125	F5
126	F6
127	F7
128	F8	Hucct-1 TM4SF1- 2	RGB(139,137,112)			CD133	RGB(176,23,31)	UNKNOWN	SYBR	None
129	F9	Hucct-1 TM4SF1- 2	RGB(139,137,112)			CD133	RGB(176,23,31)	UNKNOWN	SYBR	None
130	F10	Hucct-1 TM4SF1- 2	RGB(139,137,112)			CD133	RGB(176,23,31)	UNKNOWN	SYBR	None
131	F11
132	F12
133	F13
134	F14	Hucct-1 TM4SF1- 2	RGB(139,137,112)			GAPDH	RGB(0,0,255)	UNKNOWN	SYBR	None
135	F15	Hucct-1 TM4SF1- 2	RGB(139,137,112)			GAPDH	RGB(0,0,255)	UNKNOWN	SYBR	None
136	F16	Hucct-1 TM4SF1- 2	RGB(139,137,112)			GAPDH	RGB(0,0,255)	UNKNOWN	SYBR	None
137	F17
138	F18
139	F19
140	F20
141	F21
142	F22
143	F23
144	F24
145	G1
146	G2
147	G3
148	G4
149	G5
150	G6
151	G7
152	G8	Hucct-1 TM4SF1- 3	RGB(238,121,66)			CD133	RGB(176,23,31)	UNKNOWN	SYBR	None
153	G9	Hucct-1 TM4SF1- 3	RGB(238,121,66)			CD133	RGB(176,23,31)	UNKNOWN	SYBR	None
154	G10	Hucct-1 TM4SF1- 3	RGB(238,121,66)			CD133	RGB(176,23,31)	UNKNOWN	SYBR	None
155	G11
156	G12
157	G13
158	G14	Hucct-1 TM4SF1- 3	RGB(238,121,66)			GAPDH	RGB(0,0,255)	UNKNOWN	SYBR	None
159	G15	Hucct-1 TM4SF1- 3	RGB(238,121,66)			GAPDH	RGB(0,0,255)	UNKNOWN	SYBR	None
160	G16	Hucct-1 TM4SF1- 3	RGB(238,121,66)			GAPDH	RGB(0,0,255)	UNKNOWN	SYBR	None
161	G17
162	G18
163	G19
164	G20
165	G21
166	G22
167	G23
168	G24
169	H1
170	H2
171	H3
172	H4
173	H5
174	H6
175	H7
176	H8	SNU1079 TM4SF1+ 1	RGB(142,56,142)			CD133	RGB(176,23,31)	UNKNOWN	SYBR	None
177	H9	SNU1079 TM4SF1+ 1	RGB(142,56,142)			CD133	RGB(176,23,31)	UNKNOWN	SYBR	None
178	H10	SNU1079 TM4SF1+ 1	RGB(142,56,142)			CD133	RGB(176,23,31)	UNKNOWN	SYBR	None
179	H11	WATER	RGB(255,127,0)			CD133	RGB(176,23,31)	UNKNOWN	SYBR	None
180	H12	WATER	RGB(255,127,0)			CD133	RGB(176,23,31)	UNKNOWN	SYBR	None
181	H13	WATER	RGB(255,127,0)			CD133	RGB(176,23,31)	UNKNOWN	SYBR	None
182	H14	SNU1079 TM4SF1+ 1	RGB(142,56,142)			GAPDH	RGB(0,0,255)	UNKNOWN	SYBR	None
183	H15	SNU1079 TM4SF1+ 1	RGB(142,56,142)			GAPDH	RGB(0,0,255)	UNKNOWN	SYBR	None
184	H16	SNU1079 TM4SF1+ 1	RGB(142,56,142)			GAPDH	RGB(0,0,255)	UNKNOWN	SYBR	None
185	H17	WATER	RGB(255,127,0)			GAPDH	RGB(0,0,255)	UNKNOWN	SYBR	None
186	H18	WATER	RGB(255,127,0)			GAPDH	RGB(0,0,255)	UNKNOWN	SYBR	None
187	H19	WATER	RGB(255,127,0)			GAPDH	RGB(0,0,255)	UNKNOWN	SYBR	None
188	H20
189	H21
190	H22
191	H23
192	H24
193	I1
194	I2
195	I3
196	I4
197	I5
198	I6
199	I7
200	I8	SNU1079 TM4SF1+ 2	RGB(198,113,113)			CD133	RGB(176,23,31)	UNKNOWN	SYBR	None
201	I9	SNU1079 TM4SF1+ 2	RGB(198,113,113)			CD133	RGB(176,23,31)	UNKNOWN	SYBR	None
202	I10	SNU1079 TM4SF1+ 2	RGB(198,113,113)			CD133	RGB(176,23,31)	UNKNOWN	SYBR	None
203	I11
204	I12
205	I13
206	I14	SNU1079 TM4SF1+ 2	RGB(198,113,113)			GAPDH	RGB(0,0,255)	UNKNOWN	SYBR	None
207	I15	SNU1079 TM4SF1+ 2	RGB(198,113,113)			GAPDH	RGB(0,0,255)	UNKNOWN	SYBR	None
208	I16	SNU1079 TM4SF1+ 2	RGB(198,113,113)			GAPDH	RGB(0,0,255)	UNKNOWN	SYBR	None
209	I17
210	I18
211	I19
212	I20
213	I21
214	I22
215	I23
216	I24
217	J1
218	J2
219	J3
220	J4
221	J5
222	J6
223	J7
224	J8	SNU1079 TM4SF1+ 3	RGB(0,245,255)			CD133	RGB(176,23,31)	UNKNOWN	SYBR	None
225	J9	SNU1079 TM4SF1+ 3	RGB(0,245,255)			CD133	RGB(176,23,31)	UNKNOWN	SYBR	None
226	J10	SNU1079 TM4SF1+ 3	RGB(0,245,255)			CD133	RGB(176,23,31)	UNKNOWN	SYBR	None
227	J11
228	J12
229	J13
230	J14	SNU1079 TM4SF1+ 3	RGB(0,245,255)			GAPDH	RGB(0,0,255)	UNKNOWN	SYBR	None
231	J15	SNU1079 TM4SF1+ 3	RGB(0,245,255)			GAPDH	RGB(0,0,255)	UNKNOWN	SYBR	None
232	J16	SNU1079 TM4SF1+ 3	RGB(0,245,255)			GAPDH	RGB(0,0,255)	UNKNOWN	SYBR	None
233	J17
234	J18
235	J19
236	J20
237	J21
238	J22
239	J23
240	J24
241	K1
242	K2
243	K3
244	K4
245	K5
246	K6
247	K7
248	K8	SNU1079 TM4SF1- 1	RGB(238,220,130)			CD133	RGB(176,23,31)	UNKNOWN	SYBR	None
249	K9	SNU1079 TM4SF1- 1	RGB(238,220,130)			CD133	RGB(176,23,31)	UNKNOWN	SYBR	None
250	K10	SNU1079 TM4SF1- 1	RGB(238,220,130)			CD133	RGB(176,23,31)	UNKNOWN	SYBR	None
251	K11
252	K12
253	K13
254	K14	SNU1079 TM4SF1- 1	RGB(238,220,130)			GAPDH	RGB(0,0,255)	UNKNOWN	SYBR	None
255	K15	SNU1079 TM4SF1- 1	RGB(238,220,130)			GAPDH	RGB(0,0,255)	UNKNOWN	SYBR	None
256	K16	SNU1079 TM4SF1- 1	RGB(238,220,130)			GAPDH	RGB(0,0,255)	UNKNOWN	SYBR	None
257	K17
258	K18
259	K19
260	K20
261	K21
262	K22
263	K23
264	K24
265	L1
266	L2
267	L3
268	L4
269	L5
270	L6
271	L7
272	L8	SNU1079 TM4SF1- 2	RGB(238,238,0)			CD133	RGB(176,23,31)	UNKNOWN	SYBR	None
273	L9	SNU1079 TM4SF1- 2	RGB(238,238,0)			CD133	RGB(176,23,31)	UNKNOWN	SYBR	None
274	L10	SNU1079 TM4SF1- 2	RGB(238,238,0)			CD133	RGB(176,23,31)	UNKNOWN	SYBR	None
275	L11
276	L12
277	L13
278	L14	SNU1079 TM4SF1- 2	RGB(238,238,0)			GAPDH	RGB(0,0,255)	UNKNOWN	SYBR	None
279	L15	SNU1079 TM4SF1- 2	RGB(238,238,0)			GAPDH	RGB(0,0,255)	UNKNOWN	SYBR	None
280	L16	SNU1079 TM4SF1- 2	RGB(238,238,0)			GAPDH	RGB(0,0,255)	UNKNOWN	SYBR	None
281	L17
282	L18
283	L19
284	L20
285	L21
286	L22
287	L23
288	L24
289	M1
290	M2
291	M3
292	M4
293	M5
294	M6
295	M7
296	M8	SNU1079 TM4SF1- 3	RGB(142,142,56)			CD133	RGB(176,23,31)	UNKNOWN	SYBR	None
297	M9	SNU1079 TM4SF1- 3	RGB(142,142,56)			CD133	RGB(176,23,31)	UNKNOWN	SYBR	None
298	M10	SNU1079 TM4SF1- 3	RGB(142,142,56)			CD133	RGB(176,23,31)	UNKNOWN	SYBR	None
299	M11
300	M12
301	M13
302	M14	SNU1079 TM4SF1- 3	RGB(142,142,56)			GAPDH	RGB(0,0,255)	UNKNOWN	SYBR	None
303	M15	SNU1079 TM4SF1- 3	RGB(142,142,56)			GAPDH	RGB(0,0,255)	UNKNOWN	SYBR	None
304	M16	SNU1079 TM4SF1- 3	RGB(142,142,56)			GAPDH	RGB(0,0,255)	UNKNOWN	SYBR	None
305	M17
306	M18
307	M19
308	M20
309	M21
310	M22
311	M23
312	M24
313	N1
314	N2
315	N3
316	N4
317	N5
318	N6
319	N7
320	N8
321	N9
322	N10
323	N11
324	N12
325	N13
326	N14
327	N15
328	N16
329	N17
330	N18
331	N19
332	N20
333	N21
334	N22
335	N23
336	N24
337	O1
338	O2
339	O3
340	O4
341	O5
342	O6
343	O7
344	O8
345	O9
346	O10
347	O11
348	O12
349	O13
350	O14
351	O15
352	O16
353	O17
354	O18
355	O19
356	O20
357	O21
358	O22
359	O23
360	O24
361	P1
362	P2
363	P3
364	P4
365	P5
366	P6
367	P7
368	P8
369	P9
370	P10
371	P11
372	P12
373	P13
374	P14
375	P15
376	P16
377	P17
378	P18
379	P19
380	P20
381	P21
382	P22
383	P23
384	P24

## Sheet: Amplification Data
Block Type	384-Well Block
Calibration ABY is expired	No
Calibration ABY performed on	2022-06-23 13:19:46 PM EDT
Calibration Background is expired	No
Calibration Background performed on	2022-06-23 12:57:08 PM EDT
Calibration CY5 is expired	No
Calibration CY5 performed on	2022-06-23 13:19:46 PM EDT
Calibration FAM is expired	No
Calibration FAM performed on	2022-06-23 13:12:12 PM EDT
Calibration JUN is expired	No
Calibration JUN performed on	2022-06-23 13:19:46 PM EDT
Calibration MUSTANG PURPLE is expired	No
Calibration MUSTANG PURPLE performed on	2022-06-23 13:19:46 PM EDT
Calibration NED is expired	No
Calibration NED performed on	2022-06-23 13:19:46 PM EDT
Calibration ROI is expired	No
Calibration ROI performed on	2022-06-23 12:50:04 PM EDT
Calibration ROX is expired	No
Calibration ROX performed on	2022-06-23 13:12:12 PM EDT
Calibration SYBR is expired	No
Calibration SYBR performed on	2022-06-23 13:12:12 PM EDT
Calibration TAMRA is expired	No
Calibration TAMRA performed on	2022-06-23 13:12:12 PM EDT
Calibration Uniformity is expired	No
Calibration Uniformity performed on	2022-06-23 13:04:45 PM EDT
Calibration VIC is expired	No
Calibration VIC performed on	2022-06-23 13:12:12 PM EDT
Chemistry	SYBR_GREEN
Experiment Barcode
Experiment Comments
Experiment File Name	D:\Users\Public\Documents\Jihye\2022-12-19 121948.eds
Experiment Name	2022-12-19 121948
Experiment Run End Time	2022-12-19 10:31:01 AM EST
Experiment Type	Comparative Cт (ΔΔCт)
Experiment User Name
Instrument Name	278882464
Instrument Serial Number	278882464
Instrument Type	ViiA 7
Passive Reference	ROX
Quantification Cycle Method	Ct
Signal Smoothing On	true
Stage/ Cycle where Analysis is performed	Stage 2, Step 2
Well	Cycle	Target Name	Rn	Delta Rn
1	1
1	2
1	3
1	4
1	5
1	6
1	7
1	8
1	9
1	10
1	11
1	12
1	13
1	14
1	15
1	16
1	17
1	18
1	19
1	20
1	21
1	22
1	23
1	24
1	25
1	26
1	27
1	28
1	29
1	30
1	31
1	32
1	33
1	34
1	35
1	36
1	37
1	38
1	39
1	40
2	1
2	2
2	3
2	4
2	5
2	6
2	7
2	8
2	9
2	10
2	11
2	12
2	13
2	14
2	15
2	16
2	17
2	18
2	19
2	20
2	21
2	22
2	23
2	24
2	25
2	26
2	27
2	28
2	29
2	30
2	31
2	32
2	33
2	34
2	35
2	36
2	37
2	38
2	39
2	40
3	1
3	2
3	3
3	4
3	5
3	6
3	7
3	8
3	9
3	10
3	11
3	12
3	13
3	14
3	15
3	16
3	17
3	18
3	19
3	20
3	21
3	22
3	23
3	24
3	25
3	26
3	27
3	28
3	29
3	30
3	31
3	32
3	33
3	34
3	35
3	36
3	37
3	38
3	39
3	40
4	1
4	2
4	3
4	4
4	5
4	6
4	7
4	8
4	9
4	10
4	11
4	12
4	13
4	14
4	15
4	16
4	17
4	18
4	19
4	20
4	21
4	22
4	23
4	24
4	25
4	26
4	27
4	28
4	29
4	30
4	31
4	32
4	33
4	34
4	35
4	36
4	37
4	38
4	39
4	40
5	1
5	2
5	3
5	4
5	5
5	6
5	7
5	8
5	9
5	10
5	11
5	12
5	13
5	14
5	15
5	16
5	17
5	18
5	19
5	20
5	21
5	22
5	23
5	24
5	25
5	26
5	27
5	28
5	29
5	30
5	31
5	32
5	33
5	34
5	35
5	36
5	37
5	38
5	39
5	40
6	1
6	2
6	3
6	4
6	5
6	6
6	7
6	8
6	9
6	10
6	11
6	12
6	13
6	14
6	15
6	16
6	17
6	18
6	19
6	20
6	21
6	22
6	23
6	24
6	25
6	26
6	27
6	28
6	29
6	30
6	31
6	32
6	33
6	34
6	35
6	36
6	37
6	38
6	39
6	40
7	1
7	2
7	3
7	4
7	5
7	6
7	7
7	8
7	9
7	10
7	11
7	12
7	13
7	14
7	15
7	16
7	17
7	18
7	19
7	20
7	21
7	22
7	23
7	24
7	25
7	26
7	27
7	28
7	29
7	30
7	31
7	32
7	33
7	34
7	35
7	36
7	37
7	38
7	39
7	40
8	1
8	2
8	3
8	4
8	5
8	6
8	7
8	8
8	9
8	10
8	11
8	12
8	13
8	14
8	15
8	16
8	17
8	18
8	19
8	20
8	21
8	22
8	23
8	24
8	25
8	26
8	27
8	28
8	29
8	30
8	31
8	32
8	33
8	34
8	35
8	36
8	37
8	38
8	39
8	40
9	1
9	2
9	3
9	4
9	5
9	6
9	7
9	8
9	9
9	10
9	11
9	12
9	13
9	14
9	15
9	16
9	17
9	18
9	19
9	20
9	21
9	22
9	23
9	24
9	25
9	26
9	27
9	28
9	29
9	30
9	31
9	32
9	33
9	34
9	35
9	36
9	37
9	38
9	39
9	40
10	1
10	2
10	3
10	4
10	5
10	6
10	7
10	8
10	9
10	10
10	11
10	12
10	13
10	14
10	15
10	16
10	17
10	18
10	19
10	20
10	21
10	22
10	23
10	24
10	25
10	26
10	27
10	28
10	29
10	30
10	31
10	32
10	33
10	34
10	35
10	36
10	37
10	38
10	39
10	40
11	1
11	2
11	3
11	4
11	5
11	6
11	7
11	8
11	9
11	10
11	11
11	12
11	13
11	14
11	15
11	16
11	17
11	18
11	19
11	20
11	21
11	22
11	23
11	24
11	25
11	26
11	27
11	28
11	29
11	30
11	31
11	32
11	33
11	34
11	35
11	36
11	37
11	38
11	39
11	40
12	1
12	2
12	3
12	4
12	5
12	6
12	7
12	8
12	9
12	10
12	11
12	12
12	13
12	14
12	15
12	16
12	17
12	18
12	19
12	20
12	21
12	22
12	23
12	24
12	25
12	26
12	27
12	28
12	29
12	30
12	31
12	32
12	33
12	34
12	35
12	36
12	37
12	38
12	39
12	40
13	1
13	2
13	3
13	4
13	5
13	6
13	7
13	8
13	9
13	10
13	11
13	12
13	13
13	14
13	15
13	16
13	17
13	18
13	19
13	20
13	21
13	22
13	23
13	24
13	25
13	26
13	27
13	28
13	29
13	30
13	31
13	32
13	33
13	34
13	35
13	36
13	37
13	38
13	39
13	40
14	1
14	2
14	3
14	4
14	5
14	6
14	7
14	8
14	9
14	10
14	11
14	12
14	13
14	14
14	15
14	16
14	17
14	18
14	19
14	20
14	21
14	22
14	23
14	24
14	25
14	26
14	27
14	28
14	29
14	30
14	31
14	32
14	33
14	34
14	35
14	36
14	37
14	38
14	39
14	40
15	1
15	2
15	3
15	4
15	5
15	6
15	7
15	8
15	9
15	10
15	11
15	12
15	13
15	14
15	15
15	16
15	17
15	18
15	19
15	20
15	21
15	22
15	23
15	24
15	25
15	26
15	27
15	28
15	29
15	30
15	31
15	32
15	33
15	34
15	35
15	36
15	37
15	38
15	39
15	40
16	1
16	2
16	3
16	4
16	5
16	6
16	7
16	8
16	9
16	10
16	11
16	12
16	13
16	14
16	15
16	16
16	17
16	18
16	19
16	20
16	21
16	22
16	23
16	24
16	25
16	26
16	27
16	28
16	29
16	30
16	31
16	32
16	33
16	34
16	35
16	36
16	37
16	38
16	39
16	40
17	1
17	2
17	3
17	4
17	5
17	6
17	7
17	8
17	9
17	10
17	11
17	12
17	13
17	14
17	15
17	16
17	17
17	18
17	19
17	20
17	21
17	22
17	23
17	24
17	25
17	26
17	27
17	28
17	29
17	30
17	31
17	32
17	33
17	34
17	35
17	36
17	37
17	38
17	39
17	40
18	1
18	2
18	3
18	4
18	5
18	6
18	7
18	8
18	9
18	10
18	11
18	12
18	13
18	14
18	15
18	16
18	17
18	18
18	19
18	20
18	21
18	22
18	23
18	24
18	25
18	26
18	27
18	28
18	29
18	30
18	31
18	32
18	33
18	34
18	35
18	36
18	37
18	38
18	39
18	40
19	1
19	2
19	3
19	4
19	5
19	6
19	7
19	8
19	9
19	10
19	11
19	12
19	13
19	14
19	15
19	16
19	17
19	18
19	19
19	20
19	21
19	22
19	23
19	24
19	25
19	26
19	27
19	28
19	29
19	30
19	31
19	32
19	33
19	34
19	35
19	36
19	37
19	38
19	39
19	40
20	1
20	2
20	3
20	4
20	5
20	6
20	7
20	8
20	9
20	10
20	11
20	12
20	13
20	14
20	15
20	16
20	17
20	18
20	19
20	20
20	21
20	22
20	23
20	24
20	25
20	26
20	27
20	28
20	29
20	30
20	31
20	32
20	33
20	34
20	35
20	36
20	37
20	38
20	39
20	40
21	1
21	2
21	3
21	4
21	5
21	6
21	7
21	8
21	9
21	10
21	11
21	12
21	13
21	14
21	15
21	16
21	17
21	18
21	19
21	20
21	21
21	22
21	23
21	24
21	25
21	26
21	27
21	28
21	29
21	30
21	31
21	32
21	33
21	34
21	35
21	36
21	37
21	38
21	39
21	40
22	1
22	2
22	3
22	4
22	5
22	6
22	7
22	8
22	9
22	10
22	11
22	12
22	13
22	14
22	15
22	16
22	17
22	18
22	19
22	20
22	21
22	22
22	23
22	24
22	25
22	26
22	27
22	28
22	29
22	30
22	31
22	32
22	33
22	34
22	35
22	36
22	37
22	38
22	39
22	40
23	1
23	2
23	3
23	4
23	5
23	6
23	7
23	8
23	9
23	10
23	11
23	12
23	13
23	14
23	15
23	16
23	17
23	18
23	19
23	20
23	21
23	22
23	23
23	24
23	25
23	26
23	27
23	28
23	29
23	30
23	31
23	32
23	33
23	34
23	35
23	36
23	37
23	38
23	39
23	40
24	1
24	2
24	3
24	4
24	5
24	6
24	7
24	8
24	9
24	10
24	11
24	12
24	13
24	14
24	15
24	16
24	17
24	18
24	19
24	20
24	21
24	22
24	23
24	24
24	25
24	26
24	27
24	28
24	29
24	30
24	31
24	32
24	33
24	34
24	35
24	36
24	37
24	38
24	39
24	40
25	1
25	2
25	3
25	4
25	5
25	6
25	7
25	8
25	9
25	10
25	11
25	12
25	13
25	14
25	15
25	16
25	17
25	18
25	19
25	20
25	21
25	22
25	23
25	24
25	25
25	26
25	27
25	28
25	29
25	30
25	31
25	32
25	33
25	34
25	35
25	36
25	37
25	38
25	39
25	40
26	1
26	2
26	3
26	4
26	5
26	6
26	7
26	8
26	9
26	10
26	11
26	12
26	13
26	14
26	15
26	16
26	17
26	18
26	19
26	20
26	21
26	22
26	23
26	24
26	25
26	26
26	27
26	28
26	29
26	30
26	31
26	32
26	33
26	34
26	35
26	36
26	37
26	38
26	39
26	40
27	1
27	2
27	3
27	4
27	5
27	6
27	7
27	8
27	9
27	10
27	11
27	12
27	13
27	14
27	15
27	16
27	17
27	18
27	19
27	20
27	21
27	22
27	23
27	24
27	25
27	26
27	27
27	28
27	29
27	30
27	31
27	32
27	33
27	34
27	35
27	36
27	37
27	38
27	39
27	40
28	1
28	2
28	3
28	4
28	5
28	6
28	7
28	8
28	9
28	10
28	11
28	12
28	13
28	14
28	15
28	16
28	17
28	18
28	19
28	20
28	21
28	22
28	23
28	24
28	25
28	26
28	27
28	28
28	29
28	30
28	31
28	32
28	33
28	34
28	35
28	36
28	37
28	38
28	39
28	40
29	1
29	2
29	3
29	4
29	5
29	6
29	7
29	8
29	9
29	10
29	11
29	12
29	13
29	14
29	15
29	16
29	17
29	18
29	19
29	20
29	21
29	22
29	23
29	24
29	25
29	26
29	27
29	28
29	29
29	30
29	31
29	32
29	33
29	34
29	35
29	36
29	37
29	38
29	39
29	40
30	1
30	2
30	3
30	4
30	5
30	6
30	7
30	8
30	9
30	10
30	11
30	12
30	13
30	14
30	15
30	16
30	17
30	18
30	19
30	20
30	21
30	22
30	23
30	24
30	25
30	26
30	27
30	28
30	29
30	30
30	31
30	32
30	33
30	34
30	35
30	36
30	37
30	38
30	39
30	40
31	1
31	2
31	3
31	4
31	5
31	6
31	7
31	8
31	9
31	10
31	11
31	12
31	13
31	14
31	15
31	16
31	17
31	18
31	19
31	20
31	21
31	22
31	23
31	24
31	25
31	26
31	27
31	28
31	29
31	30
31	31
31	32
31	33
31	34
31	35
31	36
31	37
31	38
31	39
31	40
32	1	CD133	0.266495	-0.0029843
32	2	CD133	0.266493	-0.00365336
32	3	CD133	0.265721	-0.00509281
32	4	CD133	0.269577	-0.00190498
32	5	CD133	0.271502	-0.0006469
32	6	CD133	0.273473	0.000655701
32	7	CD133	0.275145	0.00166085
32	8	CD133	0.27557	0.00141796
32	9	CD133	0.277521	0.00270104
32	10	CD133	0.278751	0.00326338
32	11	CD133	0.278921	0.00276622
32	12	CD133	0.277774	0.000951019
32	13	CD133	0.277074	-0.000416639
32	14	CD133	0.277735	-0.000423105
32	15	CD133	0.279475	0.000649124
32	16	CD133	0.279114	-0.0003798
32	17	CD133	0.278564	-0.00159687
32	18	CD133	0.278501	-0.0023275
32	19	CD133	0.279802	-0.00169447
32	20	CD133	0.281576	-0.000588173
32	21	CD133	0.283837	0.00100595
32	22	CD133	0.289466	0.00596736
32	23	CD133	0.300811	0.0166443
32	24	CD133	0.324011	0.039177
32	25	CD133	0.370028	0.0845259
32	26	CD133	0.454783	0.168614
32	27	CD133	0.611116	0.324278
32	28	CD133	0.88733	0.599825
32	29	CD133	1.3317	1.04353
32	30	CD133	1.9602	1.67136
32	31	CD133	2.69816	2.40866
32	32	CD133	3.39951	3.10934
32	33	CD133	3.96442	3.67357
32	34	CD133	4.37932	4.08781
32	35	CD133	4.66485	4.37267
32	36	CD133	4.85927	4.56643
32	37	CD133	4.99262	4.6991
32	38	CD133	5.09433	4.80014
32	39	CD133	5.17378	4.87894
32	40	CD133	5.22571	4.93019
33	1	CD133	0.2847	-0.00470138
33	2	CD133	0.285683	-0.00421449
33	3	CD133	0.287565	-0.00282845
33	4	CD133	0.290035	-0.000854062
33	5	CD133	0.291244	-0.000141442
33	6	CD133	0.293264	0.00138281
33	7	CD133	0.29454	0.0021621
33	8	CD133	0.294312	0.00143804
33	9	CD133	0.294763	0.00139288
33	10	CD133	0.294716	0.000850463
33	11	CD133	0.294366	4.33273e-06
33	12	CD133	0.294933	7.48321e-05
33	13	CD133	0.294797	-0.000557378
33	14	CD133	0.294339	-0.00151115
33	15	CD133	0.295594	-0.000751983
33	16	CD133	0.295773	-0.0010693
33	17	CD133	0.296859	-0.000479198
33	18	CD133	0.297534	-0.000300397
33	19	CD133	0.297824	-0.000506791
33	20	CD133	0.298755	-7.1303e-05
33	21	CD133	0.301089	0.001766
33	22	CD133	0.306114	0.00629495
33	23	CD133	0.317267	0.0169527
33	24	CD133	0.338642	0.0378309
33	25	CD133	0.376998	0.0756911
33	26	CD133	0.453	0.151197
33	27	CD133	0.593682	0.291383
33	28	CD133	0.843571	0.540776
33	29	CD133	1.26147	0.958178
33	30	CD133	1.86047	1.55669
33	31	CD133	2.58789	2.28361
33	32	CD133	3.31348	3.0087
33	33	CD133	3.9043	3.59903
33	34	CD133	4.34062	4.03485
33	35	CD133	4.64575	4.33948
33	36	CD133	4.85175	4.54499
33	37	CD133	5.00027	4.69301
33	38	CD133	5.10931	4.80155
33	39	CD133	5.18011	4.87186
33	40	CD133	5.21073	4.90198
34	1	CD133	0.294531	-0.00264476
34	2	CD133	0.298721	0.00103132
34	3	CD133	0.299619	0.00141633
34	4	CD133	0.297476	-0.00124053
34	5	CD133	0.297503	-0.00172634
34	6	CD133	0.299995	0.00025196
34	7	CD133	0.3013	0.00104353
34	8	CD133	0.301111	0.000341592
34	9	CD133	0.302412	0.00112899
34	10	CD133	0.302315	0.000518337
34	11	CD133	0.302479	0.000168928
34	12	CD133	0.302874	5.06357e-05
34	13	CD133	0.302462	-0.000875001
34	14	CD133	0.303469	-0.00038172
34	15	CD133	0.30379	-0.000574428
34	16	CD133	0.304614	-0.000263239
34	17	CD133	0.304999	-0.00039226
34	18	CD133	0.305004	-0.000900456
34	19	CD133	0.305277	-0.00114055
34	20	CD133	0.30691	-2.133e-05
34	21	CD133	0.31004	0.00259555
34	22	CD133	0.317424	0.00946644
34	23	CD133	0.332435	0.0239633
34	24	CD133	0.360052	0.0510666
34	25	CD133	0.414338	0.10484
34	26	CD133	0.516871	0.20686
34	27	CD133	0.699773	0.389248
34	28	CD133	1.02064	0.709604
34	29	CD133	1.52646	1.21491
34	30	CD133	2.20916	1.89709
34	31	CD133	2.97008	2.6575
34	32	CD133	3.64199	3.32889
34	33	CD133	4.15387	3.84026
34	34	CD133	4.51924	4.20512
34	35	CD133	4.76911	4.45448
34	36	CD133	4.93911	4.62397
34	37	CD133	5.05745	4.74179
34	38	CD133	5.14475	4.82858
34	39	CD133	5.21187	4.89518
34	40	CD133	5.25454	4.93734
35	1	CD133	0.252956	0.00115477
35	2	CD133	0.253451	0.00116185
35	3	CD133	0.253601	0.000824235
35	4	CD133	0.253929	0.000664539
35	5	CD133	0.254217	0.000464967
35	6	CD133	0.255812	0.00157294
35	7	CD133	0.257701	0.00297453
35	8	CD133	0.258204	0.00298954
35	9	CD133	0.257278	0.00157632
35	10	CD133	0.256949	0.000758981
35	11	CD133	0.257916	0.00123878
35	12	CD133	0.258274	0.00110928
35	13	CD133	0.258014	0.00036179
35	14	CD133	0.257963	-0.000176872
35	15	CD133	0.257588	-0.00103987
35	16	CD133	0.258574	-0.000541027
35	17	CD133	0.259023	-0.000579935
35	18	CD133	0.259418	-0.000672873
35	19	CD133	0.260265	-0.000313621
35	20	CD133	0.259788	-0.00127786
35	21	CD133	0.25936	-0.00219325
35	22	CD133	0.259475	-0.00256586
35	23	CD133	0.259751	-0.0027778
35	24	CD133	0.259515	-0.00350088
35	25	CD133	0.259141	-0.00436272
35	26	CD133	0.259135	-0.00485602
35	27	CD133	0.261116	-0.00336294
35	28	CD133	0.262043	-0.00292379
35	29	CD133	0.263593	-0.00186108
35	30	CD133	0.265079	-0.000862448
35	31	CD133	0.266105	-0.00032483
35	32	CD133	0.268162	0.00124446
35	33	CD133	0.269569	0.00216417
35	34	CD133	0.270087	0.00219432
35	35	CD133	0.270052	0.00167207
35	36	CD133	0.270468	0.00160065
35	37	CD133	0.271809	0.00245415
35	38	CD133	0.273939	0.00409642
35	39	CD133	0.274562	0.00423153
35	40	CD133	0.276632	0.00581434
36	1	CD133	0.258089	-0.00253752
36	2	CD133	0.258441	-0.00281398
36	3	CD133	0.258151	-0.00373396
36	4	CD133	0.259752	-0.0027617
36	5	CD133	0.264841	0.00169838
36	6	CD133	0.26527	0.00149812
36	7	CD133	0.264567	0.000165793
36	8	CD133	0.265239	0.000208366
36	9	CD133	0.26508	-0.000579533
36	10	CD133	0.266296	6.84317e-06
36	11	CD133	0.268155	0.00123623
36	12	CD133	0.268535	0.000987489
36	13	CD133	0.26965	0.00147328
36	14	CD133	0.269163	0.000356574
36	15	CD133	0.268893	-0.000541891
36	16	CD133	0.27079	0.000725527
36	17	CD133	0.271437	0.000743305
36	18	CD133	0.272655	0.00133147
36	19	CD133	0.272422	0.000469481
36	20	CD133	0.273627	0.00104501
36	21	CD133	0.273232	2.15231e-05
36	22	CD133	0.273756	-8.38428e-05
36	23	CD133	0.274736	0.00026632
36	24	CD133	0.274226	-0.000872442
36	25	CD133	0.274418	-0.00130957
36	26	CD133	0.276835	0.000477962
36	27	CD133	0.277113	0.000126756
36	28	CD133	0.276715	-0.000900574
36	29	CD133	0.276149	-0.0020951
36	30	CD133	0.278237	-0.000636585
36	31	CD133	0.279007	-0.000495873
36	32	CD133	0.280593	0.000460439
36	33	CD133	0.280193	-0.000568233
36	34	CD133	0.281057	-0.000333405
36	35	CD133	0.283634	0.00161383
36	36	CD133	0.287833	0.00518342
36	37	CD133	0.294992	0.0117135
36	38	CD133	0.307762	0.0238544
36	39	CD133	0.329723	0.0451858
36	40	CD133	0.361189	0.0760232
37	1	CD133	0.273013	0.00317954
37	2	CD133	0.273981	0.00334115
37	3	CD133	0.274136	0.00269058
37	4	CD133	0.273154	0.000901925
37	5	CD133	0.273137	7.87132e-05
37	6	CD133	0.273518	-0.00034625
37	7	CD133	0.273843	-0.000827688
37	8	CD133	0.275748	0.000271439
37	9	CD133	0.27747	0.00118716
37	10	CD133	0.277295	0.000206447
37	11	CD133	0.277157	-0.000737792
37	12	CD133	0.278393	-0.000307607
37	13	CD133	0.278228	-0.00127897
37	14	CD133	0.27822	-0.00209273
37	15	CD133	0.279934	-0.00118562
37	16	CD133	0.28079	-0.00113595
37	17	CD133	0.281859	-0.000872241
37	18	CD133	0.281794	-0.00174352
37	19	CD133	0.282663	-0.00168134
37	20	CD133	0.285279	0.000128993
37	21	CD133	0.287118	0.00116217
37	22	CD133	0.289006	0.00224389
37	23	CD133	0.289638	0.00206921
37	24	CD133	0.289443	0.00106805
37	25	CD133	0.290865	0.00168408
37	26	CD133	0.290219	0.000232366
37	27	CD133	0.289113	-0.00168018
37	28	CD133	0.290209	-0.00139054
37	29	CD133	0.293761	0.0013554
37	30	CD133	0.29849	0.00527866
37	31	CD133	0.30642	0.0124026
37	32	CD133	0.322183	0.0273593
37	33	CD133	0.352427	0.0567969
37	34	CD133	0.409856	0.11342
37	35	CD133	0.516879	0.219637
37	36	CD133	0.712853	0.414805
37	37	CD133	1.04341	0.744553
37	38	CD133	1.54842	1.24876
37	39	CD133	2.19903	1.89856
37	40	CD133	2.79835	2.49707
38	1	GAPDH	0.276633	0.00207918
38	2	GAPDH	0.278029	0.00183674
38	3	GAPDH	0.278988	0.0011569
38	4	GAPDH	0.28008	0.000610398
38	5	GAPDH	0.280719	-0.000389579
38	6	GAPDH	0.282265	-0.000482374
38	7	GAPDH	0.28317	-0.00121637
38	8	GAPDH	0.284153	-0.00187117
38	9	GAPDH	0.287171	-0.000491882
38	10	GAPDH	0.291986	0.00268407
38	11	GAPDH	0.299393	0.00845271
38	12	GAPDH	0.317103	0.0245233
38	13	GAPDH	0.349114	0.0548958
38	14	GAPDH	0.410891	0.115034
38	15	GAPDH	0.531435	0.233939
38	16	GAPDH	0.736687	0.437553
38	17	GAPDH	1.09452	0.793748
38	18	GAPDH	1.65312	1.35071
38	19	GAPDH	2.39259	2.08854
38	20	GAPDH	3.18142	2.87573
38	21	GAPDH	3.87142	3.5641
38	22	GAPDH	4.38706	4.07809
38	23	GAPDH	4.74362	4.43301
38	24	GAPDH	4.97509	4.66285
38	25	GAPDH	5.13228	4.8184
38	26	GAPDH	5.23713	4.92161
38	27	GAPDH	5.29437	4.97721
38	28	GAPDH	5.33827	5.01947
38	29	GAPDH	5.35704	5.0366
38	30	GAPDH	5.3556	5.03352
38	31	GAPDH	5.34465	5.02094
38	32	GAPDH	5.35014	5.02479
38	33	GAPDH	5.35238	5.02539
38	34	GAPDH	5.35543	5.0268
38	35	GAPDH	5.35497	5.0247
38	36	GAPDH	5.33578	5.00387
38	37	GAPDH	5.34171	5.00817
38	38	GAPDH	5.33628	5.0011
38	39	GAPDH	5.3365	4.99967
38	40	GAPDH	5.33862	5.00015
39	1	GAPDH	0.287042	-0.00107581
39	2	GAPDH	0.290657	0.000915106
39	3	GAPDH	0.29277	0.0014044
39	4	GAPDH	0.292289	-0.000701108
39	5	GAPDH	0.294328	-0.000285547
39	6	GAPDH	0.294807	-0.00143094
39	7	GAPDH	0.297827	-3.54201e-05
39	8	GAPDH	0.300071	0.000585003
39	9	GAPDH	0.301574	0.000463616
39	10	GAPDH	0.306911	0.00417651
39	11	GAPDH	0.317168	0.0128094
39	12	GAPDH	0.334658	0.0286761
39	13	GAPDH	0.366872	0.0592658
39	14	GAPDH	0.430758	0.121528
39	15	GAPDH	0.551105	0.240251
39	16	GAPDH	0.768828	0.45635
39	17	GAPDH	1.14395	0.82985
39	18	GAPDH	1.73131	1.41558
39	19	GAPDH	2.45727	2.13992
39	20	GAPDH	3.24235	2.92338
39	21	GAPDH	3.91998	3.59938
39	22	GAPDH	4.42319	4.10097
39	23	GAPDH	4.77795	4.45411
39	24	GAPDH	5.0015	4.67603
39	25	GAPDH	5.15573	4.82863
39	26	GAPDH	5.25007	4.92135
39	27	GAPDH	5.31441	4.98407
39	28	GAPDH	5.35486	5.02289
39	29	GAPDH	5.37174	5.03815
39	30	GAPDH	5.3738	5.03859
39	31	GAPDH	5.36339	5.02655
39	32	GAPDH	5.36879	5.03033
39	33	GAPDH	5.36286	5.02278
39	34	GAPDH	5.35314	5.01143
39	35	GAPDH	5.35114	5.00781
39	36	GAPDH	5.35843	5.01347
39	37	GAPDH	5.35126	5.00468
39	38	GAPDH	5.34655	4.99834
39	39	GAPDH	5.33143	4.9816
39	40	GAPDH	5.34495	4.99349
40	1	GAPDH	0.296589	0.0106936
40	2	GAPDH	0.295467	0.00730206
40	3	GAPDH	0.288748	-0.00168795
40	4	GAPDH	0.290998	-0.001708
40	5	GAPDH	0.298558	0.00358228
40	6	GAPDH	0.299779	0.00253304
40	7	GAPDH	0.299439	-7.80856e-05
40	8	GAPDH	0.299688	-0.00209856
40	9	GAPDH	0.302509	-0.00154855
40	10	GAPDH	0.307333	0.00100582
40	11	GAPDH	0.315645	0.00704738
40	12	GAPDH	0.333424	0.0225565
40	13	GAPDH	0.365825	0.0526872
40	14	GAPDH	0.427392	0.111984
40	15	GAPDH	0.543455	0.225776
40	16	GAPDH	0.754746	0.434798
40	17	GAPDH	1.11615	0.793928
40	18	GAPDH	1.67139	1.3469
40	19	GAPDH	2.39072	2.06396
40	20	GAPDH	3.15108	2.82205
40	21	GAPDH	3.80741	3.47611
40	22	GAPDH	4.31329	3.97972
40	23	GAPDH	4.66453	4.32869
40	24	GAPDH	4.89455	4.55644
40	25	GAPDH	5.06124	4.72086
40	26	GAPDH	5.17309	4.83044
40	27	GAPDH	5.23531	4.89039
40	28	GAPDH	5.2826	4.93541
40	29	GAPDH	5.29987	4.95041
40	30	GAPDH	5.3086	4.95687
40	31	GAPDH	5.30965	4.95565
40	32	GAPDH	5.30484	4.94857
40	33	GAPDH	5.30674	4.9482
40	34	GAPDH	5.30248	4.94167
40	35	GAPDH	5.30174	4.93865
40	36	GAPDH	5.29784	4.93248
40	37	GAPDH	5.30069	4.93307
40	38	GAPDH	5.29953	4.92963
40	39	GAPDH	5.29574	4.92357
40	40	GAPDH	5.30264	4.92821
41	1	GAPDH	0.240706	0.00107664
41	2	GAPDH	0.241258	0.0003828
41	3	GAPDH	0.24235	0.000229468
41	4	GAPDH	0.243534	0.000168315
41	5	GAPDH	0.245845	0.00123351
41	6	GAPDH	0.244565	-0.00129203
41	7	GAPDH	0.245544	-0.00155955
41	8	GAPDH	0.248192	-0.000157256
41	9	GAPDH	0.250972	0.00137753
41	10	GAPDH	0.256477	0.00563656
41	11	GAPDH	0.267136	0.0150496
41	12	GAPDH	0.286272	0.0329404
41	13	GAPDH	0.324065	0.0694878
41	14	GAPDH	0.393027	0.137204
41	15	GAPDH	0.523349	0.26628
41	16	GAPDH	0.762244	0.50393
41	17	GAPDH	1.16104	0.901484
41	18	GAPDH	1.74733	1.48652
41	19	GAPDH	2.47659	2.21453
41	20	GAPDH	3.2257	2.96241
41	21	GAPDH	3.85998	3.59544
41	22	GAPDH	4.33394	4.06815
41	23	GAPDH	4.65167	4.38464
41	24	GAPDH	4.87031	4.60203
41	25	GAPDH	5.03942	4.76989
41	26	GAPDH	5.16707	4.8963
41	27	GAPDH	5.24178	4.96976
41	28	GAPDH	5.29507	5.02181
41	29	GAPDH	5.32516	5.05065
41	30	GAPDH	5.32489	5.04913
41	31	GAPDH	5.33436	5.05736
41	32	GAPDH	5.32835	5.0501
41	33	GAPDH	5.34116	5.06167
41	34	GAPDH	5.35004	5.0693
41	35	GAPDH	5.33576	5.05378
41	36	GAPDH	5.3385	5.05527
41	37	GAPDH	5.33585	5.05138
41	38	GAPDH	5.34075	5.05503
41	39	GAPDH	5.33268	5.04572
41	40	GAPDH	5.33514	5.04693
42	1	GAPDH	0.253353	0.00164454
42	2	GAPDH	0.254905	0.00182826
42	3	GAPDH	0.255719	0.00127523
42	4	GAPDH	0.256588	0.000775379
42	5	GAPDH	0.256534	-0.000646233
42	6	GAPDH	0.25742	-0.00112731
42	7	GAPDH	0.259108	-0.000807842
42	8	GAPDH	0.259745	-0.00153834
42	9	GAPDH	0.262313	-0.000338298
42	10	GAPDH	0.266427	0.00240741
42	11	GAPDH	0.274473	0.00908637
42	12	GAPDH	0.289128	0.0223732
42	13	GAPDH	0.318308	0.0501854
42	14	GAPDH	0.37388	0.104389
42	15	GAPDH	0.479026	0.208168
42	16	GAPDH	0.667812	0.395586
42	17	GAPDH	0.992258	0.718664
42	18	GAPDH	1.49453	1.21957
42	19	GAPDH	2.15347	1.87714
42	20	GAPDH	2.86331	2.58561
42	21	GAPDH	3.50133	3.22226
42	22	GAPDH	4.00538	3.72495
42	23	GAPDH	4.36831	4.08651
42	24	GAPDH	4.6298	4.34663
42	25	GAPDH	4.81949	4.53495
42	26	GAPDH	4.94898	4.66307
42	27	GAPDH	5.02944	4.74216
42	28	GAPDH	5.10196	4.81332
42	29	GAPDH	5.14984	4.85983
42	30	GAPDH	5.16947	4.87809
42	31	GAPDH	5.18099	4.88825
42	32	GAPDH	5.19691	4.90279
42	33	GAPDH	5.19236	4.89688
42	34	GAPDH	5.18585	4.889
42	35	GAPDH	5.18298	4.88476
42	36	GAPDH	5.19167	4.89208
42	37	GAPDH	5.19923	4.89828
42	38	GAPDH	5.20088	4.89856
42	39	GAPDH	5.19341	4.88972
42	40	GAPDH	5.18801	4.88295
43	1	GAPDH	0.267071	0.00137705
43	2	GAPDH	0.268707	0.00164679
43	3	GAPDH	0.269033	0.000605434
43	4	GAPDH	0.270451	0.000657201
43	5	GAPDH	0.270158	-0.00100306
43	6	GAPDH	0.271444	-0.00108373
43	7	GAPDH	0.273415	-0.000479341
43	8	GAPDH	0.276564	0.00130349
43	9	GAPDH	0.281196	0.00456849
43	10	GAPDH	0.293232	0.015238
43	11	GAPDH	0.302202	0.0228412
43	12	GAPDH	0.325249	0.044521
43	13	GAPDH	0.371231	0.0891365
43	14	GAPDH	0.460335	0.176874
43	15	GAPDH	0.624782	0.339954
43	16	GAPDH	0.915364	0.629169
43	17	GAPDH	1.3803	1.09274
43	18	GAPDH	2.03497	1.74604
43	19	GAPDH	2.79237	2.50208
43	20	GAPDH	3.50225	3.21059
43	21	GAPDH	4.06091	3.76789
43	22	GAPDH	4.4665	4.17211
43	23	GAPDH	4.7436	4.44784
43	24	GAPDH	4.92283	4.6257
43	25	GAPDH	5.05651	4.75801
43	26	GAPDH	5.15118	4.85132
43	27	GAPDH	5.20533	4.9041
43	28	GAPDH	5.23942	4.93682
43	29	GAPDH	5.25985	4.95589
43	30	GAPDH	5.26993	4.9646
43	31	GAPDH	5.26763	4.96094
43	32	GAPDH	5.26982	4.96176
43	33	GAPDH	5.26739	4.95796
43	34	GAPDH	5.26085	4.95005
43	35	GAPDH	5.26029	4.94813
43	36	GAPDH	5.26593	4.9524
43	37	GAPDH	5.26053	4.94564
43	38	GAPDH	5.25457	4.93831
43	39	GAPDH	5.25006	4.93243
43	40	GAPDH	5.25114	4.93214
44	1
44	2
44	3
44	4
44	5
44	6
44	7
44	8
44	9
44	10
44	11
44	12
44	13
44	14
44	15
44	16
44	17
44	18
44	19
44	20
44	21
44	22
44	23
44	24
44	25
44	26
44	27
44	28
44	29
44	30
44	31
44	32
44	33
44	34
44	35
44	36
44	37
44	38
44	39
44	40
45	1
45	2
45	3
45	4
45	5
45	6
45	7
45	8
45	9
45	10
45	11
45	12
45	13
45	14
45	15
45	16
45	17
45	18
45	19
45	20
45	21
45	22
45	23
45	24
45	25
45	26
45	27
45	28
45	29
45	30
45	31
45	32
45	33
45	34
45	35
45	36
45	37
45	38
45	39
45	40
46	1
46	2
46	3
46	4
46	5
46	6
46	7
46	8
46	9
46	10
46	11
46	12
46	13
46	14
46	15
46	16
46	17
46	18
46	19
46	20
46	21
46	22
46	23
46	24
46	25
46	26
46	27
46	28
46	29
46	30
46	31
46	32
46	33
46	34
46	35
46	36
46	37
46	38
46	39
46	40
47	1
47	2
47	3
47	4
47	5
47	6
47	7
47	8
47	9
47	10
47	11
47	12
47	13
47	14
47	15
47	16
47	17
47	18
47	19
47	20
47	21
47	22
47	23
47	24
47	25
47	26
47	27
47	28
47	29
47	30
47	31
47	32
47	33
47	34
47	35
47	36
47	37
47	38
47	39
47	40
48	1
48	2
48	3
48	4
48	5
48	6
48	7
48	8
48	9
48	10
48	11
48	12
48	13
48	14
48	15
48	16
48	17
48	18
48	19
48	20
48	21
48	22
48	23
48	24
48	25
48	26
48	27
48	28
48	29
48	30
48	31
48	32
48	33
48	34
48	35
48	36
48	37
48	38
48	39
48	40
49	1
49	2
49	3
49	4
49	5
49	6
49	7
49	8
49	9
49	10
49	11
49	12
49	13
49	14
49	15
49	16
49	17
49	18
49	19
49	20
49	21
49	22
49	23
49	24
49	25
49	26
49	27
49	28
49	29
49	30
49	31
49	32
49	33
49	34
49	35
49	36
49	37
[truncated: 13,403 more rows]

## Sheet: Results
Block Type	384-Well Block
Calibration ABY is expired	No
Calibration ABY performed on	2022-06-23 13:19:46 PM EDT
Calibration Background is expired	No
Calibration Background performed on	2022-06-23 12:57:08 PM EDT
Calibration CY5 is expired	No
Calibration CY5 performed on	2022-06-23 13:19:46 PM EDT
Calibration FAM is expired	No
Calibration FAM performed on	2022-06-23 13:12:12 PM EDT
Calibration JUN is expired	No
Calibration JUN performed on	2022-06-23 13:19:46 PM EDT
Calibration MUSTANG PURPLE is expired	No
Calibration MUSTANG PURPLE performed on	2022-06-23 13:19:46 PM EDT
Calibration NED is expired	No
Calibration NED performed on	2022-06-23 13:19:46 PM EDT
Calibration ROI is expired	No
Calibration ROI performed on	2022-06-23 12:50:04 PM EDT
Calibration ROX is expired	No
Calibration ROX performed on	2022-06-23 13:12:12 PM EDT
Calibration SYBR is expired	No
Calibration SYBR performed on	2022-06-23 13:12:12 PM EDT
Calibration TAMRA is expired	No
Calibration TAMRA performed on	2022-06-23 13:12:12 PM EDT
Calibration Uniformity is expired	No
Calibration Uniformity performed on	2022-06-23 13:04:45 PM EDT
Calibration VIC is expired	No
Calibration VIC performed on	2022-06-23 13:12:12 PM EDT
Chemistry	SYBR_GREEN
Experiment Barcode
Experiment Comments
Experiment File Name	D:\Users\Public\Documents\Jihye\2022-12-19 121948.eds
Experiment Name	2022-12-19 121948
Experiment Run End Time	2022-12-19 10:31:01 AM EST
Experiment Type	Comparative Cт (ΔΔCт)
Experiment User Name
Instrument Name	278882464
Instrument Serial Number	278882464
Instrument Type	ViiA 7
Passive Reference	ROX
Quantification Cycle Method	Ct
Signal Smoothing On	true
Stage/ Cycle where Analysis is performed	Stage 2, Step 2
Well	Well Position	Omit	Sample Name	Target Name	Task	Reporter	Quencher	Quantity	Quantity Mean	Quantity SD	RQ	RQ Min	RQ Max	CT	Ct Mean	Ct SD	Delta Ct	Delta Ct Mean	Delta Ct SE	Delta Delta Ct	Automatic Ct Threshold	Ct Threshold	Automatic Baseline	Baseline Start	Baseline End	Comments	Amp Score	Cq Conf	Custom1	Custom2	Custom3	Custom4	Custom5	Custom6	Tm1	Tm2	Tm3	HIGHSD	NOAMP	EXPFAIL	MTP
32	B8	FALSE	Hucct-1 TM4SF1+ 1	CD133	UNKNOWN	SYBR	None							26.7287	26.6893	0.230412					TRUE	0.270755	TRUE	1	40		1.55969	0.990798							83.1248			N	N	N	N
33	B9	FALSE	Hucct-1 TM4SF1+ 1	CD133	UNKNOWN	SYBR	None							26.8975	26.6893	0.230412					TRUE	0.270755	TRUE	1	40		1.56052	0.991249							83.1248			N	N	N	N
34	B10	FALSE	Hucct-1 TM4SF1+ 1	CD133	UNKNOWN	SYBR	None							26.4418	26.6893	0.230412					TRUE	0.270755	TRUE	1	40		1.55925	0.990975							83.1248			N	N	N	N
38	B14	FALSE	Hucct-1 TM4SF1+ 1	GAPDH	UNKNOWN	SYBR	None				1	0.772148	1.29509	15.9907	15.9657	0.0327141		-10.7237	0.134363	0	TRUE	0.43678	TRUE	1	40		1.56788	0.99102							87.6806			N	N	N	N
39	B15	FALSE	Hucct-1 TM4SF1+ 1	GAPDH	UNKNOWN	SYBR	None				1	0.772148	1.29509	15.9287	15.9657	0.0327141		-10.7237	0.134363	0	TRUE	0.43678	TRUE	1	40		1.5712	0.984552							87.6806			N	N	N	N
40	B16	FALSE	Hucct-1 TM4SF1+ 1	GAPDH	UNKNOWN	SYBR	None				1	0.772148	1.29509	15.9776	15.9657	0.0327141		-10.7237	0.134363	0	TRUE	0.43678	TRUE	1	40		1.56446	0.990475							87.6806			N	N	N	N
56	C8	FALSE	Hucct-1 TM4SF1+ 2	CD133	UNKNOWN	SYBR	None							26.0569	26.0974	0.109707					TRUE	0.270755	TRUE	1	40		1.55635	0.991321							83.1248			N	N	N	N
57	C9	FALSE	Hucct-1 TM4SF1+ 2	CD133	UNKNOWN	SYBR	None							26.0137	26.0974	0.109707					TRUE	0.270755	TRUE	1	40		1.55164	0.983872							83.1248			N	N	N	N
58	C10	FALSE	Hucct-1 TM4SF1+ 2	CD133	UNKNOWN	SYBR	None							26.2216	26.0974	0.109707					TRUE	0.270755	TRUE	1	40		1.54243	0.989528							83.1248			N	N	N	N
62	C14	FALSE	Hucct-1 TM4SF1+ 2	GAPDH	UNKNOWN	SYBR	None				0.844389	0.673662	1.05838	15.4345	15.6177	0.171156		-10.4797	0.117374	0.244021	TRUE	0.43678	TRUE	1	40		1.5695	0.987172							87.6806			N	N	N	N
63	C15	FALSE	Hucct-1 TM4SF1+ 2	GAPDH	UNKNOWN	SYBR	None				0.844389	0.673662	1.05838	15.6453	15.6177	0.171156		-10.4797	0.117374	0.244021	TRUE	0.43678	TRUE	1	40		1.56155	0.989616							87.6806			N	N	N	N
64	C16	FALSE	Hucct-1 TM4SF1+ 2	GAPDH	UNKNOWN	SYBR	None				0.844389	0.673662	1.05838	15.7734	15.6177	0.171156		-10.4797	0.117374	0.244021	TRUE	0.43678	TRUE	1	40		1.55225	0.991304							87.6806			N	N	N	N
80	D8	FALSE	Hucct-1 TM4SF1+ 3	CD133	UNKNOWN	SYBR	None							27.2714	27.286	0.0525676					TRUE	0.270755	TRUE	1	40		1.5565	0.991212							83.1248			N	N	N	N
81	D9	FALSE	Hucct-1 TM4SF1+ 3	CD133	UNKNOWN	SYBR	None							27.2423	27.286	0.0525676					TRUE	0.270755	TRUE	1	40		1.55353	0.992937							83.1248			N	N	N	N
82	D10	FALSE	Hucct-1 TM4SF1+ 3	CD133	UNKNOWN	SYBR	None							27.3444	27.286	0.0525676					TRUE	0.270755	TRUE	1	40		1.55381	0.988552							83.1248			N	N	N	N
86	D14	FALSE	Hucct-1 TM4SF1+ 3	GAPDH	UNKNOWN	SYBR	None				0.813314	0.765828	0.863743	16.858	16.8605	0.0129676		-10.4256	0.0312597	0.298116	TRUE	0.43678	TRUE	1	40		1.56384	0.990564							87.6806			N	N	N	N
87	D15	FALSE	Hucct-1 TM4SF1+ 3	GAPDH	UNKNOWN	SYBR	None				0.813314	0.765828	0.863743	16.8489	16.8605	0.0129676		-10.4256	0.0312597	0.298116	TRUE	0.43678	TRUE	1	40		1.56883	0.986949							87.6806			N	N	N	N
88	D16	FALSE	Hucct-1 TM4SF1+ 3	GAPDH	UNKNOWN	SYBR	None				0.813314	0.765828	0.863743	16.8745	16.8605	0.0129676		-10.4256	0.0312597	0.298116	TRUE	0.43678	TRUE	1	40		1.56475	0.991494							87.6806			N	N	N	N
104	E8	FALSE	Hucct-1 TM4SF1- 1	CD133	UNKNOWN	SYBR	None							29.5585	29.1633	0.381172					TRUE	0.270755	TRUE	1	40		1.5503	0.994719							83.1248			N	N	N	N
105	E9	FALSE	Hucct-1 TM4SF1- 1	CD133	UNKNOWN	SYBR	None							29.1333	29.1633	0.381172					TRUE	0.270755	TRUE	1	40		1.55119	0.988936							83.1248			N	N	N	N
106	E10	FALSE	Hucct-1 TM4SF1- 1	CD133	UNKNOWN	SYBR	None							28.798	29.1633	0.381172					TRUE	0.270755	TRUE	1	40		1.56403	0.99537							83.1248			N	N	N	N
110	E14	FALSE	Hucct-1 TM4SF1- 1	GAPDH	UNKNOWN	SYBR	None				0.807064	0.509624	1.2781	18.6518	18.7488	0.160951		-10.4144	0.238884	0.309246	TRUE	0.43678	TRUE	1	40		1.56961	0.990152							87.5466			N	N	N	N
111	E15	FALSE	Hucct-1 TM4SF1- 1	GAPDH	UNKNOWN	SYBR	None				0.807064	0.509624	1.2781	18.9346	18.7488	0.160951		-10.4144	0.238884	0.309246	TRUE	0.43678	TRUE	1	40		1.55902	0.990918							87.5466			N	N	N	N
112	E16	FALSE	Hucct-1 TM4SF1- 1	GAPDH	UNKNOWN	SYBR	None				0.807064	0.509624	1.2781	18.6601	18.7488	0.160951		-10.4144	0.238884	0.309246	TRUE	0.43678	TRUE	1	40		1.56706	0.985149							87.5466			N	N	N	N
128	F8	FALSE	Hucct-1 TM4SF1- 2	CD133	UNKNOWN	SYBR	None							35.0658	35.3994	0.323447					TRUE	0.270755	TRUE	1	40		1.48765	0.98666							79.3729	73.6111		N	N	N	Y
129	F9	FALSE	Hucct-1 TM4SF1- 2	CD133	UNKNOWN	SYBR	None							35.4206	35.3994	0.323447					TRUE	0.270755	TRUE	1	40		1.43606	0.985574							75.2191	79.5069		N	N	N	Y
130	F10	FALSE	Hucct-1 TM4SF1- 2	CD133	UNKNOWN	SYBR	None							35.7117	35.3994	0.323447					TRUE	0.270755	TRUE	1	40		1.46565	0.986514							79.3729			N	N	N	N
134	F14	FALSE	Hucct-1 TM4SF1- 2	GAPDH	UNKNOWN	SYBR	None				5.44847	2.89077	10.2692	21.8842	22.2298	0.469869		-13.1695	0.32934	-2.44585	TRUE	0.43678	TRUE	1	40		1.57381	0.990088							86.8767			N	N	N	N
135	F15	FALSE	Hucct-1 TM4SF1- 2	GAPDH	UNKNOWN	SYBR	None				5.44847	2.89077	10.2692	22.0405	22.2298	0.469869		-13.1695	0.32934	-2.44585	TRUE	0.43678	TRUE	1	40		1.56035	0.98657							86.8767			N	N	N	N
136	F16	FALSE	Hucct-1 TM4SF1- 2	GAPDH	UNKNOWN	SYBR	None				5.44847	2.89077	10.2692	22.7649	22.2298	0.469869		-13.1695	0.32934	-2.44585	TRUE	0.43678	TRUE	1	40		1.55469	0.987394							86.8767			N	N	N	N
152	G8	FALSE	Hucct-1 TM4SF1- 3	CD133	UNKNOWN	SYBR	None							27.6352	28.085	0.556897					TRUE	0.270755	TRUE	1	40		1.55737	0.991452							83.2588			Y	N	N	N
153	G9	FALSE	Hucct-1 TM4SF1- 3	CD133	UNKNOWN	SYBR	None							28.7079	28.085	0.556897					TRUE	0.270755	TRUE	1	40		1.55249	0.993837							83.2588			Y	N	N	N
154	G10	FALSE	Hucct-1 TM4SF1- 3	CD133	UNKNOWN	SYBR	None							27.9119	28.085	0.556897					TRUE	0.270755	TRUE	1	40		1.55217	0.983137							83.2588			Y	N	N	N
158	G14	FALSE	Hucct-1 TM4SF1- 3	GAPDH	UNKNOWN	SYBR	None				1.17492	0.612366	2.25428	17.2832	17.1288	0.183882		-10.9562	0.338599	-0.232567	TRUE	0.43678	TRUE	1	40		1.56512	0.989333							87.6806			N	N	N	N
159	G15	FALSE	Hucct-1 TM4SF1- 3	GAPDH	UNKNOWN	SYBR	None				1.17492	0.612366	2.25428	17.1778	17.1288	0.183882		-10.9562	0.338599	-0.232567	TRUE	0.43678	TRUE	1	40		1.56066	0.987638							87.6806			N	N	N	N
160	G16	FALSE	Hucct-1 TM4SF1- 3	GAPDH	UNKNOWN	SYBR	None				1.17492	0.612366	2.25428	16.9253	17.1288	0.183882		-10.9562	0.338599	-0.232567	TRUE	0.43678	TRUE	1	40		1.57269	0.990725							87.6806			N	N	N	N
176	H8	FALSE	SNU1079 TM4SF1+ 1	CD133	UNKNOWN	SYBR	None							29.5594	29.6386	0.0798001					TRUE	0.270755	TRUE	1	40		1.55313	0.995208							83.2588			N	N	N	N
177	H9	FALSE	SNU1079 TM4SF1+ 1	CD133	UNKNOWN	SYBR	None							29.7189	29.6386	0.0798001					TRUE	0.270755	TRUE	1	40		1.56798	0.987705							83.2588			N	N	N	N
178	H10	FALSE	SNU1079 TM4SF1+ 1	CD133	UNKNOWN	SYBR	None							29.6376	29.6386	0.0798001					TRUE	0.270755	TRUE	1	40		1.54351	0.989632							83.2588			N	N	N	N
179	H11	FALSE	WATER	CD133	UNKNOWN	SYBR	None							37.3983	36.3798	0.888289					TRUE	0.270755	TRUE	1	40		1.29615	0.954904							76.0231			Y	N	N	N
180	H12	FALSE	WATER	CD133	UNKNOWN	SYBR	None							35.7657	36.3798	0.888289					TRUE	0.270755	TRUE	1	40		1.41908	0.980668							74.2811			Y	N	N	N
181	H13	FALSE	WATER	CD133	UNKNOWN	SYBR	None							35.9753	36.3798	0.888289					TRUE	0.270755	TRUE	1	40		1.41748	0.979877							75.4871			Y	N	N	N
182	H14	FALSE	SNU1079 TM4SF1+ 1	GAPDH	UNKNOWN	SYBR	None				2.63081	2.2862	3.02737	17.6297	17.5194	0.0979769		-12.1192	0.0729555	-1.39551	TRUE	0.43678	TRUE	1	40		1.57536	0.990515							87.6806			N	N	N	N
183	H15	FALSE	SNU1079 TM4SF1+ 1	GAPDH	UNKNOWN	SYBR	None				2.63081	2.2862	3.02737	17.4862	17.5194	0.0979769		-12.1192	0.0729555	-1.39551	TRUE	0.43678	TRUE	1	40		1.57681	0.985262							87.6806			N	N	N	N
184	H16	FALSE	SNU1079 TM4SF1+ 1	GAPDH	UNKNOWN	SYBR	None				2.63081	2.2862	3.02737	17.4424	17.5194	0.0979769		-12.1192	0.0729555	-1.39551	TRUE	0.43678	TRUE	1	40		1.57182	0.986755							87.6806			N	N	N	N
185	H17	FALSE	WATER	GAPDH	UNKNOWN	SYBR	None							Undetermined							TRUE	0.43678	TRUE	1	40		0.793561	0							71.7352			N	N	N	N
186	H18	FALSE	WATER	GAPDH	UNKNOWN	SYBR	None							Undetermined							TRUE	0.43678	TRUE	1	40		0	0							76.425			N	Y	Y	N
187	H19	FALSE	WATER	GAPDH	UNKNOWN	SYBR	None							Undetermined							TRUE	0.43678	TRUE	1	40		0.686076	0							76.961			N	N	N	N
200	I8	FALSE	SNU1079 TM4SF1+ 2	CD133	UNKNOWN	SYBR	None							28.5177	28.5388	0.0648932					TRUE	0.270755	TRUE	1	40		1.55476	0.991626							83.2588			N	N	N	N
201	I9	FALSE	SNU1079 TM4SF1+ 2	CD133	UNKNOWN	SYBR	None							28.4871	28.5388	0.0648932					TRUE	0.270755	TRUE	1	40		1.56203	0.992344							83.2588			N	N	N	N
202	I10	FALSE	SNU1079 TM4SF1+ 2	CD133	UNKNOWN	SYBR	None							28.6116	28.5388	0.0648932					TRUE	0.270755	TRUE	1	40		1.55422	0.992676							83.2588			N	N	N	N
206	I14	FALSE	SNU1079 TM4SF1+ 2	GAPDH	UNKNOWN	SYBR	None				2.06946	1.91356	2.23807	16.7844	16.7659	0.0275363		-11.7729	0.0406996	-1.04926	TRUE	0.43678	TRUE	1	40		1.56527	0.989707							87.8146			N	N	N	N
207	I15	FALSE	SNU1079 TM4SF1+ 2	GAPDH	UNKNOWN	SYBR	None				2.06946	1.91356	2.23807	16.779	16.7659	0.0275363		-11.7729	0.0406996	-1.04926	TRUE	0.43678	TRUE	1	40		1.56814	0.988918							87.8146			N	N	N	N
208	I16	FALSE	SNU1079 TM4SF1+ 2	GAPDH	UNKNOWN	SYBR	None				2.06946	1.91356	2.23807	16.7342	16.7659	0.0275363		-11.7729	0.0406996	-1.04926	TRUE	0.43678	TRUE	1	40		1.57189	0.986438							87.6806			N	N	N	N
224	J8	FALSE	SNU1079 TM4SF1+ 3	CD133	UNKNOWN	SYBR	None							30.4474	30.3996	0.109406					TRUE	0.270755	TRUE	1	40		1.55693	0.991853							83.2588			N	N	N	N
225	J9	FALSE	SNU1079 TM4SF1+ 3	CD133	UNKNOWN	SYBR	None							30.2745	30.3996	0.109406					TRUE	0.270755	TRUE	1	40		1.55996	0.993934							83.2588			N	N	N	N
226	J10	FALSE	SNU1079 TM4SF1+ 3	CD133	UNKNOWN	SYBR	None							30.477	30.3996	0.109406					TRUE	0.270755	TRUE	1	40		1.49378	0.974133							83.2588			N	N	N	N
230	J14	FALSE	SNU1079 TM4SF1+ 3	GAPDH	UNKNOWN	SYBR	None				3.11669	2.18486	4.44593	17.9305	18.0359	0.300398		-12.3637	0.184579	-1.64001	TRUE	0.43678	TRUE	1	40		1.56247	0.991751							87.6806			N	N	N	N
231	J15	FALSE	SNU1079 TM4SF1+ 3	GAPDH	UNKNOWN	SYBR	None				3.11669	2.18486	4.44593	17.8025	18.0359	0.300398		-12.3637	0.184579	-1.64001	TRUE	0.43678	TRUE	1	40		1.57773	0.992424							87.6806			N	N	N	N
232	J16	FALSE	SNU1079 TM4SF1+ 3	GAPDH	UNKNOWN	SYBR	None				3.11669	2.18486	4.44593	18.3748	18.0359	0.300398		-12.3637	0.184579	-1.64001	TRUE	0.43678	TRUE	1	40		1.49217	0.97383							87.6806			N	N	N	N
248	K8	FALSE	SNU1079 TM4SF1- 1	CD133	UNKNOWN	SYBR	None							29.7926	29.6788	0.186004					TRUE	0.270755	TRUE	1	40		1.55559	0.992389							83.2588			N	N	N	N
249	K9	FALSE	SNU1079 TM4SF1- 1	CD133	UNKNOWN	SYBR	None							29.4641	29.6788	0.186004					TRUE	0.270755	TRUE	1	40		1.56251	0.990461							83.2588			N	N	N	N
250	K10	FALSE	SNU1079 TM4SF1- 1	CD133	UNKNOWN	SYBR	None							29.7796	29.6788	0.186004					TRUE	0.270755	TRUE	1	40		1.56021	0.990419							83.2588			N	N	N	N
254	K14	FALSE	SNU1079 TM4SF1- 1	GAPDH	UNKNOWN	SYBR	None				2.58198	2.09128	3.1878	17.5527	17.5866	0.0372704		-12.0921	0.109524	-1.36848	TRUE	0.43678	TRUE	1	40		1.56847	0.98752							87.6806			N	N	N	N
255	K15	FALSE	SNU1079 TM4SF1- 1	GAPDH	UNKNOWN	SYBR	None				2.58198	2.09128	3.1878	17.6265	17.5866	0.0372704		-12.0921	0.109524	-1.36848	TRUE	0.43678	TRUE	1	40		1.56375	0.98878							87.6806			N	N	N	N
256	K16	FALSE	SNU1079 TM4SF1- 1	GAPDH	UNKNOWN	SYBR	None				2.58198	2.09128	3.1878	17.5807	17.5866	0.0372704		-12.0921	0.109524	-1.36848	TRUE	0.43678	TRUE	1	40		1.56593	0.989543							87.6806			N	N	N	N
272	L8	FALSE	SNU1079 TM4SF1- 2	CD133	UNKNOWN	SYBR	None							35.5509	34.3178	1.14807					TRUE	0.270755	TRUE	1	40		1.42721	0.983333							74.5491	79.2389		Y	N	N	Y
273	L9	FALSE	SNU1079 TM4SF1- 2	CD133	UNKNOWN	SYBR	None							33.2798	34.3178	1.14807					TRUE	0.270755	TRUE	1	40		1.57483	0.989525							83.2588	78.971		Y	N	N	Y
274	L10	FALSE	SNU1079 TM4SF1- 2	CD133	UNKNOWN	SYBR	None							34.1228	34.3178	1.14807					TRUE	0.270755	TRUE	1	40		1.54943	0.989358							83.2588			Y	N	N	N
278	L14	FALSE	SNU1079 TM4SF1- 2	GAPDH	UNKNOWN	SYBR	None				7.70356	2.14717	27.6386	20.5771	20.6486	0.0628115		-13.6692	0.66383	-2.94553	TRUE	0.43678	TRUE	1	40		1.57589	0.988412							87.0107			N	N	N	N
279	L15	FALSE	SNU1079 TM4SF1- 2	GAPDH	UNKNOWN	SYBR	None				7.70356	2.14717	27.6386	20.6738	20.6486	0.0628115		-13.6692	0.66383	-2.94553	TRUE	0.43678	TRUE	1	40		1.56671	0.991309							87.0107			N	N	N	N
280	L16	FALSE	SNU1079 TM4SF1- 2	GAPDH	UNKNOWN	SYBR	None				7.70356	2.14717	27.6386	20.695	20.6486	0.0628115		-13.6692	0.66383	-2.94553	TRUE	0.43678	TRUE	1	40		1.56639	0.991297							87.0107			N	N	N	N
296	M8	FALSE	SNU1079 TM4SF1- 3	CD133	UNKNOWN	SYBR	None							29.8869	30.2419	0.564705					TRUE	0.270755	TRUE	1	40		1.55386	0.991594							83.2588			Y	N	N	N
297	M9	FALSE	SNU1079 TM4SF1- 3	CD133	UNKNOWN	SYBR	None							30.8931	30.2419	0.564705					TRUE	0.270755	TRUE	1	40		1.55608	0.990285							83.2588			Y	N	N	N
298	M10	FALSE	SNU1079 TM4SF1- 3	CD133	UNKNOWN	SYBR	None							29.9457	30.2419	0.564705					TRUE	0.270755	TRUE	1	40		1.55224	0.991559							83.2588			Y	N	N	N
302	M14	FALSE	SNU1079 TM4SF1- 3	GAPDH	UNKNOWN	SYBR	None				3.08838	1.58215	6.02856	17.8869	17.8914	0.208544		-12.3505	0.347554	-1.62685	TRUE	0.43678	TRUE	1	40		1.57444	0.987463							87.6806			N	N	N	N
303	M15	FALSE	SNU1079 TM4SF1- 3	GAPDH	UNKNOWN	SYBR	None				3.08838	1.58215	6.02856	17.6851	17.8914	0.208544		-12.3505	0.347554	-1.62685	TRUE	0.43678	TRUE	1	40		1.57491	0.989267							87.6806			N	N	N	N
304	M16	FALSE	SNU1079 TM4SF1- 3	GAPDH	UNKNOWN	SYBR	None				3.08838	1.58215	6.02856	18.1021	17.8914	0.208544		-12.3505	0.347554	-1.62685	TRUE	0.43678	TRUE	1	40		1.54411	0.985121							87.6806			N	N	N	N
Analysis Type	Singleplex
Endogenous Control	CD133
RQ Min/Max Confidence Level	95.0
Reference Sample	Hucct-1 TM4SF1+ 1

## Sheet: Melt Curve Raw Data
Block Type	384-Well Block
Calibration ABY is expired	No
Calibration ABY performed on	2022-06-23 13:19:46 PM EDT
Calibration Background is expired	No
Calibration Background performed on	2022-06-23 12:57:08 PM EDT
Calibration CY5 is expired	No
Calibration CY5 performed on	2022-06-23 13:19:46 PM EDT
Calibration FAM is expired	No
Calibration FAM performed on	2022-06-23 13:12:12 PM EDT
Calibration JUN is expired	No
Calibration JUN performed on	2022-06-23 13:19:46 PM EDT
Calibration MUSTANG PURPLE is expired	No
Calibration MUSTANG PURPLE performed on	2022-06-23 13:19:46 PM EDT
Calibration NED is expired	No
Calibration NED performed on	2022-06-23 13:19:46 PM EDT
Calibration ROI is expired	No
Calibration ROI performed on	2022-06-23 12:50:04 PM EDT
Calibration ROX is expired	No
Calibration ROX performed on	2022-06-23 13:12:12 PM EDT
Calibration SYBR is expired	No
Calibration SYBR performed on	2022-06-23 13:12:12 PM EDT
Calibration TAMRA is expired	No
Calibration TAMRA performed on	2022-06-23 13:12:12 PM EDT
Calibration Uniformity is expired	No
Calibration Uniformity performed on	2022-06-23 13:04:45 PM EDT
Calibration VIC is expired	No
Calibration VIC performed on	2022-06-23 13:12:12 PM EDT
Chemistry	SYBR_GREEN
Experiment Barcode
Experiment Comments
Experiment File Name	D:\Users\Public\Documents\Jihye\2022-12-19 121948.eds
Experiment Name	2022-12-19 121948
Experiment Run End Time	2022-12-19 10:31:01 AM EST
Experiment Type	Comparative Cт (ΔΔCт)
Experiment User Name
Instrument Name	278882464
Instrument Serial Number	278882464
Instrument Type	ViiA 7
Passive Reference	ROX
Quantification Cycle Method	Ct
Signal Smoothing On	true
Stage/ Cycle where Analysis is performed	Stage 2, Step 2
Well	Well Position	Reading	Temperature	Fluorescence	Derivative
32	B8	1	60.2116	5.42389	0.271382
32	B8	2	60.4796	5.37974	0.275332
32	B8	3	60.7476	5.3596	0.279101
32	B8	4	61.0156	5.30304	0.281929
32	B8	5	61.2836	5.28896	0.283452
32	B8	6	61.5516	5.25527	0.283652
32	B8	7	61.8195	5.20543	0.28266
32	B8	8	62.0875	5.17866	0.280584
32	B8	9	62.3555	5.15445	0.277525
32	B8	10	62.6235	5.10524	0.273719
32	B8	11	62.8915	5.07409	0.269676
32	B8	12	63.1595	5.0532	0.266122
32	B8	13	63.4275	5.01016	0.263791
32	B8	14	63.6955	4.9829	0.26312
32	B8	15	63.9635	4.96555	0.264055
32	B8	16	64.2315	4.92132	0.266123
32	B8	17	64.4994	4.89162	0.268703
32	B8	18	64.7674	4.85002	0.271331
32	B8	19	65.0354	4.82943	0.27382
32	B8	20	65.3034	4.78736	0.276131
32	B8	21	65.5714	4.7643	0.278162
32	B8	22	65.8394	4.72372	0.27959
32	B8	23	66.1074	4.68651	0.279945
32	B8	24	66.3754	4.6569	0.278816
32	B8	25	66.6434	4.61982	0.276149
32	B8	26	66.9114	4.58142	0.272438
32	B8	27	67.1794	4.55413	0.268716
32	B8	28	67.4474	4.51205	0.266226
32	B8	29	67.7153	4.49079	0.26589
32	B8	30	67.9833	4.46905	0.267813
32	B8	31	68.2513	4.44417	0.271152
32	B8	32	68.5193	4.38667	0.274496
32	B8	33	68.7873	4.362	0.276551
32	B8	34	69.0553	4.3249	0.276702
32	B8	35	69.3233	4.28336	0.275174
32	B8	36	69.5913	4.26158	0.272745
32	B8	37	69.8593	4.22198	0.270291
32	B8	38	70.1273	4.19813	0.268439
32	B8	39	70.3953	4.15927	0.267484
32	B8	40	70.6632	4.12173	0.267464
32	B8	41	70.9312	4.10134	0.268256
32	B8	42	71.1992	4.06538	0.269598
32	B8	43	71.4672	4.02817	0.271097
32	B8	44	71.7352	4.0051	0.272298
32	B8	45	72.0032	3.96519	0.272829
32	B8	46	72.2712	3.9269	0.272566
32	B8	47	72.5392	3.89306	0.271674
32	B8	48	72.8072	3.87363	0.270516
32	B8	49	73.0752	3.8287	0.269507
32	B8	50	73.3431	3.80149	0.269013
32	B8	51	73.6111	3.76564	0.269295
32	B8	52	73.8791	3.73487	0.270444
32	B8	53	74.1471	3.69826	0.272261
32	B8	54	74.4151	3.68865	0.274203
32	B8	55	74.6831	3.63217	0.27547
32	B8	56	74.9511	3.59766	0.275303
32	B8	57	75.2191	3.56932	0.273297
32	B8	58	75.4871	3.53195	0.269591
32	B8	59	75.7551	3.50458	0.264835
32	B8	60	76.0231	3.46508	0.26001
32	B8	61	76.291	3.43846	0.256166
32	B8	62	76.559	3.4096	0.254187
32	B8	63	76.827	3.38339	0.254559
32	B8	64	77.095	3.35222	0.257253
32	B8	65	77.363	3.31933	0.261751
32	B8	66	77.631	3.29386	0.267211
32	B8	67	77.899	3.24946	0.272755
32	B8	68	78.167	3.22685	0.277785
32	B8	69	78.435	3.18051	0.282231
32	B8	70	78.703	3.15075	0.286709
32	B8	71	78.971	3.11757	0.292503
32	B8	72	79.2389	3.07582	0.301418
32	B8	73	79.5069	3.05282	0.315574
32	B8	74	79.7749	3.01482	0.337307
32	B8	75	80.0429	2.97813	0.36933
32	B8	76	80.3109	2.92791	0.415148
32	B8	77	80.5789	2.88674	0.479545
32	B8	78	80.8469	2.83168	0.56883
32	B8	79	81.1149	2.77655	0.690422
32	B8	80	81.3829	2.70451	0.851393
32	B8	81	81.6509	2.60717	1.0556
32	B8	82	81.9189	2.5024	1.29947
32	B8	83	82.1868	2.34799	1.56738
32	B8	84	82.4548	2.1451	1.82896
32	B8	85	82.7228	1.90138	2.04131
32	B8	86	82.9908	1.53002	2.15812
32	B8	87	83.2588	1.04391	2.14416
32	B8	88	83.5268	0.575546	1.98934
32	B8	89	83.7948	0.30494	1.71517
32	B8	90	84.0628	0.223428	1.3692
32	B8	91	84.3308	0.208614	1.00943
32	B8	92	84.5988	0.205505	0.686284
32	B8	93	84.8667	0.205115	0.430244
32	B8	94	85.1347	0.201726	0.249271
32	B8	95	85.4027	0.200783	0.134377
32	B8	96	85.6707	0.201639	0.068506
32	B8	97	85.9387	0.198732	0.0341751
32	B8	98	86.2067	0.198664	0.0176879
32	B8	99	86.4747	0.196643	0.0101682
32	B8	100	86.7427	0.19557	0.00673519
32	B8	101	87.0107	0.195888	0.00510849
32	B8	102	87.2787	0.197602	0.00438299
32	B8	103	87.5466	0.195538	0.00422007
32	B8	104	87.8146	0.194244	0.00443124
32	B8	105	88.0826	0.19553	0.00483281
32	B8	106	88.3506	0.193548	0.0052415
32	B8	107	88.6186	0.192443	0.00551316
32	B8	108	88.8866	0.191187	0.00557072
32	B8	109	89.1546	0.192332	0.00540638
32	B8	110	89.4226	0.189325	0.00506426
32	B8	111	89.6906	0.190704	0.00461448
32	B8	112	89.9586	0.189629	0.00413191
32	B8	113	90.2266	0.189864	0.00368323
32	B8	114	90.4946	0.187332	0.00331943
32	B8	115	90.7625	0.189687	0.00306746
32	B8	116	91.0305	0.189302	0.00292295
32	B8	117	91.2985	0.187301	0.00285355
32	B8	118	91.5665	0.188085	0.00282121
32	B8	119	91.8345	0.186784	0.00281053
32	B8	120	92.1025	0.186099	0.00283676
32	B8	121	92.3705	0.188086	0.00291635
32	B8	122	92.6385	0.18794	0.00302229
32	B8	123	92.9065	0.185277	0.00306824
32	B8	124	93.1745	0.184129	0.00294835
32	B8	125	93.4424	0.184834	0.00260692
32	B8	126	93.7104	0.184644	0.00208288
32	B8	127	93.9784	0.185425	0.00149131
32	B8	128	94.2464	0.183883	0.000959036
32	B8	129	94.5144	0.186455	0.000563648
32	B8	130	94.7824	0.183721	0.00031406
33	B9	1	60.2116	5.4221	0.268315
33	B9	2	60.4796	5.40378	0.269208
33	B9	3	60.7476	5.3546	0.269724
33	B9	4	61.0156	5.33073	0.269949
33	B9	5	61.2836	5.29668	0.270314
33	B9	6	61.5516	5.26417	0.271243
33	B9	7	61.8195	5.25752	0.272801
33	B9	8	62.0875	5.1925	0.274647
33	B9	9	62.3555	5.16926	0.276314
33	B9	10	62.6235	5.14068	0.2775
33	B9	11	62.8915	5.08215	0.278133
33	B9	12	63.1595	5.08395	0.278162
33	B9	13	63.4275	5.0439	0.277384
33	B9	14	63.6955	4.99293	0.275575
33	B9	15	63.9635	4.96199	0.272843
33	B9	16	64.2315	4.93786	0.269912
33	B9	17	64.4994	4.8803	0.267942
33	B9	18	64.7674	4.87727	0.267938
33	B9	19	65.0354	4.84908	0.270109
33	B9	20	65.3034	4.81724	0.273661
33	B9	21	65.5714	4.76766	0.277177
33	B9	22	65.8394	4.74325	0.279389
33	B9	23	66.1074	4.69735	0.279789
33	B9	24	66.3754	4.65918	0.278766
33	B9	25	66.6434	4.63804	0.277216
33	B9	26	66.9114	4.60601	0.27596
33	B9	27	67.1794	4.56971	0.275358
33	B9	28	67.4474	4.53874	0.275259
33	B9	29	67.7153	4.49843	0.275256
33	B9	30	67.9833	4.47161	0.274994
33	B9	31	68.2513	4.43443	0.274378
33	B9	32	68.5193	4.40426	0.273585
33	B9	33	68.7873	4.36275	0.272929
33	B9	34	69.0553	4.34202	0.272645
33	B9	35	69.3233	4.29737	0.272717
33	B9	36	69.5913	4.28587	0.272849
33	B9	37	69.8593	4.22562	0.272615
33	B9	38	70.1273	4.20779	0.271699
33	B9	39	70.3953	4.16231	0.270082
33	B9	40	70.6632	4.13295	0.268026
33	B9	41	70.9312	4.11134	0.26595
33	B9	42	71.1992	4.07158	0.264276
33	B9	43	71.4672	4.03759	0.263362
33	B9	44	71.7352	4.00623	0.263447
33	B9	45	72.0032	3.98206	0.264564
33	B9	46	72.2712	3.95123	0.266425
33	B9	47	72.5392	3.91409	0.268417
33	B9	48	72.8072	3.88595	0.269804
33	B9	49	73.0752	3.84404	0.27008
33	B9	50	73.3431	3.80548	0.269238
33	B9	51	73.6111	3.78164	0.267773
33	B9	52	73.8791	3.74531	0.266399
33	B9	53	74.1471	3.72436	0.265668
33	B9	54	74.4151	3.68446	0.265724
33	B9	55	74.6831	3.65471	0.266291
33	B9	56	74.9511	3.62075	0.266872
33	B9	57	75.2191	3.58916	0.266996
33	B9	58	75.4871	3.55948	0.266411
33	B9	59	75.7551	3.51875	0.265182
33	B9	60	76.0231	3.49011	0.263667
33	B9	61	76.291	3.4557	0.262355
33	B9	62	76.559	3.43185	0.261644
33	B9	63	76.827	3.39699	0.261663
33	B9	64	77.095	3.3636	0.262257
33	B9	65	77.363	3.33778	0.26316
33	B9	66	77.631	3.29422	0.264236
33	B9	67	77.899	3.26434	0.265619
33	B9	68	78.167	3.24125	0.267684
33	B9	69	78.435	3.2096	0.270934
33	B9	70	78.703	3.16597	0.275914
33	B9	71	78.971	3.14037	0.283268
33	B9	72	79.2389	3.11109	0.293895
33	B9	73	79.5069	3.06724	0.309152
33	B9	74	79.7749	3.03622	0.331069
33	B9	75	80.0429	2.99829	0.362525
33	B9	76	80.3109	2.95208	0.40743
33	B9	77	80.5789	2.91694	0.470845
33	B9	78	80.8469	2.86387	0.558988
33	B9	79	81.1149	2.79683	0.678892
33	B9	80	81.3829	2.73674	0.837283
33	B9	81	81.6509	2.63639	1.03818
33	B9	82	81.9189	2.52773	1.27892
33	B9	83	82.1868	2.37634	1.54547
33	B9	84	82.4548	2.19151	1.80918
33	B9	85	82.7228	1.9447	2.02824
33	B9	86	82.9908	1.58551	2.15607
33	B9	87	83.2588	1.10343	2.15553
33	B9	88	83.5268	0.627939	2.01359
33	B9	89	83.7948	0.330497	1.74876
33	B9	90	84.0628	0.238705	1.40668
33	B9	91	84.3308	0.221934	1.0452
33	B9	92	84.5988	0.215644	0.716112
33	B9	93	84.8667	0.214313	0.452064
33	B9	94	85.1347	0.212528	0.263089
33	B9	95	85.4027	0.211691	0.141598
33	B9	96	85.6707	0.212294	0.0711368
33	B9	97	85.9387	0.209759	0.0341959
33	B9	98	86.2067	0.212926	0.0166788
33	B9	99	86.4747	0.209881	0.00913725
33	B9	100	86.7427	0.209176	0.00609018
33	B9	101	87.0107	0.20833	0.00475096
33	B9	102	87.2787	0.205936	0.0039134
33	B9	103	87.5466	0.209836	0.00320105
33	B9	104	87.8146	0.205618	0.00261281
33	B9	105	88.0826	0.209241	0.00225563
33	B9	106	88.3506	0.2069	0.00219565
33	B9	107	88.6186	0.207869	0.00240275
33	B9	108	88.8866	0.206845	0.00276531
33	B9	109	89.1546	0.205821	0.00314371
33	B9	110	89.4226	0.205419	0.00342547
33	B9	111	89.6906	0.205851	0.00355539
33	B9	112	89.9586	0.203834	0.00353357
33	B9	113	90.2266	0.204867	0.00339428
33	B9	114	90.4946	0.20444	0.00318618
33	B9	115	90.7625	0.202937	0.00296526
33	B9	116	91.0305	0.20245	0.00279286
33	B9	117	91.2985	0.204288	0.0027228
33	B9	118	91.5665	0.202734	0.00277497
33	B9	119	91.8345	0.203303	0.00291273
33	B9	120	92.1025	0.201677	0.00305305
33	B9	121	92.3705	0.2007	0.00311031
33	B9	122	92.6385	0.200877	0.0030464
33	B9	123	92.9065	0.200627	0.0028835
33	B9	124	93.1745	0.201119	0.00267093
33	B9	125	93.4424	0.200859	0.0024346
33	B9	126	93.7104	0.199722	0.0021573
33	B9	127	93.9784	0.198914	0.00180631
33	B9	128	94.2464	0.198739	0.00138146
33	B9	129	94.5144	0.199701	0.000936325
33	B9	130	94.7824	0.200681	0.000552437
34	B10	1	60.2116	5.47596	0.265997
34	B10	2	60.4796	5.43513	0.266206
34	B10	3	60.7476	5.39593	0.26582
34	B10	4	61.0156	5.38375	0.265058
34	B10	5	61.2836	5.33869	0.26436
34	B10	6	61.5516	5.31448	0.264087
34	B10	7	61.8195	5.28566	0.264294
34	B10	8	62.0875	5.24619	0.26481
34	B10	9	62.3555	5.21349	0.265481
34	B10	10	62.6235	5.17192	0.266378
34	B10	11	62.8915	5.15646	0.267711
34	B10	12	63.1595	5.11181	0.269552
34	B10	13	63.4275	5.08606	0.271563
34	B10	14	63.6955	5.05719	0.273046
34	B10	15	63.9635	5.00932	0.273304
34	B10	16	64.2315	4.97741	0.272117
34	B10	17	64.4994	4.92822	0.269983
34	B10	18	64.7674	4.91638	0.267923
34	B10	19	65.0354	4.88207	0.267004
34	B10	20	65.3034	4.84292	0.267759
34	B10	21	65.5714	4.81621	0.269926
34	B10	22	65.8394	4.78919	0.272533
34	B10	23	66.1074	4.75048	0.274332
34	B10	24	66.3754	4.69863	0.274363
34	B10	25	66.6434	4.67511	0.272389
34	B10	26	66.9114	4.63928	0.268983
34	B10	27	67.1794	4.60578	0.26529
34	B10	28	67.4474	4.57028	0.262477
34	B10	29	67.7153	4.5373	0.261175
34	B10	30	67.9833	4.53097	0.261156
34	B10	31	68.2513	4.48346	0.261491
34	B10	32	68.5193	4.44428	0.261131
34	B10	33	68.7873	4.40998	0.259576
34	B10	34	69.0553	4.36974	0.257184
34	B10	35	69.3233	4.34635	0.254884
34	B10	36	69.5913	4.3243	0.253533
34	B10	37	69.8593	4.29583	0.253391
34	B10	38	70.1273	4.25449	0.254094
34	B10	39	70.3953	4.21791	0.255037
34	B10	40	70.6632	4.18865	0.25583
34	B10	41	70.9312	4.15891	0.256471
34	B10	42	71.1992	4.13156	0.257184
34	B10	43	71.4672	4.08797	0.258102
34	B10	44	71.7352	4.06913	0.259042
34	B10	45	72.0032	4.03728	0.259519
34	B10	46	72.2712	3.99442	0.258978
34	B10	47	72.5392	3.96577	0.257138
34	B10	48	72.8072	3.92687	0.254242
34	B10	49	73.0752	3.90053	0.251071
34	B10	50	73.3431	3.86708	0.248654
34	B10	51	73.6111	3.83781	0.247817
34	B10	52	73.8791	3.81729	0.248755
34	B10	53	74.1471	3.7867	0.250885
34	B10	54	74.4151	3.75218	0.25308
34	B10	55	74.6831	3.71431	0.254173
34	B10	56	74.9511	3.67746	0.253448
34	B10	57	75.2191	3.65144	0.250886
34	B10	58	75.4871	3.62111	0.247086
34	B10	59	75.7551	3.58775	0.243008
34	B10	60	76.0231	3.56016	0.239658
34	B10	61	76.291	3.52776	0.237827
34	B10	62	76.559	3.50451	0.237894
34	B10	63	76.827	3.4788	0.239724
34	B10	64	77.095	3.44839	0.242748
34	B10	65	77.363	3.41158	0.246229
34	B10	66	77.631	3.38091	0.249622
34	B10	67	77.899	3.34565	0.252794
34	B10	68	78.167	3.32135	0.256035
34	B10	69	78.435	3.28871	0.259886
34	B10	70	78.703	3.25645	0.264982
34	B10	71	78.971	3.22177	0.272048
34	B10	72	79.2389	3.19019	0.282037
34	B10	73	79.5069	3.15063	0.296317
34	B10	74	79.7749	3.12393	0.316841
34	B10	75	80.0429	3.08594	0.346298
34	B10	76	80.3109	3.03719	0.388349
34	B10	77	80.5789	2.99928	0.447909
34	B10	78	80.8469	2.9522	0.531366
34	B10	79	81.1149	2.89125	0.646409
34	B10	80	81.3829	2.82105	0.800917
34	B10	81	81.6509	2.73347	1.00032
34	B10	82	81.9189	2.62744	1.24325
34	B10	83	82.1868	2.4918	1.51633
34	B10	84	82.4548	2.30204	1.79073
34	B10	85	82.7228	2.04674	2.02359
34	B10	86	82.9908	1.67249	2.16669
34	B10	87	83.2588	1.1744	2.18097
34	B10	88	83.5268	0.696481	2.05137
34	B10	89	83.7948	0.372538	1.79466
34	B10	90	84.0628	0.251759	1.45538
34	B10	91	84.3308	0.230299	1.09133
34	B10	92	84.5988	0.220504	0.755453
34	B10	93	84.8667	0.218068	0.482354
34	B10	94	85.1347	0.215463	0.284149
34	B10	95	85.4027	0.217477	0.154799
34	B10	96	85.6707	0.215905	0.0785563
34	B10	97	85.9387	0.216054	0.0378625
34	B10	98	86.2067	0.21563	0.018165
34	B10	99	86.4747	0.213941	0.00950081
34	B10	100	86.7427	0.214077	0.00601962
34	B10	101	87.0107	0.212216	0.00473282
34	B10	102	87.2787	0.212629	0.00430457
34	B10	103	87.5466	0.213625	0.00419627
34	B10	104	87.8146	0.212529	0.00418118
34	B10	105	88.0826	0.210379	0.00413821
34	B10	106	88.3506	0.20943	0.00400935
34	B10	107	88.6186	0.210219	0.00380972
34	B10	108	88.8866	0.211134	0.00361274
34	B10	109	89.1546	0.207779	0.00349205
34	B10	110	89.4226	0.211492	0.00345566
34	B10	111	89.6906	0.208782	0.00342347
34	B10	112	89.9586	0.206117	0.00326961
34	B10	113	90.2266	0.208846	0.00290693
34	B10	114	90.4946	0.20547	0.00235966
34	B10	115	90.7625	0.20655	0.00177678
34	B10	116	91.0305	0.207385	0.00136795
34	B10	117	91.2985	0.20883	0.00129204
34	B10	118	91.5665	0.207806	0.0015595
34	B10	119	91.8345	0.207354	0.00201196
34	B10	120	92.1025	0.205447	0.00239833
34	B10	121	92.3705	0.205422	0.00250806
34	B10	122	92.6385	0.203543	0.00228184
34	B10	123	92.9065	0.206201	0.00183284
34	B10	124	93.1745	0.204326	0.00137069
34	B10	125	93.4424	0.20719	0.00107729
34	B10	126	93.7104	0.204814	0.00101247
34	B10	127	93.9784	0.205627	0.00109945
34	B10	128	94.2464	0.204706	0.00118964
34	B10	129	94.5144	0.203117	0.00115742
34	B10	130	94.7824	0.204377	0.000965158
35	B11	1	60.2116	0.276076	0.100431
35	B11	2	60.4796	0.2774	0.104396
35	B11	3	60.7476	0.273472	0.10783
35	B11	4	61.0156	0.268997	0.109942
35	B11	5	61.2836	0.270718	0.110628
35	B11	6	61.5516	0.268784	0.110305
35	B11	7	61.8195	0.265469	0.109377
35	B11	8	62.0875	0.266508	0.107795
35	B11	9	62.3555	0.265269	0.105139
35	B11	10	62.6235	0.261975	0.101146
35	B11	11	62.8915	0.25807	0.0962236
35	B11	12	63.1595	0.259539	0.0914485
35	B11	13	63.4275	0.258126	0.0879578
35	B11	14	63.6955	0.259291	0.0862308
35	B11	15	63.9635	0.255969	0.0858324
35	B11	16	64.2315	0.255515	0.0858012
35	B11	17	64.4994	0.252315	0.0853333
35	B11	18	64.7674	0.251817	0.0842029
35	B11	19	65.0354	0.252377	0.0826695
35	B11	20	65.3034	0.249337	0.0810497
35	B11	21	65.5714	0.250351	0.079319
35	B11	22	65.8394	0.245765	0.0770429
35	B11	23	66.1074	0.248846	0.0736478
35	B11	24	66.3754	0.245637	0.0688796
35	B11	25	66.6434	0.243643	0.0631284
35	B11	26	66.9114	0.241566	0.0573715
35	B11	27	67.1794	0.244476	0.0527251
35	B11	28	67.4474	0.242987	0.0498942
35	B11	29	67.7153	0.243546	0.0489302
35	B11	30	67.9833	0.2398	0.0494321
35	B11	31	68.2513	0.240474	0.0509521
35	B11	32	68.5193	0.239934	0.053241
35	B11	33	68.7873	0.240546	0.0561716
35	B11	34	69.0553	0.237778	0.0595024
35	B11	35	69.3233	0.237512	0.0627556
35	B11	36	69.5913	0.238139	0.06531
35	B11	37	69.8593	0.234271	0.0666413
35	B11	38	70.1273	0.235208	0.0665178
35	B11	39	70.3953	0.233049	0.0650229
35	B11	40	70.6632	0.231485	0.0624052
35	B11	41	70.9312	0.233193	0.0589021
35	B11	42	71.1992	0.232029	0.0546992
35	B11	43	71.4672	0.22705	0.0500562
35	B11	44	71.7352	0.230893	0.0454584
35	B11	45	72.0032	0.228533	0.0416076
35	B11	46	72.2712	0.229098	0.0391937
35	B11	47	72.5392	0.226952	0.0385651
35	B11	48	72.8072	0.228737	0.0395146
35	B11	49	73.0752	0.227372	0.04133
35	B11	50	73.3431	0.227756	0.0431078
35	B11	51	73.6111	0.223974	0.0441509
35	B11	52	73.8791	0.224049	0.0442149
35	B11	53	74.1471	0.225517	0.0435132
35	B11	54	74.4151	0.225078	0.0425767
35	B11	55	74.6831	0.222351	0.0421285
35	B11	56	74.9511	0.221233	0.0429255
35	B11	57	75.2191	0.222473	0.0454524
35	B11	58	75.4871	0.22298	0.0494753
35	B11	59	75.7551	0.222212	0.0538098
35	B11	60	76.0231	0.220615	0.0566606
35	B11	61	76.291	0.218443	0.0565152
35	B11	62	76.559	0.216288	0.0530554
35	B11	63	76.827	0.216724	0.0474169
35	B11	64	77.095	0.215845	0.0415684
35	B11	65	77.363	0.217392	0.0372035
35	B11	66	77.631	0.216818	0.0348882
35	B11	67	77.899	0.216459	0.0340085
35	B11	68	78.167	0.214493	0.0334589
35	B11	69	78.435	0.213379	0.0325235
35	B11	70	78.703	0.213659	0.0313208
35	B11	71	78.971	0.213198	0.0306039
35	B11	72	79.2389	0.216043	0.0311585
35	B11	73	79.5069	0.210762	0.0332603
35	B11	74	79.7749	0.213833	0.0364809
35	B11	75	80.0429	0.21129	0.0398458
35	B11	76	80.3109	0.212936	0.0422318
35	B11	77	80.5789	0.210363	0.0428478
35	B11	78	80.8469	0.208178	0.0416562
35	B11	79	81.1149	0.208829	0.0395359
35	B11	80	81.3829	0.208873	0.0380496
35	B11	81	81.6509	0.209225	0.0388452
35	B11	82	81.9189	0.206832	0.0429153
35	B11	83	82.1868	0.209404	0.0500215
35	B11	84	82.4548	0.207233	0.0585305
35	B11	85	82.7228	0.20658	0.0657982
35	B11	86	82.9908	0.204716	0.0690703
35	B11	87	83.2588	0.203585	0.0666036
35	B11	88	83.5268	0.198052	0.058503
35	B11	89	83.7948	0.200172	0.0467847
35	B11	90	84.0628	0.201983	0.0345685
35	B11	91	84.3308	0.201108	0.0248096
35	B11	92	84.5988	0.199819	0.0192332
35	B11	93	84.8667	0.201062	0.0179442
35	B11	94	85.1347	0.202816	0.0197539
35	B11	95	85.4027	0.199267	0.0229041
35	B11	96	85.6707	0.198417	0.0257675
35	B11	97	85.9387	0.200015	0.0272521
35	B11	98	86.2067	0.199156	0.0268678
35	B11	99	86.4747	0.197694	0.0246321
35	B11	100	86.7427	0.197911	0.0209821
35	B11	101	87.0107	0.195513	0.0167221
35	B11	102	87.2787	0.199339	0.0128752
35	B11	103	87.5466	0.196348	0.0103601
35	B11	104	87.8146	0.198844	0.00963104
35	B11	105	88.0826	0.197281	0.0104994
35	B11	106	88.3506	0.197283	0.01226
35	B11	107	88.6186	0.195633	0.0140075
35	B11	108	88.8866	0.198237	0.0149424
35	B11	109	89.1546	0.196523	0.0145733
35	B11	110	89.4226	0.194681	0.0128382
35	B11	111	89.6906	0.195375	0.0101834
35	B11	112	89.9586	0.196727	0.00750351
35	B11	113	90.2266	0.195311	0.00585285
35	B11	114	90.4946	0.197077	0.00600959
35	B11	115	90.7625	0.196803	0.00814664
35	B11	116	91.0305	0.194477	0.0118231
35	B11	117	91.2985	0.196701	0.0162831
35	B11	118	91.5665	0.194873	0.020796
35	B11	119	91.8345	0.193357	0.0247867
35	B11	120	92.1025	0.196172	0.0277046
35	B11	121	92.3705	0.194332	0.0289066
35	B11	122	92.6385	0.192723	0.027838
35	B11	123	92.9065	0.190754	0.0244894
35	B11	124	93.1745	0.191257	0.0196947
35	B11	125	93.4424	0.193684	0.0148356
35	B11	126	93.7104	0.195505	0.0110379
35	B11	127	93.9784	0.191883	0.00851401
35	B11	128	94.2464	0.189592	0.00663075
35	B11	129	94.5144	0.192756	0.00463193
35	B11	130	94.7824	0.192565	0.00230804
36	B12	1	60.2116	0.437206	0.0867342
36	B12	2	60.4796	0.433344	0.0876562
36	B12	3	60.7476	0.428903	0.0883976
36	B12	4	61.0156	0.425086	0.0888217
36	B12	5	61.2836	0.425546	0.0889898
36	B12	6	61.5516	0.415432	0.0890973
36	B12	7	61.8195	0.416884	0.0893266
36	B12	8	62.0875	0.415293	0.0897233
36	B12	9	62.3555	0.406249	0.0901682
36	B12	10	62.6235	0.405932	0.0904458
36	B12	11	62.8915	0.402448	0.0903416
36	B12	12	63.1595	0.397682	0.0897051
36	B12	13	63.4275	0.393387	0.0884532
36	B12	14	63.6955	0.392164	0.0865648
36	B12	15	63.9635	0.387539	0.0841018
36	B12	16	64.2315	0.38326	0.0812642
36	B12	17	64.4994	0.380049	0.0784115
36	B12	18	64.7674	0.37888	0.0760008
36	B12	19	65.0354	0.373273	0.0744302
36	B12	20	65.3034	0.375782	0.073863
36	B12	21	65.5714	0.36842	0.0741374
36	B12	22	65.8394	0.367524	0.0748173
36	B12	23	66.1074	0.365568	0.0753632
36	B12	24	66.3754	0.359748	0.0753334
36	B12	25	66.6434	0.35745	0.0745107
36	B12	26	66.9114	0.353739	0.0729118
36	B12	27	67.1794	0.353001	0.0707111
36	B12	28	67.4474	0.349596	0.0681579
36	B12	29	67.7153	0.344782	0.0655386
36	B12	30	67.9833	0.343987	0.0631648
36	B12	31	68.2513	0.342064	0.0613327
36	B12	32	68.5193	0.338655	0.0602417
36	B12	33	68.7873	0.338758	0.0599169
36	B12	34	69.0553	0.334678	0.0601968
36	B12	35	69.3233	0.332854	0.0607972
36	B12	36	69.5913	0.329085	0.0614252
36	B12	37	69.8593	0.329597	0.0618808
36	B12	38	70.1273	0.324793	0.0621054
36	B12	39	70.3953	0.319785	0.0621621
36	B12	40	70.6632	0.322207	0.0621592
36	B12	41	70.9312	0.319012	0.0621752
36	B12	42	71.1992	0.314966	0.0622363
36	B12	43	71.4672	0.311096	0.0623339
36	B12	44	71.7352	0.310476	0.0624662
36	B12	45	72.0032	0.31024	0.0626661
36	B12	46	72.2712	0.305564	0.0630573
36	B12	47	72.5392	0.301633	0.0639344
36	B12	48	72.8072	0.300409	0.0658221
36	B12	49	73.0752	0.298117	0.0694336
36	B12	50	73.3431	0.296947	0.0755126
36	B12	51	73.6111	0.294087	0.0846317
36	B12	52	73.8791	0.290447	0.0970063
36	B12	53	74.1471	0.286345	0.112328
36	B12	54	74.4151	0.283185	0.129599
36	B12	55	74.6831	0.279669	0.147029
36	B12	56	74.9511	0.271327	0.16214
36	B12	57	75.2191	0.262454	0.172184
36	B12	58	75.4871	0.253735	0.17483
36	B12	59	75.7551	0.244695	0.168879
36	B12	60	76.0231	0.23363	0.154715
36	B12	61	76.291	0.228843	0.134285
36	B12	62	76.559	0.224321	0.110582
36	B12	63	76.827	0.221807	0.0868326
36	B12	64	77.095	0.220265	0.0656777
36	B12	65	77.363	0.22133	0.0486379
36	B12	66	77.631	0.219396	0.036029
36	B12	67	77.899	0.220069	0.027293
36	B12	68	78.167	0.216389	0.0215261
36	B12	69	78.435	0.217317	0.0179228
36	B12	70	78.703	0.215376	0.0159427
36	B12	71	78.971	0.218586	0.0152137
36	B12	72	79.2389	0.217477	0.0153492
36	B12	73	79.5069	0.214231	0.0158766
36	B12	74	79.7749	0.21491	0.0163243
36	B12	75	80.0429	0.213131	0.0163789
36	B12	76	80.3109	0.214587	0.0159835
36	B12	77	80.5789	0.210777	0.0153165
36	B12	78	80.8469	0.212946	0.0146823
36	B12	79	81.1149	0.210778	0.0143741
36	B12	80	81.3829	0.211683	0.0145601
36	B12	81	81.6509	0.211133	0.0152383
36	B12	82	81.9189	0.210441	0.0162688
36	B12	83	82.1868	0.20863	0.0174574
36	B12	84	82.4548	0.209077	0.0186223
36	B12	85	82.7228	0.205888	0.0196005
36	B12	86	82.9908	0.209716	0.0202113
36	B12	87	83.2588	0.206637	0.0202556
36	B12	88	83.5268	0.201908	0.0195896
36	B12	89	83.7948	0.205172	0.0182387
36	B12	90	84.0628	0.204189	0.0164604
36	B12	91	84.3308	0.202451	0.0146952
36	B12	92	84.5988	0.200233	0.0134128
36	B12	93	84.8667	0.205459	0.0129201
36	B12	94	85.1347	0.200815	0.0132163
36	B12	95	85.4027	0.202467	0.0139702
36	B12	96	85.6707	0.201442	0.0146483
36	B12	97	85.9387	0.198685	0.0147553
36	B12	98	86.2067	0.199563	0.0140812
36	B12	99	86.4747	0.198463	0.0128343
36	B12	100	86.7427	0.196818	0.0115672
36	B12	101	87.0107	0.199453	0.0108992
36	B12	102	87.2787	0.197132	0.011147
36	B12	103	87.5466	0.199937	0.0120668
36	B12	104	87.8146	0.197464	0.0129058
36	B12	105	88.0826	0.192822	0.0127982
36	B12	106	88.3506	0.194563	0.0112928
36	B12	107	88.6186	0.192878	0.00867272
36	B12	108	88.8866	0.195858	0.00583696
36	B12	109	89.1546	0.195999	0.00381629
36	B12	110	89.4226	0.195047	0.0032461
36	B12	111	89.6906	0.196044	0.00410917
36	B12	112	89.9586	0.194355	0.00585041
36	B12	113	90.2266	0.193927	0.00771856
36	B12	114	90.4946	0.194219	0.00909821
36	B12	115	90.7625	0.191745	0.0096731
36	B12	116	91.0305	0.19398	0.00941152
36	B12	117	91.2985	0.191822	0.0084606
36	B12	118	91.5665	0.191837	0.00705272
36	B12	119	91.8345	0.191468	0.0054602
36	B12	120	92.1025	0.192049	0.00396753
36	B12	121	92.3705	0.191709	0.00282007
36	B12	122	92.6385	0.192682	0.00216162
36	B12	123	92.9065	0.192221	0.00201219
36	B12	124	93.1745	0.19151	0.00231113
36	B12	125	93.4424	0.189887	0.00297529
36	B12	126	93.7104	0.192596	0.00388331
36	B12	127	93.9784	0.193659	0.0047965
36	B12	128	94.2464	0.191553	0.005338
36	B12	129	94.5144	0.186912	0.00513673
36	B12	130	94.7824	0.189396	0.0040719
37	B13	1	60.2116	3.63554	0.367968
37	B13	2	60.4796	3.61327	0.369731
37	B13	3	60.7476	3.56972	0.370829
37	B13	4	61.0156	3.54216	0.371366
37	B13	5	61.2836	3.50954	0.372015
37	B13	6	61.5516	3.48826	0.373475
37	B13	7	61.8195	3.46337	0.375821
37	B13	8	62.0875	3.42124	0.378337
37	B13	9	62.3555	3.39319	0.379941
37	B13	10	62.6235	3.34774	0.379826
37	B13	11	62.8915	3.32652	0.377878
37	B13	12	63.1595	3.29323	0.374608
37	B13	13	63.4275	3.25846	0.370781
37	B13	14	63.6955	3.23494	0.367065
37	B13	15	63.9635	3.19509	0.363868
37	B13	16	64.2315	3.1685	0.361344
37	B13	17	64.4994	3.14028	0.359454
37	B13	18	64.7674	3.11067	0.357997
37	B13	19	65.0354	3.07767	0.356651
37	B13	20	65.3034	3.04946	0.355053
37	B13	21	65.5714	3.01996	0.352955
37	B13	22	65.8394	2.98716	0.350397
37	B13	23	66.1074	2.96042	0.347805
37	B13	24	66.3754	2.92498	0.345922
37	B13	25	66.6434	2.90007	0.345523
37	B13	26	66.9114	2.87784	0.346988
37	B13	27	67.1794	2.84659	0.349988
37	B13	28	67.4474	2.81726	0.353444
37	B13	29	67.7153	2.78966	0.35589
37	B13	30	67.9833	2.74937	0.356071
37	B13	31	68.2513	2.72234	0.353465
37	B13	32	68.5193	2.6871	0.348512
37	B13	33	68.7873	2.66501	0.342431
37	B13	34	69.0553	2.6258	0.336707
37	B13	35	69.3233	2.61364	0.33254
37	B13	36	69.5913	2.57971	0.330446
37	B13	37	69.8593	2.5551	0.33023
37	B13	38	70.1273	2.52211	0.33124
37	B13	39	70.3953	2.49858	0.332733
37	B13	40	70.6632	2.46264	0.334151
37	B13	41	70.9312	2.44213	0.335173
37	B13	42	71.1992	2.40955	0.335654
37	B13	43	71.4672	2.38183	0.335517
37	B13	44	71.7352	2.35589	0.334754
37	B13	45	72.0032	2.32471	0.333472
37	B13	46	72.2712	2.29384	0.331911
37	B13	47	72.5392	2.26944	0.330371
37	B13	48	72.8072	2.24553	0.32905
37	B13	49	73.0752	2.21457	0.327924
37	B13	50	73.3431	2.18167	0.326715
37	B13	51	73.6111	2.16028	0.32497
37	B13	52	73.8791	2.13407	0.322219
37	B13	53	74.1471	2.09866	0.318147
37	B13	54	74.4151	2.07686	0.312754
37	B13	55	74.6831	2.04953	0.306435
37	B13	56	74.9511	2.02044	0.299904
37	B13	57	75.2191	2.0008	0.293954
37	B13	58	75.4871	1.97669	0.289135
37	B13	59	75.7551	1.95527	0.285537
37	B13	60	76.0231	1.93087	0.282815
37	B13	61	76.291	1.90482	0.280463
37	B13	62	76.559	1.87673	0.278154
37	B13	63	76.827	1.85632	0.275947
37	B13	64	77.095	1.83502	0.274223
37	B13	65	77.363	1.81283	0.273442
37	B13	66	77.631	1.78664	0.273882
37	B13	67	77.899	1.77246	0.275545
37	B13	68	78.167	1.74195	0.278239
37	B13	69	78.435	1.7185	0.281767
37	B13	70	78.703	1.6957	0.286079
37	B13	71	78.971	1.67089	0.29134
37	B13	72	79.2389	1.65175	0.29798
37	B13	73	79.5069	1.62272	0.306783
37	B13	74	79.7749	1.59396	0.319041
37	B13	75	80.0429	1.56643	0.336614
37	B13	76	80.3109	1.5457	0.361767
37	B13	77	80.5789	1.51833	0.396861
37	B13	78	80.8469	1.48794	0.444161
37	B13	79	81.1149	1.4509	0.506029
37	B13	80	81.3829	1.40639	0.585391
37	B13	81	81.6509	1.35718	0.685834
37	B13	82	81.9189	1.29918	0.810386
37	B13	83	82.1868	1.23613	0.958406
37	B13	84	82.4548	1.16955	1.12126
37	B13	85	82.7228	1.08045	1.27912
37	B13	86	82.9908	0.966009	1.40206
37	B13	87	83.2588	0.781179	1.45735
37	B13	88	83.5268	0.521161	1.42127
37	B13	89	83.7948	0.291902	1.28994
37	B13	90	84.0628	0.220281	1.08308
37	B13	91	84.3308	0.210886	0.837756
37	B13	92	84.5988	0.208481	0.595302
37	B13	93	84.8667	0.207236	0.388122
37	B13	94	85.1347	0.207706	0.232406
37	B13	95	85.4027	0.208958	0.128561
37	B13	96	85.6707	0.207266	0.066835
37	B13	97	85.9387	0.206028	0.0340587
37	B13	98	86.2067	0.206573	0.0184763
37	B13	99	86.4747	0.202492	0.0118105
37	B13	100	86.7427	0.204447	0.00922484
37	B13	101	87.0107	0.202558	0.00832311
37	B13	102	87.2787	0.203801	0.00806034
37	B13	103	87.5466	0.201495	0.00797993
37	B13	104	87.8146	0.200487	0.00784072
37	B13	105	88.0826	0.200037	0.00751269
37	B13	106	88.3506	0.199335	0.00697775
37	B13	107	88.6186	0.199459	0.00632346
37	B13	108	88.8866	0.198818	0.00569038
37	B13	109	89.1546	0.1975	0.00519486
37	B13	110	89.4226	0.199574	0.00487146
37	B13	111	89.6906	0.198985	0.00467048
37	B13	112	89.9586	0.195598	0.00451173
37	B13	113	90.2266	0.196358	0.00435704
37	B13	114	90.4946	0.196385	0.00423812
37	B13	115	90.7625	0.197715	0.00421372
37	B13	116	91.0305	0.197059	0.0042945
37	B13	117	91.2985	0.194717	0.00440949
37	B13	118	91.5665	0.193621	0.00444732
37	B13	119	91.8345	0.19538	0.00432972
37	B13	120	92.1025	0.194778	0.00405136
37	B13	121	92.3705	0.194758	0.00366506
37	B13	122	92.6385	0.192373	0.0032462
37	B13	123	92.9065	0.193374	0.00286675
37	B13	124	93.1745	0.193657	0.00257687
37	B13	125	93.4424	0.195018	0.00238189
37	B13	126	93.7104	0.192843	0.00222905
37	B13	127	93.9784	0.191707	0.00203277
37	B13	128	94.2464	0.192524	0.00173362
37	B13	129	94.5144	0.192568	0.00134375
37	B13	130	94.7824	0.193414	0.000938437
38	B14	1	60.2116	5.48252	0.357626
38	B14	2	60.4796	5.45044	0.357991
38	B14	3	60.7476	5.43291	0.356323
38	B14	4	61.0156	5.36897	0.352677
38	B14	5	61.2836	5.34449	0.348288
38	B14	6	61.5516	5.32794	0.345147
38	B14	7	61.8195	5.28598	0.345064
38	B14	8	62.0875	5.26077	0.348758
38	B14	9	62.3555	5.23059	0.355447
38	B14	10	62.6235	5.20472	0.363208
38	B14	11	62.8915	5.15973	0.369807
38	B14	12	63.1595	5.11321	0.373589
38	B14	13	63.4275	5.06979	0.373989
38	B14	14	63.6955	5.06163	0.371554
38	B14	15	63.9635	5.0097	0.367621
38	B14	16	64.2315	4.9611	0.363812
38	B14	17	64.4994	4.94051	0.361519
38	B14	18	64.7674	4.91385	0.36142
38	B14	19	65.0354	4.88929	0.363212
38	B14	20	65.3034	4.83958	0.365772
38	B14	21	65.5714	4.80035	0.36767
38	B14	22	65.8394	4.77417	0.367795
38	B14	23	66.1074	4.72759	0.365752
38	B14	24	66.3754	4.70465	0.361955
38	B14	25	66.6434	4.653	0.357425
38	B14	26	66.9114	4.6313	0.353431
38	B14	27	67.1794	4.59556	0.351071
38	B14	28	67.4474	4.56464	0.350879
38	B14	29	67.7153	4.54607	0.352628
38	B14	30	67.9833	4.48857	0.355425
38	B14	31	68.2513	4.47439	0.358025
38	B14	32	68.5193	4.42256	0.359288
38	B14	33	68.7873	4.402	0.358586
38	B14	34	69.0553	4.35912	0.356036
38	B14	35	69.3233	4.3149	0.352441
38	B14	36	69.5913	4.28502	0.348916
38	B14	37	69.8593	4.2691	0.346328
38	B14	38	70.1273	4.2335	0.344934
38	B14	39	70.3953	4.18765	0.344438
38	B14	40	70.6632	4.16391	0.344407
38	B14	41	70.9312	4.1218	0.344671
38	B14	42	71.1992	4.08737	0.345358
38	B14	43	71.4672	4.0726	0.346566
38	B14	44	71.7352	4.03676	0.348041
38	B14	45	72.0032	3.99108	0.349166
38	B14	46	72.2712	3.96392	0.349295
38	B14	47	72.5392	3.92693	0.348128
38	B14	48	72.8072	3.88603	0.345842
38	B14	49	73.0752	3.87078	0.342931
38	B14	50	73.3431	3.83	0.339933
38	B14	51	73.6111	3.78798	0.337268
38	B14	52	73.8791	3.76689	0.335169
38	B14	53	74.1471	3.73436	0.333665
38	B14	54	74.4151	3.70933	0.332594
38	B14	55	74.6831	3.66191	0.331663
38	B14	56	74.9511	3.64982	0.330604
38	B14	57	75.2191	3.59891	0.329347
38	B14	58	75.4871	3.5769	0.328078
38	B14	59	75.7551	3.54522	0.327095
38	B14	60	76.0231	3.51747	0.326593
38	B14	61	76.291	3.48371	0.326495
38	B14	62	76.559	3.44762	0.326495
38	B14	63	76.827	3.4291	0.326289
38	B14	64	77.095	3.38221	0.325876
38	B14	65	77.363	3.35178	0.325645
38	B14	66	77.631	3.32716	0.326184
38	B14	67	77.899	3.29977	0.327853
38	B14	68	78.167	3.27062	0.330436
38	B14	69	78.435	3.2364	0.333161
38	B14	70	78.703	3.20241	0.335144
38	B14	71	78.971	3.16142	0.335973
38	B14	72	79.2389	3.12962	0.336002
38	B14	73	79.5069	3.10641	0.336152
38	B14	74	79.7749	3.07878	0.337369
38	B14	75	80.0429	3.03792	0.340111
38	B14	76	80.3109	3.01387	0.344171
38	B14	77	80.5789	2.97023	0.348883
38	B14	78	80.8469	2.94891	0.353527
38	B14	79	81.1149	2.90274	0.357732
38	B14	80	81.3829	2.87036	0.361671
38	B14	81	81.6509	2.83579	0.366009
38	B14	82	81.9189	2.80475	0.371608
38	B14	83	82.1868	2.77148	0.379093
38	B14	84	82.4548	2.73159	0.388599
38	B14	85	82.7228	2.70723	0.399784
38	B14	86	82.9908	2.65163	0.412163
38	B14	87	83.2588	2.60726	0.425481
38	B14	88	83.5268	2.57809	0.439915
38	B14	89	83.7948	2.53288	0.456011
38	B14	90	84.0628	2.48997	0.47455
38	B14	91	84.3308	2.44092	0.496601
38	B14	92	84.5988	2.39148	0.523816
38	B14	93	84.8667	2.3453	0.55888
38	B14	94	85.1347	2.28972	0.605929
38	B14	95	85.4027	2.2398	0.67091
38	B14	96	85.6707	2.18363	0.761811
38	B14	97	85.9387	2.11566	0.888271
38	B14	98	86.2067	2.03836	1.05948
38	B14	99	86.4747	1.9245	1.27919
38	B14	100	86.7427	1.78259	1.53832
38	B14	101	87.0107	1.60093	1.80836
38	B14	102	87.2787	1.36649	2.04114
38	B14	103	87.5466	1.01736	2.17928
38	B14	104	87.8146	0.576633	2.17594
38	B14	105	88.0826	0.284732	2.01509
38	B14	106	88.3506	0.210126	1.72096
38	B14	107	88.6186	0.19702	1.3503
38	B14	108	88.8866	0.193738	0.971113
38	B14	109	89.1546	0.191242	0.639478
38	B14	110	89.4226	0.189848	0.385658
38	B14	111	89.6906	0.18825	0.213469
38	B14	112	89.9586	0.190913	0.109102
38	B14	113	90.2266	0.189074	0.0522741
38	B14	114	90.4946	0.186449	0.0243749
38	B14	115	90.7625	0.189657	0.0120069
38	B14	116	91.0305	0.186835	0.00708941
38	B14	117	91.2985	0.187671	0.00541424
38	B14	118	91.5665	0.186472	0.00504291
38	B14	119	91.8345	0.187289	0.00514152
38	B14	120	92.1025	0.186287	0.00532901
38	B14	121	92.3705	0.183675	0.00539693
38	B14	122	92.6385	0.184149	0.00523067
38	B14	123	92.9065	0.185067	0.0048007
38	B14	124	93.1745	0.182586	0.00415453
38	B14	125	93.4424	0.183864	0.00339047
38	B14	126	93.7104	0.182597	0.00262336
38	B14	127	93.9784	0.183108	0.00195182
38	B14	128	94.2464	0.183221	0.00143198
38	B14	129	94.5144	0.184879	0.00106539
38	B14	130	94.7824	0.18102	0.000807969
39	B15	1	60.2116	5.55264	0.383635
39	B15	2	60.4796	5.48176	0.387996
39	B15	3	60.7476	5.45757	0.38962
39	B15	4	61.0156	5.40107	0.387885
39	B15	5	61.2836	5.38345	0.383512
39	B15	6	61.5516	5.34343	0.378045
39	B15	7	61.8195	5.31644	0.37303
39	B15	8	62.0875	5.26453	0.369456
39	B15	9	62.3555	5.26001	0.367704
39	B15	10	62.6235	5.19555	0.367809
39	B15	11	62.8915	5.17157	0.369588
39	B15	12	63.1595	5.14626	0.372563
39	B15	13	63.4275	5.11218	0.375794
39	B15	14	63.6955	5.07253	0.377946
39	B15	15	63.9635	5.0225	0.377672
39	B15	16	64.2315	4.99944	0.374213
39	B15	17	64.4994	4.95373	0.367861
39	B15	18	64.7674	4.92007	0.360084
39	B15	19	65.0354	4.88674	0.353118
39	B15	20	65.3034	4.84664	0.349164
39	B15	21	65.5714	4.83525	0.349462
39	B15	22	65.8394	4.81189	0.353711
39	B15	23	66.1074	4.7704	0.360244
39	B15	24	66.3754	4.71729	0.366788
39	B15	25	66.6434	4.69417	0.37139
39	B15	26	66.9114	4.65443	0.37299
39	B15	27	67.1794	4.62017	0.371516
39	B15	28	67.4474	4.59003	0.367699
39	B15	29	67.7153	4.5358	0.3628
39	B15	30	67.9833	4.50855	0.35831
39	B15	31	68.2513	4.48737	0.355475
39	B15	32	68.5193	4.46128	0.354897
39	B15	33	68.7873	4.40953	0.35627
39	B15	34	69.0553	4.38821	0.358535
39	B15	35	69.3233	4.35416	0.360307
39	B15	36	69.5913	4.30802	0.360439
39	B15	37	69.8593	4.28547	0.35848
39	B15	38	70.1273	4.23029	0.354885
39	B15	39	70.3953	4.2114	0.350842
39	B15	40	70.6632	4.17306	0.347792
39	B15	41	70.9312	4.14974	0.346807
39	B15	42	71.1992	4.12081	0.348145
39	B15	43	71.4672	4.07602	0.351155
39	B15	44	71.7352	4.05515	0.35455
39	B15	45	72.0032	4.01742	0.356897
39	B15	46	72.2712	3.97579	0.357101
39	B15	47	72.5392	3.94227	0.354741
39	B15	48	72.8072	3.91269	0.350181
39	B15	49	73.0752	3.86895	0.344407
39	B15	50	73.3431	3.84331	0.338675
39	B15	51	73.6111	3.81589	0.334065
39	B15	52	73.8791	3.78537	0.331174
39	B15	53	74.1471	3.75312	0.330027
39	B15	54	74.4151	3.72488	0.330226
39	B15	55	74.6831	3.6883	0.33116
39	B15	56	74.9511	3.65751	0.33217
39	B15	57	75.2191	3.63577	0.332657
39	B15	58	75.4871	3.59873	0.33221
39	B15	59	75.7551	3.56139	0.330827
39	B15	60	76.0231	3.52614	0.329026
39	B15	61	76.291	3.49753	0.327674
39	B15	62	76.559	3.47842	0.327533
39	B15	63	76.827	3.448	0.328818
39	B15	64	77.095	3.40681	0.331065
39	B15	65	77.363	3.37934	0.333432
39	B15	66	77.631	3.34265	0.335163
39	B15	67	77.899	3.31353	0.335946
39	B15	68	78.167	3.28458	0.335982
39	B15	69	78.435	3.24867	0.335832
39	B15	70	78.703	3.21574	0.336169
39	B15	71	78.971	3.1857	0.337505
39	B15	72	79.2389	3.16237	0.339948
39	B15	73	79.5069	3.12495	0.343119
39	B15	74	79.7749	3.09479	0.346281
39	B15	75	80.0429	3.05077	0.348698
39	B15	76	80.3109	3.02373	0.35002
39	B15	77	80.5789	2.9891	0.350491
39	B15	78	80.8469	2.9547	0.350849
39	B15	79	81.1149	2.91971	0.352015
39	B15	80	81.3829	2.90033	0.354739
39	B15	81	81.6509	2.85444	0.35939
39	B15	82	81.9189	2.82849	0.365965
39	B15	83	82.1868	2.78946	0.374254
39	B15	84	82.4548	2.75748	0.384025
39	B15	85	82.7228	2.71072	0.395123
39	B15	86	82.9908	2.68914	0.407497
39	B15	87	83.2588	2.64278	0.421214
39	B15	88	83.5268	2.59036	0.436538
39	B15	89	83.7948	2.56424	0.454031
39	B15	90	84.0628	2.50744	0.474592
39	B15	91	84.3308	2.47333	0.499412
39	B15	92	84.5988	2.42881	0.530063
39	B15	93	84.8667	2.37002	0.568814
39	B15	94	85.1347	2.31539	0.619289
39	B15	95	85.4027	2.26128	0.687224
39	B15	96	85.6707	2.20095	0.780934
39	B15	97	85.9387	2.14282	0.910731
39	B15	98	86.2067	2.06019	1.08625
39	B15	99	86.4747	1.94852	1.31089
39	B15	100	86.7427	1.79691	1.57416
39	B15	101	87.0107	1.6156	1.84542
39	B15	102	87.2787	1.3738	2.07452
39	B15	103	87.5466	1.00883	2.20338
39	B15	104	87.8146	0.567586	2.1864
39	B15	105	88.0826	0.301986	2.01056
39	B15	106	88.3506	0.237727	1.70367
39	B15	107	88.6186	0.226708	1.32513
39	B15	108	88.8866	0.223786	0.943715
39	B15	109	89.1546	0.222881	0.614453
39	B15	110	89.4226	0.223865	0.365611
39	B15	111	89.6906	0.221697	0.19905
39	B15	112	89.9586	0.223889	0.0996558
39	B15	113	90.2266	0.221924	0.0465751
39	B15	114	90.4946	0.222179	0.0211483
39	B15	115	90.7625	0.220291	0.0101898
39	B15	116	91.0305	0.22075	0.00589959
39	B15	117	91.2985	0.221813	0.00432667
39	B15	118	91.5665	0.220024	0.003741
39	B15	119	91.8345	0.219516	0.00348137
39	B15	120	92.1025	0.219748	0.00332127
39	B15	121	92.3705	0.219225	0.00318414
39	B15	122	92.6385	0.219852	0.00303578
39	B15	123	92.9065	0.218715	0.00285022
39	B15	124	93.1745	0.217907	0.00260828
39	B15	125	93.4424	0.218172	0.00230845
39	B15	126	93.7104	0.218695	0.00197115
39	B15	127	93.9784	0.2177	0.00162668
39	B15	128	94.2464	0.218506	0.00129607
39	B15	129	94.5144	0.217728	0.000983513
39	B15	130	94.7824	0.217164	0.000686693
40	B16	1	60.2116	5.44813	0.353537
40	B16	2	60.4796	5.41809	0.358611
40	B16	3	60.7476	5.36322	0.363551
40	B16	4	61.0156	5.35514	0.367218
40	B16	5	61.2836	5.30028	0.368911
40	B16	6	61.5516	5.28551	0.368528
40	B16	7	61.8195	5.22828	0.366484
40	B16	8	62.0875	5.19865	0.363539
40	B16	9	62.3555	5.17305	0.360519
40	B16	10	62.6235	5.13724	0.358007
40	B16	11	62.8915	5.10093	0.356162
40	B16	12	63.1595	5.07413	0.354741
40	B16	13	63.4275	5.04195	0.353389
40	B16	14	63.6955	4.99725	0.352011
40	B16	15	63.9635	4.96038	0.350988
40	B16	16	64.2315	4.94599	0.351063
40	B16	17	64.4994	4.90348	0.352933
40	B16	18	64.7674	4.86264	0.356782
40	B16	19	65.0354	4.85248	0.361974
40	B16	20	65.3034	4.81065	0.367166
40	B16	21	65.5714	4.76333	0.370752
40	B16	22	65.8394	4.73017	0.371501
40	B16	23	66.1074	4.70388	0.369071
40	B16	24	66.3754	4.64189	0.364121
40	B16	25	66.6434	4.62753	0.358034
40	B16	26	66.9114	4.59042	0.352337
40	B16	27	67.1794	4.5682	0.348178
40	B16	28	67.4474	4.52381	0.346058
40	B16	29	67.7153	4.49693	0.345902
40	B16	30	67.9833	4.46275	0.347293
40	B16	31	68.2513	4.4399	0.349704
40	B16	32	68.5193	4.39603	0.352628
40	B16	33	68.7873	4.35666	0.355582
40	B16	34	69.0553	4.34363	0.3581
40	B16	35	69.3233	4.29331	0.359765
40	B16	36	69.5913	4.2608	0.360332
40	B16	37	69.8593	4.22576	0.359849
40	B16	38	70.1273	4.18921	0.358598
40	B16	39	70.3953	4.15368	0.35687
40	B16	40	70.6632	4.12714	0.354683
40	B16	41	70.9312	4.1043	0.35178
40	B16	42	71.1992	4.05055	0.347952
40	B16	43	71.4672	4.008	0.343433
40	B16	44	71.7352	3.9948	0.339009
40	B16	45	72.0032	3.96386	0.335683
40	B16	46	72.2712	3.93686	0.334165
40	B16	47	72.5392	3.89858	0.334582
40	B16	48	72.8072	3.86902	0.336551
40	B16	49	73.0752	3.83061	0.339431
40	B16	50	73.3431	3.80831	0.342496
40	B16	51	73.6111	3.77472	0.344983
40	B16	52	73.8791	3.73507	0.346153
40	B16	53	74.1471	3.70457	0.345477
40	B16	54	74.4151	3.67004	0.342876
40	B16	55	74.6831	3.62897	0.338802
40	B16	56	74.9511	3.60903	0.334065
40	B16	57	75.2191	3.57864	0.329537
40	B16	58	75.4871	3.54901	0.325899
40	B16	59	75.7551	3.50766	0.323599
40	B16	60	76.0231	3.48498	0.322892
40	B16	61	76.291	3.45916	0.323839
40	B16	62	76.559	3.42446	0.326216
40	B16	63	76.827	3.39126	0.329397
40	B16	64	77.095	3.36603	0.332414
40	B16	65	77.363	3.33607	0.334239
40	B16	66	77.631	3.28526	0.334211
40	B16	67	77.899	3.26652	0.332373
40	B16	68	78.167	3.23063	0.329528
40	B16	69	78.435	3.19662	0.326922
40	B16	70	78.703	3.17619	0.325743
40	B16	71	78.971	3.14738	0.326655
40	B16	72	79.2389	3.11222	0.329621
40	B16	73	79.5069	3.08339	0.333989
40	B16	74	79.7749	3.04516	0.338778
40	B16	75	80.0429	3.02293	0.342993
40	B16	76	80.3109	2.98319	0.345922
40	B16	77	80.5789	2.94047	0.347355
40	B16	78	80.8469	2.91845	0.3477
40	B16	79	81.1149	2.87855	0.347901
40	B16	80	81.3829	2.84997	0.349127
40	B16	81	81.6509	2.81999	0.352392
40	B16	82	81.9189	2.79113	0.358236
40	B16	83	82.1868	2.75484	0.366693
40	B16	84	82.4548	2.716	0.377471
40	B16	85	82.7228	2.68175	0.390205
40	B16	86	82.9908	2.64751	0.404612
40	B16	87	83.2588	2.60372	0.42052
40	B16	88	83.5268	2.56973	0.437835
40	B16	89	83.7948	2.51682	0.456597
40	B16	90	84.0628	2.47704	0.477121
40	B16	91	84.3308	2.43216	0.500228
40	B16	92	84.5988	2.38199	0.527507
40	B16	93	84.8667	2.33547	0.561676
40	B16	94	85.1347	2.28166	0.607067
40	B16	95	85.4027	2.2178	0.670178
40	B16	96	85.6707	2.17335	0.759967
40	B16	97	85.9387	2.10896	0.887169
40	B16	98	86.2067	2.03812	1.06151
40	B16	99	86.4747	1.92054	1.28603
40	B16	100	86.7427	1.78074	1.54942
40	B16	101	87.0107	1.59657	1.81993
40	B16	102	87.2787	1.35701	2.04653
40	B16	103	87.5466	0.984883	2.17108
40	B16	104	87.8146	0.546011	2.14904
40	B16	105	88.0826	0.301201	1.96925
40	B16	106	88.3506	0.247015	1.6614
40	B16	107	88.6186	0.233892	1.28577
40	B16	108	88.8866	0.235206	0.910666
40	B16	109	89.1546	0.233113	0.589628
40	B16	110	89.4226	0.233068	0.349122
40	B16	111	89.6906	0.232725	0.189628
40	B16	112	89.9586	0.233194	0.0953609
40	B16	113	90.2266	0.231056	0.0454301
40	B16	114	90.4946	0.229762	0.0214973
40	B16	115	90.7625	0.230444	0.0108106
40	B16	116	91.0305	0.227819	0.00598074
40	B16	117	91.2985	0.230374	0.00340533
40	B16	118	91.5665	0.229498	0.00165003
40	B16	119	91.8345	0.228902	0.000313103
40	B16	120	92.1025	0.229366	-0.000610767
40	B16	121	92.3705	0.230287	-0.00103812
40	B16	122	92.6385	0.232536	-0.000943289
40	B16	123	92.9065	0.229058	-0.000419054
40	B16	124	93.1745	0.232571	0.000332456
40	B16	125	93.4424	0.229195	0.00107562
40	B16	126	93.7104	0.227475	0.00163488
40	B16	127	93.9784	0.230304	0.00194314
40	B16	128	94.2464	0.231811	0.00201786
40	B16	129	94.5144	0.227953	0.00190193
40	B16	130	94.7824	0.227153	0.0016308
41	B17	1	60.2116	5.49965	0.377273
41	B17	2	60.4796	5.4717	0.382343
41	B17	3	60.7476	5.43309	0.387205
41	B17	4	61.0156	5.39732	0.390437
41	B17	5	61.2836	5.36141	0.391323
41	B17	6	61.5516	5.31862	0.390184
41	B17	7	61.8195	5.26955	0.388141
41	B17	8	62.0875	5.25094	0.386473
41	B17	9	62.3555	5.22922	0.385888
41	B17	10	62.6235	5.17	0.386167
41	B17	11	62.8915	5.14607	0.386345
41	B17	12	63.1595	5.1039	0.385274
41	B17	13	63.4275	5.07177	0.382239
41	B17	14	63.6955	5.02235	0.377322
41	B17	15	63.9635	4.99286	0.371389
41	B17	16	64.2315	4.95653	0.365756
41	B17	17	64.4994	4.93027	0.361667
41	B17	18	64.7674	4.89653	0.359842
41	B17	19	65.0354	4.85431	0.360248
41	B17	20	65.3034	4.83636	0.36217
41	B17	21	65.5714	4.80334	0.364576
41	B17	22	65.8394	4.74769	0.366567
41	B17	23	66.1074	4.72191	0.367736
41	B17	24	66.3754	4.68714	0.368224
41	B17	25	66.6434	4.66194	0.368535
41	B17	26	66.9114	4.61313	0.36924
41	B17	27	67.1794	4.58224	0.370712
41	B17	28	67.4474	4.55987	0.372972
41	B17	29	67.7153	4.50589	0.37561
41	B17	30	67.9833	4.48822	0.377816
41	B17	31	68.2513	4.44327	0.378602
41	B17	32	68.5193	4.40873	0.377213
41	B17	33	68.7873	4.3645	0.373579
41	B17	34	69.0553	4.33451	0.368565
41	B17	35	69.3233	4.28998	0.363725
41	B17	36	69.5913	4.2668	0.36062
41	B17	37	69.8593	4.23451	0.36
41	B17	38	70.1273	4.21443	0.361367
41	B17	39	70.3953	4.16909	0.363284
41	B17	40	70.6632	4.12218	0.364239
41	B17	41	70.9312	4.09146	0.363527
41	B17	42	71.1992	4.0528	0.361536
41	B17	43	71.4672	4.03114	0.359294
41	B17	44	71.7352	3.99061	0.357675
41	B17	45	72.0032	3.97304	0.356856
41	B17	46	72.2712	3.9239	0.35637
41	B17	47	72.5392	3.89407	0.35563
41	B17	48	72.8072	3.85214	0.354446
41	B17	49	73.0752	3.82185	0.353163
41	B17	50	73.3431	3.79756	0.352365
41	B17	51	73.6111	3.76284	0.35241
41	B17	52	73.8791	3.72337	0.353126
41	B17	53	74.1471	3.69442	0.353824
41	B17	54	74.4151	3.66219	0.353543
41	B17	55	74.6831	3.62378	0.351429
41	B17	56	74.9511	3.59858	0.347124
41	B17	57	75.2191	3.54638	0.341051
41	B17	58	75.4871	3.52801	0.334449
41	B17	59	75.7551	3.49002	0.329025
41	B17	60	76.0231	3.47127	0.326307
41	B17	61	76.291	3.43756	0.326979
41	B17	62	76.559	3.41934	0.330562
41	B17	63	76.827	3.37303	0.335661
41	B17	64	77.095	3.3446	0.340585
41	B17	65	77.363	3.30572	0.344037
41	B17	66	77.631	3.27535	0.34552
41	B17	67	77.899	3.24477	0.345324
41	B17	68	78.167	3.20902	0.344231
41	B17	69	78.435	3.17228	0.343128
41	B17	70	78.703	3.15726	0.342679
41	B17	71	78.971	3.10905	0.34315
41	B17	72	79.2389	3.08291	0.344376
41	B17	73	79.5069	3.0526	0.345847
41	B17	74	79.7749	3.0205	0.346941
41	B17	75	80.0429	2.98209	0.347252
41	B17	76	80.3109	2.94054	0.346864
41	B17	77	80.5789	2.92322	0.346413
41	B17	78	80.8469	2.87978	0.34683
41	B17	79	81.1149	2.85256	0.348892
41	B17	80	81.3829	2.83169	0.352847
41	B17	81	81.6509	2.79051	0.358398
41	B17	82	81.9189	2.74871	0.365068
41	B17	83	82.1868	2.71855	0.372652
41	B17	84	82.4548	2.67985	0.381456
41	B17	85	82.7228	2.6538	0.392149
41	B17	86	82.9908	2.61388	0.405349
41	B17	87	83.2588	2.56892	0.42125
41	B17	88	83.5268	2.53873	0.439529
41	B17	89	83.7948	2.48931	0.459581
41	B17	90	84.0628	2.44433	0.481051
41	B17	91	84.3308	2.3978	0.504445
41	B17	92	84.5988	2.34101	0.531659
41	B17	93	84.8667	2.2976	0.566249
41	B17	94	85.1347	2.24947	0.613486
41	B17	95	85.4027	2.19513	0.680383
41	B17	96	85.6707	2.14112	0.775748
41	B17	97	85.9387	2.07219	0.909643
41	B17	98	86.2067	1.99177	1.09092
41	B17	99	86.4747	1.88287	1.3217
41	B17	100	86.7427	1.73545	1.58952
41	B17	101	87.0107	1.54659	1.86118
41	B17	102	87.2787	1.29844	2.08426
41	B17	103	87.5466	0.90595	2.20017
41	B17	104	87.8146	0.469301	2.16562
41	B17	105	88.0826	0.244429	1.9723
41	B17	106	88.3506	0.197276	1.65326
41	B17	107	88.6186	0.188899	1.27118
41	B17	108	88.8866	0.186955	0.894797
41	B17	109	89.1546	0.185354	0.576271
41	B17	110	89.4226	0.185188	0.339843
41	B17	111	89.6906	0.181152	0.184065
41	B17	112	89.9586	0.181625	0.0921827
41	B17	113	90.2266	0.183333	0.0433014
41	B17	114	90.4946	0.183666	0.0196229
41	B17	115	90.7625	0.18031	0.0090091
41	B17	116	91.0305	0.180209	0.00448798
41	B17	117	91.2985	0.182433	0.00263399
41	B17	118	91.5665	0.18047	0.00200543
41	B17	119	91.8345	0.183312	0.00204945
41	B17	120	92.1025	0.182559	0.00248311
41	B17	121	92.3705	0.179165	0.00304526
41	B17	122	92.6385	0.179363	0.00348262
41	B17	123	92.9065	0.180355	0.00362976
41	B17	124	93.1745	0.180061	0.00346307
41	B17	125	93.4424	0.176853	0.00307749
41	B17	126	93.7104	0.180086	0.00260735
41	B17	127	93.9784	0.179583	0.00214558
41	B17	128	94.2464	0.179424	0.00171132
41	B17	129	94.5144	0.176314	0.00127591
41	B17	130	94.7824	0.178443	0.000820923
42	B18	1	60.2116	5.3508	0.363335
42	B18	2	60.4796	5.31568	0.365617
42	B18	3	60.7476	5.27337	0.368405
42	B18	4	61.0156	5.26973	0.371036
42	B18	5	61.2836	5.22356	0.372718
42	B18	6	61.5516	5.18456	0.372824
42	B18	7	61.8195	5.13751	0.371288
42	B18	8	62.0875	5.11403	0.368799
42	B18	9	62.3555	5.07753	0.366565
42	B18	10	62.6235	5.04538	0.365703
42	B18	11	62.8915	5.01617	0.366624
42	B18	12	63.1595	4.98731	0.368769
42	B18	13	63.4275	4.944	0.370961
42	B18	14	63.6955	4.92058	0.372097
42	B18	15	63.9635	4.85787	0.371814
42	B18	16	64.2315	4.83326	0.370639
42	B18	17	64.4994	4.80662	0.369565
42	B18	18	64.7674	4.77688	0.369378
42	B18	19	65.0354	4.74371	0.370196
42	B18	20	65.3034	4.69355	0.37147
42	B18	21	65.5714	4.66929	0.372352
42	B18	22	65.8394	4.63285	0.372122
42	B18	23	66.1074	4.60405	0.370508
42	B18	24	66.3754	4.5481	0.367795
42	B18	25	66.6434	4.52675	0.364711
42	B18	26	66.9114	4.49149	0.362073
42	B18	27	67.1794	4.46316	0.360408
42	B18	28	67.4474	4.44037	0.359742
42	B18	29	67.7153	4.3762	0.359734
42	B18	30	67.9833	4.3646	0.360032
42	B18	31	68.2513	4.33891	0.36058
42	B18	32	68.5193	4.27466	0.361602
42	B18	33	68.7873	4.25528	0.363264
42	B18	34	69.0553	4.24394	0.365299
42	B18	35	69.3233	4.19165	0.366956
42	B18	36	69.5913	4.15557	0.367416
42	B18	37	69.8593	4.11113	0.366351
42	B18	38	70.1273	4.07698	0.364153
42	B18	39	70.3953	4.05195	0.361619
42	B18	40	70.6632	4.02794	0.359386
42	B18	41	70.9312	3.98785	0.357611
42	B18	42	71.1992	3.94112	0.356125
42	B18	43	71.4672	3.9127	0.354787
42	B18	44	71.7352	3.88947	0.353648
42	B18	45	72.0032	3.84765	0.352776
42	B18	46	72.2712	3.83262	0.352045
42	B18	47	72.5392	3.78025	0.351148
42	B18	48	72.8072	3.75144	0.349885
42	B18	49	73.0752	3.71669	0.348398
42	B18	50	73.3431	3.68267	0.347106
42	B18	51	73.6111	3.65882	0.346385
42	B18	52	73.8791	3.63164	0.346258
42	B18	53	74.1471	3.58981	0.346382
42	B18	54	74.4151	3.54909	0.346301
42	B18	55	74.6831	3.52937	0.345707
42	B18	56	74.9511	3.49792	0.344521
42	B18	57	75.2191	3.4556	0.342791
42	B18	58	75.4871	3.43397	0.340562
42	B18	59	75.7551	3.39591	0.337863
42	B18	60	76.0231	3.36312	0.33481
42	B18	61	76.291	3.33702	0.331701
42	B18	62	76.559	3.29762	0.329008
42	B18	63	76.827	3.2734	0.327249
42	B18	64	77.095	3.24563	0.326771
42	B18	65	77.363	3.20997	0.327564
42	B18	66	77.631	3.18813	0.329257
42	B18	67	77.899	3.15217	0.3313
42	B18	68	78.167	3.11821	0.333249
42	B18	69	78.435	3.0836	0.334965
42	B18	70	78.703	3.05846	0.336579
42	B18	71	78.971	3.02883	0.338272
42	B18	72	79.2389	2.99331	0.340028
42	B18	73	79.5069	2.96453	0.341609
42	B18	74	79.7749	2.92952	0.342737
42	B18	75	80.0429	2.8941	0.343369
42	B18	76	80.3109	2.85738	0.343834
42	B18	77	80.5789	2.83657	0.344688
42	B18	78	80.8469	2.80422	0.346429
42	B18	79	81.1149	2.76793	0.349279
42	B18	80	81.3829	2.73506	0.353158
42	B18	81	81.6509	2.70431	0.357889
42	B18	82	81.9189	2.66851	0.363429
42	B18	83	82.1868	2.63728	0.369991
42	B18	84	82.4548	2.59758	0.377999
42	B18	85	82.7228	2.56237	0.38788
42	B18	86	82.9908	2.5401	0.399845
42	B18	87	83.2588	2.48972	0.413809
42	B18	88	83.5268	2.44853	0.42953
42	B18	89	83.7948	2.41306	0.446908
42	B18	90	84.0628	2.36279	0.466318
42	B18	91	84.3308	2.32302	0.488845
42	B18	92	84.5988	2.28177	0.516455
42	B18	93	84.8667	2.22559	0.552234
42	B18	94	85.1347	2.1782	0.600758
42	B18	95	85.4027	2.12669	0.668592
42	B18	96	85.6707	2.06914	0.764539
42	B18	97	85.9387	2.0109	0.898866
42	B18	98	86.2067	1.9331	1.08027
42	B18	99	86.4747	1.82043	1.30985
42	B18	100	86.7427	1.68054	1.57339
42	B18	101	87.0107	1.48629	1.83595
42	B18	102	87.2787	1.23665	2.04474
42	B18	103	87.5466	0.840047	2.14308
42	B18	104	87.8146	0.428882	2.0918
42	B18	105	88.0826	0.244679	1.88741
42	B18	106	88.3506	0.207911	1.56627
42	B18	107	88.6186	0.20195	1.19142
42	B18	108	88.8866	0.197095	0.828986
42	B18	109	89.1546	0.197882	0.527057
42	B18	110	89.4226	0.197178	0.306196
42	B18	111	89.6906	0.197277	0.162829
42	B18	112	89.9586	0.19684	0.0797335
42	B18	113	90.2266	0.196953	0.0365928
42	B18	114	90.4946	0.196389	0.0165168
42	B18	115	90.7625	0.195393	0.00812874
42	B18	116	91.0305	0.196601	0.00489445
42	B18	117	91.2985	0.195641	0.00354237
42	B18	118	91.5665	0.193672	0.00267299
42	B18	119	91.8345	0.191959	0.00186636
42	B18	120	92.1025	0.196861	0.00117391
42	B18	121	92.3705	0.196135	0.000804566
42	B18	122	92.6385	0.194835	0.00091017
42	B18	123	92.9065	0.195283	0.00147436
42	B18	124	93.1745	0.194523	0.00231622
42	B18	125	93.4424	0.19499	0.00317506
42	B18	126	93.7104	0.193232	0.00381079
42	B18	127	93.9784	0.19283	0.00407117
42	B18	128	94.2464	0.191227	0.00391408
42	B18	129	94.5144	0.195433	0.00339506
42	B18	130	94.7824	0.188659	0.00263817
43	B19	1	60.2116	5.43565	0.358298
43	B19	2	60.4796	5.36495	0.359338
43	B19	3	60.7476	5.34537	0.361216
43	B19	4	61.0156	5.33477	0.364212
43	B19	5	61.2836	5.29551	0.368197
43	B19	6	61.5516	5.25696	0.372437
43	B19	7	61.8195	5.22498	0.375805
43	B19	8	62.0875	5.17334	0.377327
43	B19	9	62.3555	5.14488	0.37658
43	B19	10	62.6235	5.11211	0.373735
43	B19	11	62.8915	5.07027	0.369346
43	B19	12	63.1595	5.04853	0.364139
43	B19	13	63.4275	5.00419	0.358995
43	B19	14	63.6955	4.96481	0.354967
43	B19	15	63.9635	4.93611	0.353029
43	B19	16	64.2315	4.90452	0.353629
43	B19	17	64.4994	4.89838	0.356312
43	B19	18	64.7674	4.83715	0.359871
43	B19	19	65.0354	4.80755	0.363006
43	B19	20	65.3034	4.76635	0.365033
43	B19	21	65.5714	4.72804	0.366119
43	B19	22	65.8394	4.70929	0.366833
43	B19	23	66.1074	4.66982	0.367528
43	B19	24	66.3754	4.63904	0.367959
43	B19	25	66.6434	4.59279	0.367539
43	B19	26	66.9114	4.56099	0.365888
43	B19	27	67.1794	4.52772	0.363295
43	B19	28	67.4474	4.48385	0.360679
43	B19	29	67.7153	4.45437	0.359138
43	B19	30	67.9833	4.44281	0.359362
43	B19	31	68.2513	4.39298	0.361276
43	B19	32	68.5193	4.35542	0.364061
43	B19	33	68.7873	4.32	0.36648
43	B19	34	69.0553	4.30518	0.367336
43	B19	35	69.3233	4.24668	0.36596
43	B19	36	69.5913	4.20864	0.362531
43	B19	37	69.8593	4.17746	0.358105
43	B19	38	70.1273	4.1535	0.354175
43	B19	39	70.3953	4.10398	0.351927
43	B19	40	70.6632	4.0947	0.351601
43	B19	41	70.9312	4.0659	0.352374
43	B19	42	71.1992	4.00485	0.352919
43	B19	43	71.4672	3.98496	0.352289
43	B19	44	71.7352	3.94191	0.35052
43	B19	45	72.0032	3.90725	0.348532
43	B19	46	72.2712	3.89333	0.347414
43	B19	47	72.5392	3.85142	0.347635
43	B19	48	72.8072	3.82892	0.348737
43	B19	49	73.0752	3.78409	0.349724
43	B19	50	73.3431	3.74377	0.349776
43	B19	51	73.6111	3.71754	0.34876
43	B19	52	73.8791	3.67626	0.347157
43	B19	53	74.1471	3.65885	0.345542
43	B19	54	74.4151	3.62436	0.344067
43	B19	55	74.6831	3.58871	0.34238
43	B19	56	74.9511	3.55758	0.340002
43	B19	57	75.2191	3.5109	0.336835
43	B19	58	75.4871	3.48803	0.333338
43	B19	59	75.7551	3.46651	0.330288
43	B19	60	76.0231	3.42764	0.328323
43	B19	61	76.291	3.40476	0.32765
43	B19	62	76.559	3.36029	0.328042
43	B19	63	76.827	3.33631	0.329047
43	B19	64	77.095	3.30573	0.330189
43	B19	65	77.363	3.28057	0.331112
43	B19	66	77.631	3.23634	0.331657
43	B19	67	77.899	3.20281	0.331909
43	B19	68	78.167	3.18298	0.33213
43	B19	69	78.435	3.1506	0.332592
43	B19	70	78.703	3.11538	0.333411
43	B19	71	78.971	3.08304	0.334482
43	B19	72	79.2389	3.05571	0.335585
43	B19	73	79.5069	3.01819	0.336538
43	B19	74	79.7749	2.98979	0.337302
43	B19	75	80.0429	2.95256	0.337991
43	B19	76	80.3109	2.9302	0.338798
43	B19	77	80.5789	2.88223	0.339932
43	B19	78	80.8469	2.87068	0.341593
43	B19	79	81.1149	2.82395	0.344038
43	B19	80	81.3829	2.79302	0.347652
43	B19	81	81.6509	2.76212	0.352935
43	B19	82	81.9189	2.73282	0.360334
43	B19	83	82.1868	2.69691	0.370016
43	B19	84	82.4548	2.66727	0.381727
43	B19	85	82.7228	2.62681	0.394879
43	B19	86	82.9908	2.5811	0.408806
43	B19	87	83.2588	2.54526	0.42303
43	B19	88	83.5268	2.50772	0.437445
43	B19	89	83.7948	2.45974	0.452406
43	B19	90	84.0628	2.41792	0.468876
43	B19	91	84.3308	2.36945	0.488655
43	B19	92	84.5988	2.32467	0.514617
43	B19	93	84.8667	2.28275	0.550866
43	B19	94	85.1347	2.22696	0.602808
43	B19	95	85.4027	2.18511	0.67728
43	B19	96	85.6707	2.1245	0.782608
43	B19	97	85.9387	2.05886	0.927899
43	B19	98	86.2067	1.97231	1.12021
43	B19	99	86.4747	1.85801	1.35868
43	B19	100	86.7427	1.70613	1.62686
43	B19	101	87.0107	1.5027	1.88782
43	B19	102	87.2787	1.23227	2.08769
43	B19	103	87.5466	0.808588	2.17066
43	B19	104	87.8146	0.41141	2.10057
43	B19	105	88.0826	0.245322	1.87835
43	B19	106	88.3506	0.215277	1.54443
43	B19	107	88.6186	0.207918	1.16386
43	B19	108	88.8866	0.209	0.802289
43	B19	109	89.1546	0.204238	0.505446
43	B19	110	89.4226	0.204856	0.291098
43	B19	111	89.6906	0.204247	0.153578
43	B19	112	89.9586	0.205138	0.0747059
43	B19	113	90.2266	0.204294	0.0341341
43	B19	114	90.4946	0.205778	0.0154013
43	B19	115	90.7625	0.20207	0.00764488
43	B19	116	91.0305	0.204978	0.00476741
43	B19	117	91.2985	0.200134	0.00382669
43	B19	118	91.5665	0.204579	0.00361492
43	B19	119	91.8345	0.202564	0.00370368
43	B19	120	92.1025	0.202671	0.00391201
43	B19	121	92.3705	0.202728	0.0040903
43	B19	122	92.6385	0.198816	0.00410606
43	B19	123	92.9065	0.199527	0.00390717
43	B19	124	93.1745	0.201999	0.00355076
43	B19	125	93.4424	0.200421	0.00315594
43	B19	126	93.7104	0.200114	0.00281752
43	B19	127	93.9784	0.198427	0.00255071
43	B19	128	94.2464	0.200523	0.00230046
43	B19	129	94.5144	0.200253	0.00199478
43	B19	130	94.7824	0.196774	0.00159806
56	C8	1	60.2116	5.46312	0.273994
56	C8	2	60.4796	5.43176	0.276036
56	C8	3	60.7476	5.39268	0.276952
56	C8	4	61.0156	5.36583	0.276403
56	C8	5	61.2836	5.31127	0.274735
56	C8	6	61.5516	5.30187	0.272738
56	C8	7	61.8195	5.27103	0.27116
56	C8	8	62.0875	5.22499	0.270375
56	C8	9	62.3555	5.20825	0.270384
56	C8	10	62.6235	5.16035	0.271056
56	C8	11	62.8915	5.12499	0.272293
56	C8	12	63.1595	5.10641	0.273979
56	C8	13	63.4275	5.0772	0.275841
56	C8	14	63.6955	5.03811	0.277445
56	C8	15	63.9635	4.98112	0.278389
56	C8	16	64.2315	4.97804	0.278551
56	C8	17	64.4994	4.92226	0.278152
56	C8	18	64.7674	4.89831	0.277614
56	C8	19	65.0354	4.86127	0.277301
56	C8	20	65.3034	4.83135	0.277345
56	C8	21	65.5714	4.80691	0.27762
56	C8	22	65.8394	4.75106	0.277866
56	C8	23	66.1074	4.72568	0.277802
56	C8	24	66.3754	4.70497	0.277245
56	C8	25	66.6434	4.65672	0.276149
56	C8	26	66.9114	4.62536	0.274641
56	C8	27	67.1794	4.58557	0.272967
56	C8	28	67.4474	4.56063	0.27142
56	C8	29	67.7153	4.54042	0.270242
56	C8	30	67.9833	4.48543	0.269626
56	C8	31	68.2513	4.46169	0.269777
56	C8	32	68.5193	4.42724	0.270957
56	C8	33	68.7873	4.40678	0.273365
56	C8	34	69.0553	4.35692	0.276906
56	C8	35	69.3233	4.33132	0.280966
56	C8	36	69.5913	4.31414	0.284413
56	C8	37	69.8593	4.25067	0.285911
56	C8	38	70.1273	4.22162	0.284463
56	C8	39	70.3953	4.18328	0.279916
56	C8	40	70.6632	4.14089	0.27315
56	C8	41	70.9312	4.1182	0.265834
56	C8	42	71.1992	4.0811	0.259798
56	C8	43	71.4672	4.06114	0.25635
56	C8	44	71.7352	4.03528	0.255809
56	C8	45	72.0032	4.00265	0.257501
56	C8	46	72.2712	3.97276	0.260175
56	C8	47	72.5392	3.9268	0.262599
56	C8	48	72.8072	3.90281	0.264059
56	C8	49	73.0752	3.86844	0.264502
56	C8	50	73.3431	3.83174	0.264377
56	C8	51	73.6111	3.80163	0.26431
56	C8	52	73.8791	3.7802	0.264823
56	C8	53	74.1471	3.73945	0.266183
56	C8	54	74.4151	3.7005	0.268347
56	C8	55	74.6831	3.68257	0.270967
56	C8	56	74.9511	3.64889	0.273438
56	C8	57	75.2191	3.60765	0.275047
56	C8	58	75.4871	3.57294	0.275213
56	C8	59	75.7551	3.53758	0.273711
56	C8	60	76.0231	3.49892	0.270761
56	C8	61	76.291	3.48073	0.266935
56	C8	62	76.559	3.43465	0.26295
56	C8	63	76.827	3.40542	0.2595
56	C8	64	77.095	3.3785	0.257157
56	C8	65	77.363	3.35245	0.256332
56	C8	66	77.631	3.31308	0.257246
56	C8	67	77.899	3.28552	0.259883
56	C8	68	78.167	3.25809	0.263965
56	C8	69	78.435	3.22886	0.269065
56	C8	70	78.703	3.18939	0.274887
56	C8	71	78.971	3.15783	0.281701
56	C8	72	79.2389	3.11009	0.290658
56	C8	73	79.5069	3.07788	0.303798
56	C8	74	79.7749	3.06964	0.323803
56	C8	75	80.0429	3.01947	0.353757
56	C8	76	80.3109	2.96914	0.397287
56	C8	77	80.5789	2.93724	0.459034
56	C8	78	80.8469	2.87571	0.545131
56	C8	79	81.1149	2.82638	0.663088
56	C8	80	81.3829	2.75578	0.820526
56	C8	81	81.6509	2.66911	1.02234
56	C8	82	81.9189	2.55722	1.26635
56	C8	83	82.1868	2.41594	1.53831
56	C8	84	82.4548	2.22484	1.80874
56	C8	85	82.7228	1.97489	2.0346
56	C8	86	82.9908	1.61313	2.16805
56	C8	87	83.2588	1.12154	2.17103
56	C8	88	83.5268	0.637305	2.03014
56	C8	89	83.7948	0.338329	1.76413
56	C8	90	84.0628	0.243855	1.4194
56	C8	91	84.3308	0.224969	1.05467
56	C8	92	84.5988	0.220744	0.722547
56	C8	93	84.8667	0.222126	0.456193
56	C8	94	85.1347	0.217476	0.265777
56	C8	95	85.4027	0.215636	0.143552
56	C8	96	85.6707	0.217794	0.07275
56	C8	97	85.9387	0.216504	0.0355341
56	C8	98	86.2067	0.216064	0.0175921
56	C8	99	86.4747	0.212817	0.00943912
56	C8	100	86.7427	0.212552	0.00572944
56	C8	101	87.0107	0.212689	0.00389496
56	C8	102	87.2787	0.215778	0.00290197
56	C8	103	87.5466	0.211732	0.00240719
56	C8	104	87.8146	0.211543	0.00230087
56	C8	105	88.0826	0.213498	0.00250869
56	C8	106	88.3506	0.213046	0.00292234
56	C8	107	88.6186	0.212734	0.00338648
56	C8	108	88.8866	0.2106	0.00372718
56	C8	109	89.1546	0.208644	0.00381455
56	C8	110	89.4226	0.210155	0.00362645
56	C8	111	89.6906	0.209363	0.0032597
56	C8	112	89.9586	0.210331	0.00287585
56	C8	113	90.2266	0.208044	0.00261455
56	C8	114	90.4946	0.210725	0.0025322
56	C8	115	90.7625	0.207659	0.00259748
56	C8	116	91.0305	0.20912	0.00273313
56	C8	117	91.2985	0.2077	0.00287209
56	C8	118	91.5665	0.2055	0.00299336
56	C8	119	91.8345	0.208877	0.00312057
56	C8	120	92.1025	0.207707	0.003291
56	C8	121	92.3705	0.204621	0.00351616
56	C8	122	92.6385	0.206302	0.00375779
56	C8	123	92.9065	0.205603	0.0039319
56	C8	124	93.1745	0.206063	0.0039398
56	C8	125	93.4424	0.202472	0.00371627
56	C8	126	93.7104	0.201959	0.00326938
56	C8	127	93.9784	0.203545	0.0026846
56	C8	128	94.2464	0.205927	0.00208043
56	C8	129	94.5144	0.202311	0.00154778
56	C8	130	94.7824	0.201949	0.00111596
57	C9	1	60.2116	5.43478	0.272983
57	C9	2	60.4796	5.42551	0.277266
57	C9	3	60.7476	5.3779	0.280414
57	C9	4	61.0156	5.32332	0.281388
57	C9	5	61.2836	5.30393	0.280101
57	C9	6	61.5516	5.2689	0.277345
57	C9	7	61.8195	5.23015	0.274238
57	C9	8	62.0875	5.21973	0.271626
57	C9	9	62.3555	5.17018	0.269832
57	C9	10	62.6235	5.13691	0.268831
57	C9	11	62.8915	5.10642	0.268525
57	C9	12	63.1595	5.07823	0.268864
57	C9	13	63.4275	5.04564	0.269749
57	C9	14	63.6955	5.01149	0.270899
57	C9	15	63.9635	4.98761	0.27189
57	C9	16	64.2315	4.93641	0.272361
57	C9	17	64.4994	4.90793	0.272217
57	C9	18	64.7674	4.87924	0.271675
57	C9	19	65.0354	4.84796	0.271108
57	C9	20	65.3034	4.81155	0.270822
57	C9	21	65.5714	4.78092	0.270895
57	C9	22	65.8394	4.75199	0.271178
57	C9	23	66.1074	4.71029	0.271406
57	C9	24	66.3754	4.68393	0.271391
57	C9	25	66.6434	4.65242	0.271146
57	C9	26	66.9114	4.6048	0.27091
57	C9	27	67.1794	4.58524	0.270984
57	C9	28	67.4474	4.55239	0.271516
57	C9	29	67.7153	4.52393	0.272314
57	C9	30	67.9833	4.47962	0.272882
57	C9	31	68.2513	4.45307	0.272651
57	C9	32	68.5193	4.42293	0.271298
57	C9	33	68.7873	4.37294	0.268941
57	C9	34	69.0553	4.34903	0.266105
57	C9	35	69.3233	4.32288	0.263485
57	C9	36	69.5913	4.28611	0.261689
57	C9	37	69.8593	4.26428	0.261087
57	C9	38	70.1273	4.21571	0.26178
57	C9	39	70.3953	4.1891	0.263581
57	C9	40	70.6632	4.17424	0.265997
57	C9	41	70.9312	4.12894	0.268265
57	C9	42	71.1992	4.09661	0.269568
57	C9	43	71.4672	4.05901	0.269399
57	C9	44	71.7352	4.0194	0.267818
57	C9	45	72.0032	3.99714	0.265435
57	C9	46	72.2712	3.96829	0.263069
57	C9	47	72.5392	3.92976	0.261354
57	C9	48	72.8072	3.90539	0.260483
57	C9	49	73.0752	3.87062	0.260264
57	C9	50	73.3431	3.84193	0.260346
57	C9	51	73.6111	3.79803	0.26046
57	C9	52	73.8791	3.77829	0.260486
57	C9	53	74.1471	3.74264	0.260324
57	C9	54	74.4151	3.71047	0.259697
57	C9	55	74.6831	3.68678	0.25812
57	C9	56	74.9511	3.65494	0.255176
57	C9	57	75.2191	3.61152	0.250959
57	C9	58	75.4871	3.56532	0.246356
57	C9	59	75.7551	3.56291	0.242854
57	C9	60	76.0231	3.53955	0.241933
57	C9	61	76.291	3.49958	0.244429
57	C9	62	76.559	3.48462	0.250291
57	C9	63	76.827	3.44111	0.258837
57	C9	64	77.095	3.40977	0.26923
57	C9	65	77.363	3.37595	0.280768
57	C9	66	77.631	3.3491	0.29282
57	C9	67	77.899	3.30816	0.304561
57	C9	68	78.167	3.27393	0.314838
57	C9	69	78.435	3.23088	0.322432
57	C9	70	78.703	3.18301	0.326656
57	C9	71	78.971	3.13032	0.327977
57	C9	72	79.2389	3.09912	0.328321
57	C9	73	79.5069	3.06945	0.330919
57	C9	74	79.7749	3.02191	0.339848
57	C9	75	80.0429	2.99292	0.359569
57	C9	76	80.3109	2.95449	0.394718
57	C9	77	80.5789	2.918	0.45025
57	C9	78	80.8469	2.86921	0.531808
57	C9	79	81.1149	2.80956	0.645953
57	C9	80	81.3829	2.73687	0.799555
57	C9	81	81.6509	2.65229	0.99753
57	C9	82	81.9189	2.55134	1.23855
57	C9	83	82.1868	2.41623	1.50964
57	C9	84	82.4548	2.23578	1.78231
57	C9	85	82.7228	1.98896	2.01365
57	C9	86	82.9908	1.63338	2.15495
57	C9	87	83.2588	1.14601	2.16663
57	C9	88	83.5268	0.656695	2.03356
57	C9	89	83.7948	0.350517	1.77325
57	C9	90	84.0628	0.258288	1.43151
57	C9	91	84.3308	0.234704	1.0673
57	C9	92	84.5988	0.230314	0.733974
57	C9	93	84.8667	0.229706	0.46559
57	C9	94	85.1347	0.227922	0.273058
57	C9	95	85.4027	0.225877	0.149083
57	C9	96	85.6707	0.223939	0.0770953
57	C9	97	85.9387	0.223409	0.0392953
57	C9	98	86.2067	0.222845	0.0213121
57	C9	99	86.4747	0.222668	0.0134999
57	C9	100	86.7427	0.22083	0.0102418
57	C9	101	87.0107	0.216518	0.0086536
57	C9	102	87.2787	0.216538	0.007474
57	C9	103	87.5466	0.216585	0.00632527
57	C9	104	87.8146	0.216876	0.00524723
57	C9	105	88.0826	0.218339	0.00438936
57	C9	106	88.3506	0.215249	0.00383015
57	C9	107	88.6186	0.215703	0.00352834
57	C9	108	88.8866	0.215588	0.00337544
57	C9	109	89.1546	0.214114	0.00328288
57	C9	110	89.4226	0.214014	0.00323155
57	C9	111	89.6906	0.214961	0.00325754
57	C9	112	89.9586	0.213492	0.00339598
57	C9	113	90.2266	0.214646	0.00362854
57	C9	114	90.4946	0.212472	0.00387097
57	C9	115	90.7625	0.211623	0.00400582
57	C9	116	91.0305	0.211087	0.00393406
57	C9	117	91.2985	0.211498	0.00361398
57	C9	118	91.5665	0.211108	0.00307731
57	C9	119	91.8345	0.209291	0.00242788
57	C9	120	92.1025	0.209212	0.00182986
57	C9	121	92.3705	0.211967	0.00147516
57	C9	122	92.6385	0.209844	0.00151938
57	C9	123	92.9065	0.212247	0.00200066
57	C9	124	93.1745	0.210151	0.002787
57	C9	125	93.4424	0.2101	0.00359996
57	C9	126	93.7104	0.208344	0.00412128
57	C9	127	93.9784	0.205858	0.00413512
57	C9	128	94.2464	0.205484	0.00362568
57	C9	129	94.5144	0.207742	0.00277161
57	C9	130	94.7824	0.207906	0.00184236
58	C10	1	60.2116	5.30462	0.262008
58	C10	2	60.4796	5.28155	0.264829
58	C10	3	60.7476	5.24867	0.26683
58	C10	4	61.0156	5.20648	0.267555
58	C10	5	61.2836	5.1602	0.267408
58	C10	6	61.5516	5.14549	0.267346
58	C10	7	61.8195	5.1288	0.26814
58	C10	8	62.0875	5.07821	0.269748
58	C10	9	62.3555	5.06376	0.271276
58	C10	10	62.6235	5.00272	0.271538
58	C10	11	62.8915	4.98826	0.269799
58	C10	12	63.1595	4.94321	0.266238
58	C10	13	63.4275	4.9042	0.261856
58	C10	14	63.6955	4.88318	0.25799
58	C10	15	63.9635	4.86613	0.255756
58	C10	16	64.2315	4.81698	0.255686
58	C10	17	64.4994	4.79509	0.257667
58	C10	18	64.7674	4.75676	0.26109
58	C10	19	65.0354	4.74882	0.265121
58	C10	20	65.3034	4.69493	0.268964
58	C10	21	65.5714	4.6566	0.272056
58	C10	22	65.8394	4.6296	0.274118
58	C10	23	66.1074	4.59913	0.275065
58	C10	24	66.3754	4.57397	0.274918
58	C10	25	66.6434	4.51628	0.273796
58	C10	26	66.9114	4.49182	0.27197
58	C10	27	67.1794	4.46439	0.269849
58	C10	28	67.4474	4.42345	0.267844
58	C10	29	67.7153	4.40688	0.266185
58	C10	30	67.9833	4.35881	0.264836
58	C10	31	68.2513	4.33603	0.263578
58	C10	32	68.5193	4.29756	0.262169
58	C10	33	68.7873	4.26744	0.260473
58	C10	34	69.0553	4.23714	0.258543
58	C10	35	69.3233	4.21164	0.256645
58	C10	36	69.5913	4.16213	0.25522
58	C10	37	69.8593	4.13808	0.254726
58	C10	38	70.1273	4.12194	0.25542
58	C10	39	70.3953	4.08126	0.257161
58	C10	40	70.6632	4.05148	0.259445
58	C10	41	70.9312	4.01939	0.261641
58	C10	42	71.1992	3.97649	0.263292
58	C10	43	71.4672	3.95715	0.264242
58	C10	44	71.7352	3.91532	0.264532
58	C10	45	72.0032	3.8909	0.26421
58	C10	46	72.2712	3.86209	0.263213
58	C10	47	72.5392	3.81852	0.261452
58	C10	48	72.8072	3.78202	0.258953
58	C10	49	73.0752	3.76332	0.25598
58	C10	50	73.3431	3.73047	0.253009
58	C10	51	73.6111	3.69129	0.250593
58	C10	52	73.8791	3.66069	0.249172
58	C10	53	74.1471	3.64591	0.248886
58	C10	54	74.4151	3.61428	0.249481
58	C10	55	74.6831	3.57145	0.250376
58	C10	56	74.9511	3.55154	0.250901
58	C10	57	75.2191	3.51725	0.2506
58	C10	58	75.4871	3.47573	0.24943
58	C10	59	75.7551	3.45642	0.24776
58	C10	60	76.0231	3.42338	0.24618
58	C10	61	76.291	3.39688	0.245286
58	C10	62	76.559	3.36156	0.245531
58	C10	63	76.827	3.33749	0.247213
58	C10	64	77.095	3.30603	0.250524
58	C10	65	77.363	3.27292	0.255545
58	C10	66	77.631	3.24743	0.262166
58	C10	67	77.899	3.21287	0.269936
58	C10	68	78.167	3.18478	0.278016
58	C10	69	78.435	3.14349	0.285356
58	C10	70	78.703	3.11435	0.291148
58	C10	71	78.971	3.05783	0.295408
58	C10	72	79.2389	3.0298	0.299401
58	C10	73	79.5069	2.98899	0.305681
58	C10	74	79.7749	2.96814	0.317724
58	C10	75	80.0429	2.92499	0.339458
58	C10	76	80.3109	2.89774	0.375
58	C10	77	80.5789	2.85224	0.428858
58	C10	78	80.8469	2.80689	0.506436
58	C10	79	81.1149	2.74534	0.614403
58	C10	80	81.3829	2.68495	0.760111
58	C10	81	81.6509	2.60727	0.949351
58	C10	82	81.9189	2.49972	1.18205
58	C10	83	82.1868	2.37495	1.44679
58	C10	84	82.4548	2.20691	1.71658
58	C10	85	82.7228	1.98104	1.94951
58	C10	86	82.9908	1.6325	2.09687
58	C10	87	83.2588	1.14908	2.11793
58	C10	88	83.5268	0.653195	1.99575
58	C10	89	83.7948	0.349884	1.7459
58	C10	90	84.0628	0.255055	1.41283
58	C10	91	84.3308	0.234684	1.05491
58	C10	92	84.5988	0.228412	0.725589
58	C10	93	84.8667	0.22646	0.459449
58	C10	94	85.1347	0.228321	0.268036
58	C10	95	85.4027	0.225792	0.144602
58	C10	96	85.6707	0.224232	0.0729138
58	C10	97	85.9387	0.225884	0.0353055
58	C10	98	86.2067	0.225016	0.0174118
58	C10	99	86.4747	0.223527	0.00958323
58	C10	100	86.7427	0.221332	0.0062697
58	C10	101	87.0107	0.221775	0.00471381
58	C10	102	87.2787	0.222135	0.00375172
58	C10	103	87.5466	0.219541	0.00299318
58	C10	104	87.8146	0.223388	0.00235669
58	C10	105	88.0826	0.218882	0.0018524
58	C10	106	88.3506	0.220931	0.00150324
58	C10	107	88.6186	0.222368	0.00132724
58	C10	108	88.8866	0.219152	0.0013352
58	C10	109	89.1546	0.220417	0.00152365
58	C10	110	89.4226	0.22148	0.00186149
58	C10	111	89.6906	0.219416	0.00227515
58	C10	112	89.9586	0.221105	0.00264948
58	C10	113	90.2266	0.218256	0.00285508
58	C10	114	90.4946	0.216357	0.00279817
58	C10	115	90.7625	0.219507	0.00246513
58	C10	116	91.0305	0.217793	0.0019325
58	C10	117	91.2985	0.216849	0.0013331
58	C10	118	91.5665	0.218246	0.000796884
58	C10	119	91.8345	0.219149	0.000399185
58	C10	120	92.1025	0.218115	0.000142347
58	C10	121	92.3705	0.216885	-2.01685e-05
58	C10	122	92.6385	0.218795	-0.00013415
58	C10	123	92.9065	0.217425	-0.000202295
58	C10	124	93.1745	0.217767	-0.00018199
58	C10	125	93.4424	0.219297	-2.78048e-05
58	C10	126	93.7104	0.218788	0.000251982
58	C10	127	93.9784	0.219177	0.00057231
58	C10	128	94.2464	0.216232	0.000806544
58	C10	129	94.5144	0.217418	0.000857571
58	C10	130	94.7824	0.217124	0.000713639
59	C11	1	60.2116	2.715	0.355169
59	C11	2	60.4796	2.68337	0.360155
59	C11	3	60.7476	2.66131	0.364957
59	C11	4	61.0156	2.63084	0.368482
59	C11	5	61.2836	2.59725	0.370235
59	C11	6	61.5516	2.57206	0.370362
59	C11	7	61.8195	2.54985	0.369323
[truncated: 12,863 more rows]

## Sheet: Organizing
Sample Name	Target Name	CT
Hucct-1 TM4SF1- 1	CD133	29.5585	29.5585	SNU1079 TM4SF1- 1	CD133	29.7926	29.7926
Hucct-1 TM4SF1- 1	CD133	29.1333		SNU1079 TM4SF1- 1	CD133	29.4641
Hucct-1 TM4SF1- 1	CD133	28.798		SNU1079 TM4SF1- 1	CD133	29.7796
Hucct-1 TM4SF1- 2	CD133	35.0658	35.0658	SNU1079 TM4SF1- 2	CD133	35.5509
Hucct-1 TM4SF1- 2	CD133	35.4206		SNU1079 TM4SF1- 2	CD133	33.2798	33.2798
Hucct-1 TM4SF1- 2	CD133	35.7117		SNU1079 TM4SF1- 2	CD133	34.1228
Hucct-1 TM4SF1- 3	CD133	27.6352		SNU1079 TM4SF1- 3	CD133	29.8869
Hucct-1 TM4SF1- 3	CD133	28.7079	28.7079	SNU1079 TM4SF1- 3	CD133	30.8931	30.8931
Hucct-1 TM4SF1- 3	CD133	27.9119		SNU1079 TM4SF1- 3	CD133	29.9457
Hucct-1 TM4SF1+ 1	CD133	26.7287		SNU1079 TM4SF1+ 1	CD133	29.5594	29.5594
Hucct-1 TM4SF1+ 1	CD133	26.8975		SNU1079 TM4SF1+ 1	CD133	29.7189
Hucct-1 TM4SF1+ 1	CD133	26.4418	26.4418	SNU1079 TM4SF1+ 1	CD133	29.6376
Hucct-1 TM4SF1+ 2	CD133	26.0569		SNU1079 TM4SF1+ 2	CD133	28.5177
Hucct-1 TM4SF1+ 2	CD133	26.0137	26.0137	SNU1079 TM4SF1+ 2	CD133	28.4871	28.4871
Hucct-1 TM4SF1+ 2	CD133	26.2216		SNU1079 TM4SF1+ 2	CD133	28.6116
Hucct-1 TM4SF1+ 3	CD133	27.2714		SNU1079 TM4SF1+ 3	CD133	30.4474
Hucct-1 TM4SF1+ 3	CD133	27.2423	27.2423	SNU1079 TM4SF1+ 3	CD133	30.2745	30.2745
Hucct-1 TM4SF1+ 3	CD133	27.3444		SNU1079 TM4SF1+ 3	CD133	30.477
Hucct-1 TM4SF1- 1	GAPDH	18.6518	18.6518	SNU1079 TM4SF1- 1	GAPDH	17.5527	17.5527
Hucct-1 TM4SF1- 1	GAPDH	18.9346		SNU1079 TM4SF1- 1	GAPDH	17.6265
Hucct-1 TM4SF1- 1	GAPDH	18.6601		SNU1079 TM4SF1- 1	GAPDH	17.5807
Hucct-1 TM4SF1- 2	GAPDH	21.8842	21.8842	SNU1079 TM4SF1- 2	GAPDH	20.5771	20.5771
Hucct-1 TM4SF1- 2	GAPDH	22.0405		SNU1079 TM4SF1- 2	GAPDH	20.6738
Hucct-1 TM4SF1- 2	GAPDH	22.7649		SNU1079 TM4SF1- 2	GAPDH	20.695
Hucct-1 TM4SF1- 3	GAPDH	17.2832		SNU1079 TM4SF1- 3	GAPDH	17.8869
Hucct-1 TM4SF1- 3	GAPDH	17.1778		SNU1079 TM4SF1- 3	GAPDH	17.6851	17.6851
Hucct-1 TM4SF1- 3	GAPDH	16.9253	16.9253	SNU1079 TM4SF1- 3	GAPDH	18.1021
Hucct-1 TM4SF1+ 1	GAPDH	15.9907	15.9907	SNU1079 TM4SF1+ 1	GAPDH	17.6297	17.6297
Hucct-1 TM4SF1+ 1	GAPDH	15.9287		SNU1079 TM4SF1+ 1	GAPDH	17.4862
Hucct-1 TM4SF1+ 1	GAPDH	15.9776		SNU1079 TM4SF1+ 1	GAPDH	17.4424
Hucct-1 TM4SF1+ 2	GAPDH	15.4345		SNU1079 TM4SF1+ 2	GAPDH	16.7844	16.7844
Hucct-1 TM4SF1+ 2	GAPDH	15.6453		SNU1079 TM4SF1+ 2	GAPDH	16.779
Hucct-1 TM4SF1+ 2	GAPDH	15.7734	15.7734	SNU1079 TM4SF1+ 2	GAPDH	16.7342
Hucct-1 TM4SF1+ 3	GAPDH	16.858		SNU1079 TM4SF1+ 3	GAPDH	17.9305
Hucct-1 TM4SF1+ 3	GAPDH	16.8489		SNU1079 TM4SF1+ 3	GAPDH	17.8025
Hucct-1 TM4SF1+ 3	GAPDH	16.8745	16.8745	SNU1079 TM4SF1+ 3	GAPDH	18.3748	18.3748
				dCT			Power
CD133	1	2	3	1	2	3	1	2	3
Hucct-1 TM4SF1+	26.4418	26.0137	27.2423	7.79001	4.12946	10.317	0.00451827	0.057136	0.000783931
Hucct-1 TM4SF1-	29.5585	35.0658	28.7079	13.5678	19.2924	11.8334	8.23542e-05	1.55742e-06	0.00027403
SNU1079 TM4SF1+	29.5594	28.4871	30.2745	11.9296	11.7027	11.8996	0.000256342	0.000300012	0.000261734
SNU1079 TM4SF1-	29.7926	33.2798	30.8931	12.2399	12.7027	13.208	0.000206733	0.00015001	0.000105684
GAPDH
Hucct-1 TM4SF1+	18.6518	21.8842	16.9253
Hucct-1 TM4SF1-	15.9907	15.7734	16.8745
SNU1079 TM4SF1+	17.6297	16.7844	18.3748
SNU1079 TM4SF1-	17.5527	20.5771	17.6851
