# Supplementary material for: Single-cell RNA sequencing reveals cancer stem-like cells and dynamics in tumor microenvironment during cholangiocarcinoma progression
Source: Front Cell Dev Biol. 2023 Nov 10;11:1250215. doi: 10.3389/fcell.2023.1250215 (PMC10667919; doi:10.3389/fcell.2023.1250215)
Supplement: Supplementary file 5 [file Table6.XLSX]

## Sheet: Sheet1
huCC-T1
TM4SF1-high	TM4SF1-low
36	23
65	23
45	10
SNU1079
TM4SF1-high	TM4SF1-low
25	7
27	13
17	15
