# Supplementary material for: Single-cell RNA sequencing reveals cancer stem-like cells and dynamics in tumor microenvironment during cholangiocarcinoma progression
Source: Front Cell Dev Biol. 2023 Nov 10;11:1250215. doi: 10.3389/fcell.2023.1250215 (PMC10667919; doi:10.3389/fcell.2023.1250215)
Supplement: Supplementary file 7 [file Table4.XLSX]

## Sheet: Tum1 vs all volc
Gene	avg_logFC_0_vs_all	p_val_0_vs_all	rank
Dsg2	1.89166	1.43e-86	85.8444	85.8444
Atp1b1	1.85503	2.87e-82	81.5424	81.5424
Atp1a1	1.67093	3.6e-82	81.444	81.444
Clu	1.6883	8.35e-82	81.0782	81.0782
Cp	2.08506	1.79e-81	80.746	80.746
Fgfr3	1.2532	2.71e-76	75.5668	75.5668
Alcam	1.52226	1.65e-73	72.7822	72.7822
Cdh1	1.22199	2.72e-73	72.5659	72.5659
Ptprf	1.22671	5.35e-72	71.2715	71.2715
Apoe	1.62382	2.33e-66	65.6324	65.6324
Ces1d	1.51208	4.64e-66	65.3331	65.3331
Clmn	1.06602	2.79e-64	63.5542	63.5542
Pkhd1	1.11033	8.38e-62	61.0766	61.0766
Sorbs2	1.32873	1.61e-61	60.7934	60.7934
Fmo2	1.37382	2.9e-61	60.5383	60.5383
Ambp	1.43099	4.23e-60	59.3741	59.3741
Cxadr	0.953466	6.82e-60	59.1665	59.1665
Cldn3	1.15407	3.71e-58	57.4311	57.4311
Bicc1	1.16916	6.88e-58	57.1624	57.1624
Gas6	1.27059	2.66e-57	56.5744	56.5744
Scara3	1.17407	3.36e-57	56.4731	56.4731
Plet1	1.36766	9.53e-55	54.0208	54.0208
Alb	1.65261	3.77e-54	53.4237	53.4237
Cldn7	1.19243	7.7e-54	53.1137	53.1137
Epcam	1.15024	2.31e-53	52.6361	52.6361
Cadm1	0.96985	3.72e-53	52.4296	52.4296
Onecut2	1.24706	8.13e-52	51.0897	51.0897
Dsp	0.94623	1.14e-51	50.944	50.944
Tns1	1.17863	4.38e-50	49.3583	49.3583
Mfge8	1.17459	5.39e-50	49.2684	49.2684
Itih5	0.945441	3.16e-49	48.5002	48.5002
Aplp2	0.957108	3.85e-49	48.4144	48.4144
Fn1	1.12542	6.62e-49	48.1794	48.1794
Nfib	0.930604	1.71e-46	45.7667	45.7667
St3gal5	0.940811	9.76e-46	45.0106	45.0106
Slc5a1	0.783551	1.13e-45	44.9484	44.9484
Pigr	1.17473	5.91e-45	44.2283	44.2283
Zbtb20	0.998018	6.13e-45	44.2127	44.2127
Wnt4	0.86154	8.13e-45	44.0897	44.0897
Prom1	0.78145	6.92e-44	43.16	43.16
Spp1	1.04092	3.5e-43	42.4565	42.4565
Tstd1	1.07379	4.2e-43	42.3769	42.3769
Bche	0.726046	7.68e-43	42.1149	42.1149
Kifc3	0.914795	1.27e-42	41.8965	41.8965
Sdc4	0.7648	6.56e-42	41.1831	41.1831
Wwc1	0.801399	1.27e-41	40.8953	40.8953
Crp	0.838572	6.03e-41	40.2198	40.2198
Krt19	0.69577	1.18e-40	39.9265	39.9265
Nfix	0.890678	1.39e-40	39.8577	39.8577
Lamc3	0.703341	2.85e-40	39.5447	39.5447
Dnajc1	0.807033	3.45e-40	39.462	39.462
Prox1	0.85932	6.97e-40	39.1571	39.1571
mt-Co1	0.72622	1.02e-39	38.9927	38.9927
Chd9	1.16445	1.11e-38	37.9555	37.9555
Spint1	0.642595	1.53e-38	37.815	37.815
Bsg	0.8218	6.14e-38	37.2119	37.2119
Slc2a2	0.727042	4.89e-37	36.3105	36.3105
Pfn1	-0.835853	6.76e-37	-36.1699	36.1699
Gm43305	0.984173	7.39e-37	36.1313	36.1313
Proc	0.7438	1.55e-36	35.8097	35.8097
Plxnb2	0.65448	1.57e-36	35.8051	35.8051
Plxnb1	0.614995	2.14e-36	35.6698	35.6698
Sox9	0.977853	2.21e-36	35.6559	35.6559
Hpn	0.704434	3.08e-36	35.5121	35.5121
Magi1	0.629239	8.25e-36	35.0834	35.0834
Pamr1	0.594535	1.85e-35	34.7328	34.7328
Ppl	0.667742	1.87e-35	34.7291	34.7291
Sema5a	0.678816	3.51e-35	34.4552	34.4552
Ctnnb1	0.732241	7.12e-35	34.1473	34.1473
St14	0.506719	1.05e-34	33.9802	33.9802
Ptprk	0.575712	3.46e-34	33.4609	33.4609
mt-Co3	0.640699	3.76e-34	33.4252	33.4252
Emp2	0.664622	5.66e-34	33.2473	33.2473
Shroom3	0.542824	8.96e-34	33.0475	33.0475
Rab25	0.553566	1.89e-33	32.7234	32.7234
Atp9a	0.543589	2e-33	32.6993	32.6993
Arhgap5	0.723076	2.14e-33	32.6698	32.6698
Shank2	0.685538	2.51e-33	32.601	32.601
Krt18	0.0258901	3.08e-33	32.5114	32.5114
Ddr1	0.628609	4.08e-33	32.3894	32.3894
S100a11	-0.728119	7.25e-33	-32.1394	32.1394
Ank3	0.523132	8.72e-33	32.0594	32.0594
Sox4	0.800256	1.35e-32	31.8685	31.8685
Vim	-0.857371	3.37e-32	-31.4717	31.4717
Fgfr1	0.595865	3.59e-32	31.4452	31.4452
Ttr	0.6616	6.81e-32	31.1668	31.1668
Tshz2	0.76623	1.01e-31	30.9964	30.9964
Tm4sf4	0.622437	1.05e-31	30.9769	30.9769
Fgfr2	0.511609	1.06e-31	30.9729	30.9729
Sec62	0.652493	1.21e-31	30.9176	30.9176
Stt3b	0.680353	1.57e-31	30.8044	30.8044
Fxyd3	0.766606	1.97e-31	30.7047	30.7047
Rab27b	0.633013	3.16e-31	30.501	30.501
Onecut1	0.720748	3.66e-31	30.4364	30.4364
Clstn1	0.501876	1.1e-30	29.9591	29.9591
mt-Cytb	0.64731	1.28e-30	29.8918	29.8918
C3	1.11183	1.52e-30	29.8173	29.8173
Krt8	0.364261	1.75e-30	29.7563	29.7563
Txn1	-0.787853	2.79e-30	-29.5539	29.5539
Kcnk1	0.474094	3.25e-30	29.488	29.488
Chka	0.840921	3.72e-30	29.43	29.43
Myh14	0.532756	3.93e-30	29.4054	29.4054
Cd63	0.417981	4.81e-30	29.3181	29.3181
Cryab	-0.339699	1.02e-29	-28.9903	28.9903
Etl4	0.557073	1.14e-29	28.9421	28.9421
Akap9	0.525481	1.16e-29	28.9345	28.9345
Gata6	0.600133	1.29e-29	28.888	28.888
Lima1	0.529577	1.51e-29	28.82	28.82
Lamb2	0.56952	1.57e-29	28.8028	28.8028
Srgn	-1.24297	2.85e-29	-28.5457	28.5457
Itih2	0.796013	3.06e-29	28.5148	28.5148
Cfl1	-0.756252	3.9e-29	-28.4095	28.4095
Abcb1a	0.542565	6.86e-29	28.1636	28.1636
Sftpd	0.902332	7.48e-29	28.1263	28.1263
Tmbim6	0.624257	9.07e-29	28.0422	28.0422
F11r	0.59872	1.53e-28	27.8148	27.8148
Rps27l	-0.317115	1.6e-28	-27.7965	27.7965
Muc1	0.622321	1.65e-28	27.7838	27.7838
Habp2	0.525722	1.75e-28	27.7568	27.7568
Slc6a6	0.498515	2.09e-28	27.6802	27.6802
2900026A02Rik	0.666349	5.98e-28	27.2229	27.2229
Tmem176b	0.151118	6.96e-28	27.1573	27.1573
Herpud1	0.666203	7.4e-28	27.1306	27.1306
mt-Co2	0.481547	1.53e-27	26.8142	26.8142
Enc1	0.708004	1.72e-27	26.7642	26.7642
Cd52	-1.31041	2.07e-27	-26.684	26.684
App	0.603966	2.44e-27	26.6123	26.6123
Actn4	0.579511	3.86e-27	26.4137	26.4137
Mgst1	0.502235	4.83e-27	26.3162	26.3162
Slc27a1	0.430925	6.24e-27	26.2046	26.2046
Rtn4	0.645578	6.46e-27	26.1897	26.1897
Per3	0.532391	6.57e-27	26.1822	26.1822
Dcdc2a	0.643578	1.04e-26	25.9836	25.9836
Hmgcs2	0.595384	1.09e-26	25.9612	25.9612
Larp4b	0.605915	1.09e-26	25.961	25.961
Agrn	0.543336	1.1e-26	25.957	25.957
Myh10	0.469958	1.33e-26	25.8749	25.8749
Akr1c19	0.593259	1.53e-26	25.8157	25.8157
Syne2	0.538832	1.63e-26	25.7888	25.7888
Cbx6	0.618389	1.66e-26	25.7796	25.7796
Dbp	0.621285	2.05e-26	25.689	25.689
Cstb	-0.741063	2.37e-26	-25.6254	25.6254
Slco3a1	0.626091	4.98e-26	25.3031	25.3031
Afdn	0.530249	5.09e-26	25.2937	25.2937
Serinc2	0.485812	5.32e-26	25.2741	25.2741
Msn	-0.774215	6.46e-26	-25.1896	25.1896
Tmem205	0.545634	7.78e-26	25.1088	25.1088
mt-Atp6	0.451271	1.07e-25	24.9688	24.9688
Ddit4l	0.583815	1.28e-25	24.8926	24.8926
Plec	0.549183	1.47e-25	24.8336	24.8336
Slc16a12	0.544106	2.13e-25	24.6718	24.6718
mt-Nd4	0.420076	2.14e-25	24.6692	24.6692
Ptprc	-0.755828	2.15e-25	-24.6684	24.6684
Flna	0.335503	2.43e-25	24.6146	24.6146
Gsta3	0.329762	2.68e-25	24.5721	24.5721
Cyb5a	-0.312469	2.89e-25	-24.5392	24.5392
Tecr	0.502454	3.38e-25	24.4706	24.4706
Mal	0.511609	4.62e-25	24.3357	24.3357
Errfi1	0.711982	4.81e-25	24.3178	24.3178
Vegfa	0.407674	5.31e-25	24.2745	24.2745
mt-Nd1	0.438707	8.41e-25	24.075	24.075
Angpt1	0.448695	9.33e-25	24.0303	24.0303
Pdzk1ip1	0.672332	9.53e-25	24.0211	24.0211
Galnt2	0.444198	1.1e-24	23.9591	23.9591
Aldob	0.561436	1.15e-24	23.9408	23.9408
Rorc	0.474814	1.2e-24	23.9198	23.9198
Son	0.497416	1.27e-24	23.897	23.897
Rbms3	0.539509	1.38e-24	23.8603	23.8603
Mif	-0.493519	1.72e-24	-23.7632	23.7632
Cgnl1	0.586762	1.92e-24	23.7174	23.7174
Dag1	0.508984	2.21e-24	23.6561	23.6561
Arhgdib	-0.599862	2.62e-24	-23.5814	23.5814
Pkd2	0.502078	2.71e-24	23.5669	23.5669
Klf2	-0.989978	3.03e-24	-23.5179	23.5179
Pld1	0.517842	3.44e-24	23.4632	23.4632
Cyp2d22	0.525587	3.49e-24	23.4569	23.4569
Ano6	0.447442	3.61e-24	23.4425	23.4425
Cd9	0.385678	5.34e-24	23.2721	23.2721
Fam20c	0.461419	5.47e-24	23.262	23.262
Os9	0.496808	6.17e-24	23.2097	23.2097
Hhex	0.616308	6.27e-24	23.2029	23.2029
Rora	0.55876	8.16e-24	23.0885	23.0885
Nme1	-0.435733	8.48e-24	-23.0718	23.0718
Gapdh	-0.837728	1.08e-23	-22.9664	22.9664
Dbi	-0.17199	1.28e-23	-22.8937	22.8937
Rassf9	0.388936	1.73e-23	22.7612	22.7612
Pgrmc1	0.456923	2.85e-23	22.545	22.545
Ablim1	0.463579	3.64e-23	22.4386	22.4386
Golgb1	0.485665	3.66e-23	22.4361	22.4361
Magi3	0.45076	3.84e-23	22.4153	22.4153
Prdx2	-0.102455	3.93e-23	-22.4051	22.4051
Timp2	0.570356	3.98e-23	22.4003	22.4003
Coro1a	-0.603966	4.49e-23	-22.3479	22.3479
Gtf2i	0.498798	5.28e-23	22.2772	22.2772
Cfb	0.552932	5.5e-23	22.2596	22.2596
5330417C22Rik	0.460762	5.54e-23	22.2569	22.2569
Lgals1	-1.00289	6.14e-23	-22.2119	22.2119
Tnks1bp1	0.388097	6.47e-23	22.1893	22.1893
Cpd	0.348385	7.44e-23	22.1284	22.1284
Nedd4	0.58552	8.23e-23	22.0844	22.0844
Gstp1	-0.10311	8.43e-23	-22.0744	22.0744
Uqcrq	-0.508512	9.01e-23	-22.0451	22.0451
Adam33	0.496939	9.5e-23	22.0224	22.0224
Dynll1	-0.77595	9.76e-23	-22.0105	22.0105
Atp5md	-0.293151	1.02e-22	-21.9899	21.9899
Pik3ap1	0.446376	1.16e-22	21.9362	21.9362
Retreg1	0.449935	1.34e-22	21.8735	21.8735
Lurap1l	0.712802	1.53e-22	21.8146	21.8146
Rnf128	0.392451	1.7e-22	21.7708	21.7708
Tmem176a	0.254075	1.7e-22	21.7695	21.7695
Trp53bp2	0.415309	1.97e-22	21.7063	21.7063
Atp2a2	0.516591	2e-22	21.698	21.698
Auts2	0.417771	3.68e-22	21.4345	21.4345
Proser2	0.462168	4.18e-22	21.3786	21.3786
Gns	0.00870218	4.53e-22	21.3443	21.3443
Nop10	-0.156575	4.58e-22	-21.3388	21.3388
Phldb2	0.495669	4.9e-22	21.3097	21.3097
Gprc5c	0.474006	5.16e-22	21.2876	21.2876
Mia2	0.479212	5.5e-22	21.26	21.26
Ndufb1-ps	-0.541632	5.65e-22	-21.2477	21.2477
Slc16a2	0.468437	5.96e-22	21.2247	21.2247
Tmem229a	0.471872	6e-22	21.2217	21.2217
Rbm47	0.468209	6.21e-22	21.2068	21.2068
Cat	0.586762	7.36e-22	21.1333	21.1333
Bcap31	0.412617	7.6e-22	21.1194	21.1194
Qpct	0.519706	7.71e-22	21.1129	21.1129
Il17re	0.390759	7.87e-22	21.1041	21.1041
Fam234b	0.359083	8.14e-22	21.0893	21.0893
Pbxip1	0.33295	8.44e-22	21.0739	21.0739
Tead1	0.456935	1.01e-21	20.9959	20.9959
Zfhx4	0.542121	1.08e-21	20.9672	20.9672
Naaladl2	0.380568	1.14e-21	20.9428	20.9428
Fads6	0.360765	1.14e-21	20.9428	20.9428
Malat1	0.324129	1.16e-21	20.9369	20.9369
B4galt6	0.479435	1.21e-21	20.9186	20.9186
Tacc2	0.502013	1.22e-21	20.9125	20.9125
Ano1	0.387096	1.47e-21	20.8313	20.8313
Tmc4	0.378774	1.48e-21	20.8308	20.8308
Tbc1d4	-0.0863449	1.54e-21	-20.8136	20.8136
Ehf	0.396109	1.59e-21	20.7995	20.7995
Kif1b	0.487549	1.84e-21	20.7341	20.7341
Atox1	-0.525148	1.87e-21	-20.7293	20.7293
Rdx	0.468026	1.87e-21	20.7271	20.7271
Bcam	0.558215	1.93e-21	20.7136	20.7136
Cgn	0.444894	2.05e-21	20.6875	20.6875
Ctdsp2	0.366208	2.27e-21	20.6436	20.6436
Cxxc5	0.427402	2.62e-21	20.5817	20.5817
Gpm6a	0.324397	3.02e-21	20.5204	20.5204
Slc4a4	0.460085	3.07e-21	20.5134	20.5134
Nme2	-0.789914	3.37e-21	-20.472	20.472
Lamc2	0.352157	4e-21	20.3975	20.3975
Kcne3	0.532037	4.29e-21	20.3673	20.3673
Laptm4b	0.400659	5.97e-21	20.2241	20.2241
Zfp395	0.423243	7.04e-21	20.1522	20.1522
Selenom	0.506719	7.24e-21	20.1404	20.1404
Cbx5	0.484246	7.5e-21	20.125	20.125
Sema3c	0.423541	7.62e-21	20.1182	20.1182
Prkd3	0.445025	7.68e-21	20.1145	20.1145
Canx	0.504274	8.71e-21	20.06	20.06
Mmp15	0.450811	1.08e-20	19.9682	19.9682
Lsr	0.378338	1.08e-20	19.967	19.967
AA986860	0.460426	1.16e-20	19.9371	19.9371
H2-Aa	-1.49245	1.32e-20	-19.8783	19.8783
Lrp10	0.343958	1.56e-20	19.8061	19.8061
Lcp1	-0.785575	1.89e-20	-19.7241	19.7241
Ramp1	0.484383	2e-20	19.6999	19.6999
Ddb1	0.425619	2.16e-20	19.6648	19.6648
Pfdn1	0.0374217	2.3e-20	19.6381	19.6381
Serinc1	0.311599	2.45e-20	19.6113	19.6113
Smim6	0.424275	2.59e-20	19.5859	19.5859
Pkp4	0.471704	2.96e-20	19.5291	19.5291
Myrf	0.401873	3.05e-20	19.5159	19.5159
Tomm6	-0.246148	3.06e-20	-19.5138	19.5138
Ephx1	0.454075	3.14e-20	19.5029	19.5029
Abca2	0.111987	3.17e-20	19.499	19.499
Stard10	0.221503	3.25e-20	19.4883	19.4883
Lpp	0.508529	3.51e-20	19.4552	19.4552
Chchd10	0.540821	3.63e-20	19.44	19.44
Fads3	0.391337	3.78e-20	19.4223	19.4223
Ctnna1	0.492674	3.85e-20	19.4144	19.4144
Sptan1	0.485885	3.89e-20	19.4101	19.4101
mt-Nd3	0.440989	4.74e-20	19.3241	19.3241
Cir1	0.278104	4.87e-20	19.3122	19.3122
Enpp5	0.369731	5.53e-20	19.2571	19.2571
Igf1r	0.462058	5.66e-20	19.2473	19.2473
Trf	0.521073	6.02e-20	19.2204	19.2204
Spint2	0.46436	6.23e-20	19.2057	19.2057
Snhg18	0.182507	6.85e-20	19.1644	19.1644
Adgrg1	0.39752	6.89e-20	19.162	19.162
Itgb8	0.401358	6.96e-20	19.1577	19.1577
Cystm1	0.157282	8.41e-20	19.0751	19.0751
Enah	0.41554	8.63e-20	19.0638	19.0638
Tmem106b	0.444198	8.64e-20	19.0635	19.0635
Eppk1	0.340562	8.79e-20	19.0558	19.0558
Nhlrc2	0.318826	9.68e-20	19.014	19.014
Tmem59	0.464334	1.06e-19	18.9744	18.9744
Pdgfc	0.392526	1.18e-19	18.9286	18.9286
Jup	0.414548	1.23e-19	18.911	18.911
Irf2bp2	0.309156	1.24e-19	18.908	18.908
Nr5a2	0.424609	1.44e-19	18.8427	18.8427
mt-Nd2	0.340337	2.77e-19	18.5574	18.5574
Sec61g	-0.543031	3e-19	-18.5223	18.5223
Ndufc1	-0.16968	3.05e-19	-18.5159	18.5159
Selenbp1	0.502695	3.13e-19	18.5042	18.5042
Itgb5	0.363076	3.52e-19	18.4532	18.4532
Gpx1	-0.68569	3.72e-19	-18.4297	18.4297
Arpp19	-0.207482	3.75e-19	-18.4255	18.4255
Efemp1	0.483239	3.87e-19	18.4127	18.4127
Pura	0.338838	3.97e-19	18.4017	18.4017
Calm1	-0.691879	4e-19	-18.3982	18.3982
Abcd3	0.44101	4.13e-19	18.3838	18.3838
Pebp1	-0.0844792	4.28e-19	-18.3684	18.3684
Ets1	-0.682371	4.38e-19	-18.3589	18.3589
Scarb2	0.45437	4.48e-19	18.3489	18.3489
Ly6e	0.462184	5.34e-19	18.2726	18.2726
Nedd4l	0.413969	5.56e-19	18.2546	18.2546
Mylk	0.422301	5.78e-19	18.2379	18.2379
Mrfap1	-0.377334	5.94e-19	-18.2265	18.2265
Fermt1	0.367299	6.05e-19	18.2185	18.2185
Carmil1	0.388936	6.07e-19	18.2165	18.2165
Cycs	-0.479141	6.37e-19	-18.1958	18.1958
B2m	-0.762851	6.44e-19	-18.1912	18.1912
Syt7	0.49414	6.69e-19	18.1748	18.1748
Prxl2a	0.510826	7.69e-19	18.1142	18.1142
Met	0.347654	7.84e-19	18.1058	18.1058
Smim22	0.389448	8.71e-19	18.0602	18.0602
Zfp704	0.419707	9.21e-19	18.0358	18.0358
Smim5	0.3693	9.91e-19	18.004	18.004
Kcnma1	0.331777	9.91e-19	18.004	18.004
Tspan8	0.685691	1.09e-18	17.9643	17.9643
Ppp1r9a	0.370538	1.12e-18	17.9511	17.9511
Fkbp4	0.311079	1.42e-18	17.8485	17.8485
Myof	0.408354	1.79e-18	17.7466	17.7466
Rbis	-0.19995	2.1e-18	-17.6769	17.6769
Ndufa7	-0.0113345	2.11e-18	-17.6754	17.6754
Plce1	0.423541	2.27e-18	17.6442	17.6442
Tma7	-0.364695	2.29e-18	-17.6393	17.6393
Pygb	0.396718	2.33e-18	17.6321	17.6321
Myo18a	0.423069	2.34e-18	17.6303	17.6303
Sox5	0.356501	2.49e-18	17.6046	17.6046
Uba1	0.23998	2.96e-18	17.5288	17.5288
Tnrc6c	0.302503	3.13e-18	17.5044	17.5044
Maged1	0.389662	3.41e-18	17.4678	17.4678
Rrbp1	0.434646	3.48e-18	17.4584	17.4584
Grb7	0.358765	3.52e-18	17.453	17.453
Dop1b	0.349581	3.6e-18	17.444	17.444
Atp11a	0.375549	3.74e-18	17.4267	17.4267
Deptor	0.372884	4.35e-18	17.3613	17.3613
Slc44a3	0.377261	4.45e-18	17.3515	17.3515
Mgam	0.362511	4.65e-18	17.3323	17.3323
Ccdc47	0.384022	4.74e-18	17.3238	17.3238
Ash1l	0.395065	4.77e-18	17.3215	17.3215
Arpc3	-0.516133	4.8e-18	-17.3189	17.3189
Rap1gap	0.382421	5.23e-18	17.2813	17.2813
Rpn1	0.231307	5.71e-18	17.2431	17.2431
Oaf	0.279091	5.79e-18	17.2372	17.2372
Lrpap1	0.410092	5.81e-18	17.2359	17.2359
Nectin2	0.450278	5.87e-18	17.2311	17.2311
Nisch	0.406918	5.91e-18	17.2287	17.2287
Foxo3	0.355342	6.34e-18	17.198	17.198
Zfhx3	0.298065	6.48e-18	17.1881	17.1881
Osbpl3	0.415964	7.59e-18	17.1197	17.1197
Stt3a	0.230368	7.96e-18	17.099	17.099
Cnpy2	0.400035	8.03e-18	17.0954	17.0954
Vamp8	-0.118068	8.4e-18	-17.0759	17.0759
Nipal2	0.391537	8.61e-18	17.0649	17.0649
Cpq	0.43958	9.34e-18	17.0299	17.0299
Furin	0.0984721	1.04e-17	16.9844	16.9844
Mia3	0.403795	1.06e-17	16.9766	16.9766
Prkcsh	0.402094	1.07e-17	16.9704	16.9704
Cys1	0.404856	1.1e-17	16.9571	16.9571
Fcer1g	-0.671936	1.16e-17	-16.936	16.936
Tef	0.331869	1.2e-17	16.9219	16.9219
Ppp1r1b	0.436579	1.29e-17	16.8903	16.8903
Slc38a4	0.385433	1.3e-17	16.8868	16.8868
Tm9sf2	0.366732	1.4e-17	16.8531	16.8531
Uqcr10	-0.0866948	1.45e-17	-16.8382	16.8382
Pik3ip1	0.292921	1.49e-17	16.8254	16.8254
Rbm3	-0.623941	1.56e-17	-16.8067	16.8067
Fgfr4	0.256447	1.7e-17	16.7697	16.7697
Txnip	0.571257	1.81e-17	16.7422	16.7422
Tyrobp	-0.971594	1.83e-17	-16.7387	16.7387
Tmprss6	0.361464	1.86e-17	16.7314	16.7314
Ndufa12	-0.136656	1.91e-17	-16.72	16.72
Sort1	0.402359	1.92e-17	16.7173	16.7173
Peg3	0.49015	2.09e-17	16.6804	16.6804
Zbtb4	0.333506	2.09e-17	16.68	16.68
Bex4	0.358108	2.25e-17	16.6483	16.6483
Kcnk5	0.314274	2.45e-17	16.6108	16.6108
Krt7	0.121056	2.57e-17	16.5899	16.5899
Ptprb	-1.0424	2.6e-17	-16.5857	16.5857
Ppp2r3a	0.337264	2.66e-17	16.575	16.575
Lsp1	-0.843208	2.79e-17	-16.5546	16.5546
Mtcl1	0.34293	2.85e-17	16.5452	16.5452
Psmd8	-0.356719	2.88e-17	-16.5402	16.5402
Smoc1	0.385433	2.88e-17	16.5401	16.5401
Bmpr1a	0.358108	2.9e-17	16.537	16.537
Snrpd2	-0.0474512	2.96e-17	-16.5291	16.5291
Apoc1	0.895599	3.1e-17	16.5088	16.5088
Laptm5	-0.691057	3.1e-17	-16.5084	16.5084
Gstm5	0.0590069	3.13e-17	16.504	16.504
Pdgfd	0.389816	3.18e-17	16.4981	16.4981
Cd24a	0.465768	3.33e-17	16.4772	16.4772
Thsd4	0.295845	3.46e-17	16.4606	16.4606
Nfic	0.462019	3.63e-17	16.4398	16.4398
Rab11fip2	0.320133	3.66e-17	16.436	16.436
Nudt4	0.430086	3.71e-17	16.4306	16.4306
Hipk2	0.397192	3.78e-17	16.4228	16.4228
Nav2	0.406635	3.99e-17	16.399	16.399
Prrc2b	0.279623	4.2e-17	16.3772	16.3772
Dhrs3	0.446524	4.54e-17	16.3427	16.3427
Hmgn1	-0.0276973	4.59e-17	-16.3387	16.3387
Ttc3	0.392152	4.64e-17	16.3338	16.3338
Actn1	0.26997	4.72e-17	16.326	16.326
Slc22a23	0.163992	4.89e-17	16.3103	16.3103
Id2	0.403924	5.01e-17	16.3001	16.3001
Ptch1	0.270488	5.09e-17	16.2931	16.2931
Metap2	0.296782	5.25e-17	16.2796	16.2796
Ptprg	0.330262	5.29e-17	16.2766	16.2766
Sema3f	0.158412	5.49e-17	16.2604	16.2604
Ndufa4	-0.244797	5.86e-17	-16.232	16.232
Slc38a10	0.263097	5.87e-17	16.2316	16.2316
Bag1	-0.0168776	5.96e-17	-16.2249	16.2249
Anapc13	-0.185422	6.06e-17	-16.2176	16.2176
Cald1	0.239037	6.12e-17	16.2134	16.2134
Glg1	0.313815	6.41e-17	16.1933	16.1933
Lgals3bp	0.356554	6.52e-17	16.1855	16.1855
Gstm1	-0.0059918	7.09e-17	-16.1491	16.1491
Nudc	0.314262	7.44e-17	16.1286	16.1286
Golga4	0.382546	7.98e-17	16.0981	16.0981
Plekha7	0.315789	8.12e-17	16.0902	16.0902
Pkn2	0.393839	8.13e-17	16.0898	16.0898
Txndc17	-0.173928	8.67e-17	-16.0618	16.0618
Pdcd5	-0.200551	8.71e-17	-16.06	16.06
Kcnn4	0.349787	8.87e-17	16.0518	16.0518
Cdc42ep1	0.419136	9.51e-17	16.0218	16.0218
Ndufb7	-0.184578	9.7e-17	-16.0133	16.0133
Srebf1	0.216029	9.81e-17	16.0083	16.0083
Epb41l1	0.340101	9.87e-17	16.0055	16.0055
Msi2	0.361418	1.03e-16	15.987	15.987
Ptpn14	0.346682	1.06e-16	15.9747	15.9747
Ppm1l	0.283575	1.11e-16	15.9549	15.9549
Aadac	0.374851	1.12e-16	15.9496	15.9496
2023-03-06	0.187115	1.13e-16	15.9462	15.9462
Mtdh	0.276321	1.14e-16	15.9427	15.9427
Tmem123	-0.100906	1.16e-16	-15.9371	15.9371
Fxyd5	-0.595807	1.16e-16	-15.9339	15.9339
Wwc2	0.185483	1.17e-16	15.9323	15.9323
Cd164	0.445075	1.17e-16	15.9309	15.9309
Klc3	0.366732	1.17e-16	15.9301	15.9301
Idh2	0.374629	1.26e-16	15.8996	15.8996
Tspan3	0.217086	1.3e-16	15.8848	15.8848
Lrp6	0.201337	1.46e-16	15.8356	15.8356
Dync2h1	0.322957	1.48e-16	15.831	15.831
Ift122	0.178086	1.48e-16	15.83	15.83
Pard3	0.352568	1.51e-16	15.8212	15.8212
Aig1	0.357187	1.57e-16	15.8043	15.8043
Irf6	0.363076	1.59e-16	15.7991	15.7991
BC005561	0.370538	1.59e-16	15.7978	15.7978
Man2a1	0.356779	1.61e-16	15.7936	15.7936
Mpc2	0.150632	1.66e-16	15.7793	15.7793
Ocln	0.300587	1.74e-16	15.7606	15.7606
Romo1	-0.0839087	1.91e-16	-15.7178	15.7178
Selenos	0.34043	2.13e-16	15.6722	15.6722
Pigt	0.253559	2.15e-16	15.6682	15.6682
Cobl	0.407001	2.16e-16	15.6652	15.6652
Gstt1	0.482113	2.19e-16	15.66	15.66
Smarcc1	0.270194	2.27e-16	15.6445	15.6445
Cox5a	-0.246844	2.28e-16	-15.6425	15.6425
Arid5b	0.35536	2.33e-16	15.6318	15.6318
Mrpl33	-0.322394	2.4e-16	-15.6205	15.6205
Kcnq1	0.41259	2.47e-16	15.6064	15.6064
Psmb6	-0.151026	2.5e-16	-15.6013	15.6013
Anxa2	-0.39301	2.67e-16	-15.5739	15.5739
Taldo1	-0.412133	2.67e-16	-15.573	15.573
Arhgef12	0.342916	2.86e-16	15.5441	15.5441
Park7	0.163983	2.86e-16	15.5438	15.5438
Usp2	0.292159	2.99e-16	15.5244	15.5244
Ndufa5	-0.0507625	3.06e-16	-15.5148	15.5148
Atxn7l3b	0.285557	3.25e-16	15.4886	15.4886
Card10	0.356973	3.31e-16	15.4806	15.4806
Ccdc88c	0.162248	3.52e-16	15.4536	15.4536
Cldn8	0.277383	3.52e-16	15.4534	15.4534
Egflam	0.322936	3.65e-16	15.4379	15.4379
Ndst1	0.347443	3.67e-16	15.4348	15.4348
Sctr	0.122915	3.7e-16	15.4313	15.4313
Tm9sf4	0.30067	4.04e-16	15.3932	15.3932
Csrp2	-0.123202	4.15e-16	-15.3823	15.3823
Arpc1b	-0.674277	4.18e-16	-15.379	15.379
Impad1	0.384117	4.34e-16	15.3627	15.3627
Prdx4	0.404528	4.34e-16	15.3621	15.3621
Hbegf	0.474679	4.41e-16	15.3558	15.3558
Bcl2l1	0.299705	4.42e-16	15.3548	15.3548
4632427E13Rik	0.167629	5.05e-16	15.297	15.297
Pah	0.365946	5.1e-16	15.2922	15.2922
Ltbp3	0.330262	5.15e-16	15.2883	15.2883
Cd81	0.235492	5.29e-16	15.2768	15.2768
Ndufs5	-0.11671	5.43e-16	-15.2652	15.2652
Cpt1a	0.364138	5.48e-16	15.2613	15.2613
Apob	0.299079	5.49e-16	15.2606	15.2606
Ndufb9	0.259194	5.55e-16	15.2555	15.2555
Fat1	0.279277	5.74e-16	15.2409	15.2409
Ndor1	0.0580816	5.99e-16	15.2224	15.2224
Fads2	0.617221	6.18e-16	15.2087	15.2087
H2-Eb1	-1.58515	6.6e-16	-15.1803	15.1803
Eif6	-0.0334398	6.61e-16	-15.1796	15.1796
Tmem184a	0.308209	6.65e-16	15.1772	15.1772
Col18a1	0.385433	6.78e-16	15.1691	15.1691
Sppl2a	0.371778	7.02e-16	15.1534	15.1534
Cited4	0.345159	7.03e-16	15.153	15.153
Ehd3	-0.740739	7.04e-16	-15.1527	15.1527
Bptf	0.302847	7.04e-16	15.1527	15.1527
Invs	0.0755642	7.24e-16	15.1402	15.1402
Ptpre	0.107224	7.63e-16	15.1175	15.1175
Ndufs6	-0.144235	7.72e-16	-15.1122	15.1122
Ssr2	0.352877	7.84e-16	15.1059	15.1059
Rpl27	-0.623475	8.12e-16	-15.0907	15.0907
Rtraf	-0.210526	8.28e-16	-15.082	15.082
Cotl1	-0.588025	8.64e-16	-15.0636	15.0636
Llgl2	0.330998	8.79e-16	15.0559	15.0559
Ndufv3	-0.13092	8.9e-16	-15.0504	15.0504
Scp2	-0.280457	9.5e-16	-15.0225	15.0225
Trio	0.31738	9.51e-16	15.0218	15.0218
Rabac1	0.351368	1.01e-15	14.9953	14.9953
Creb3l2	0.231307	1.06e-15	14.9753	14.9753
Nr1d2	0.325776	1.08e-15	14.9661	14.9661
Mrpl42	-0.204254	1.09e-15	-14.9624	14.9624
Kdm2a	0.185811	1.09e-15	14.9611	14.9611
Crebbp	0.384295	1.11e-15	14.9555	14.9555
Psmb2	-0.131552	1.14e-15	-14.9436	14.9436
Slc16a10	0.0831044	1.15e-15	14.9409	14.9409
Efnb1	0.101254	1.16e-15	14.934	14.934
Ctsf	0.227668	1.17e-15	14.9315	14.9315
Cyb561	0.366732	1.22e-15	14.915	14.915
Pgm2l1	0.390683	1.22e-15	14.9149	14.9149
Aff4	0.23021	1.23e-15	14.911	14.911
Eepd1	0.35521	1.28e-15	14.8926	14.8926
Numa1	0.342635	1.3e-15	14.8851	14.8851
Pcm1	0.280406	1.43e-15	14.8458	14.8458
Ube3a	0.284009	1.43e-15	14.8446	14.8446
Xpr1	0.158605	1.43e-15	14.8441	14.8441
Col27a1	0.275207	1.67e-15	14.7769	14.7769
Itgb4	0.306593	1.71e-15	14.7666	14.7666
Tmem245	0.117357	1.75e-15	14.7578	14.7578
Sqle	0.318748	1.76e-15	14.7548	14.7548
Edf1	-0.243587	1.83e-15	-14.7387	14.7387
Mtss1	0.201602	1.84e-15	14.7342	14.7342
Cd2ap	0.37352	1.86e-15	14.7311	14.7311
Synrg	0.307258	1.87e-15	14.7286	14.7286
Anxa6	0.294774	1.89e-15	14.724	14.724
Fgf12	0.252225	1.95e-15	14.7089	14.7089
Eno1	-0.0492107	2.01e-15	-14.6973	14.6973
Arhgef17	0.305237	2.18e-15	14.6615	14.6615
Tm9sf3	0.484979	2.18e-15	14.6613	14.6613
Dipk2a	0.338191	2.27e-15	14.6439	14.6439
H2afv	0.0132204	2.3e-15	14.6385	14.6385
Prdx6	-0.146675	2.39e-15	-14.6223	14.6223
Utrn	0.237888	2.42e-15	14.6162	14.6162
Bmyc	0.0411811	2.43e-15	14.6136	14.6136
Stbd1	0.420258	2.68e-15	14.5719	14.5719
Rbp4	0.436063	2.75e-15	14.5603	14.5603
Fcgr2b	-0.654517	2.77e-15	-14.5572	14.5572
Scd2	0.498982	2.98e-15	14.5253	14.5253
Brd1	0.299079	3.01e-15	14.5208	14.5208
Cep170b	0.29001	3.13e-15	14.5051	14.5051
Erbb3	0.231129	3.15e-15	14.5022	14.5022
Atp5a1	0.386185	3.16e-15	14.5008	14.5008
Atp13a3	0.370678	3.27e-15	14.4849	14.4849
Nfia	0.374159	3.37e-15	14.4726	14.4726
Ubr5	0.297627	3.41e-15	14.4675	14.4675
Cyp2j6	0.371377	3.48e-15	14.4579	14.4579
Tjp2	0.333275	3.52e-15	14.4529	14.4529
Zc3h7b	0.336247	3.66e-15	14.4369	14.4369
Vsig10	0.290048	3.77e-15	14.4232	14.4232
Hnf1b	0.395856	3.93e-15	14.4053	14.4053
Hdac7	-0.129473	4.09e-15	-14.3885	14.3885
Sdc2	0.371035	4.12e-15	14.3854	14.3854
Chmp4c	0.280347	4.18e-15	14.3788	14.3788
P4hb	0.415912	4.43e-15	14.3535	14.3535
Podxl	0.0730829	4.45e-15	14.3512	14.3512
Tgoln1	0.247747	4.47e-15	14.3498	14.3498
Map1lc3a	-0.0317545	4.49e-15	-14.3477	14.3477
Ndufa1	-0.267232	4.63e-15	-14.3348	14.3348
Snrpg	-0.449006	4.72e-15	-14.3261	14.3261
Aldh1a1	-0.004372	4.79e-15	-14.3198	14.3198
Dynlrb1	-0.109778	4.81e-15	-14.3179	14.3179
Stk17b	-0.591893	4.92e-15	-14.308	14.308
Mdh1	0.18993	5.06e-15	14.2956	14.2956
Ahcyl1	0.176966	5.14e-15	14.2894	14.2894
Plcb4	0.300743	5.35e-15	14.2714	14.2714
Igf2r	0.288465	5.46e-15	14.2625	14.2625
Ngef	0.317177	5.64e-15	14.2484	14.2484
Smdt1	-0.174098	5.65e-15	-14.2479	14.2479
Serping1	0.415152	5.66e-15	14.2475	14.2475
Hes1	0.916206	5.69e-15	14.2447	14.2447
Nckap1	0.265901	5.99e-15	14.2227	14.2227
Map4k3	0.341469	6.08e-15	14.2158	14.2158
Atp6v1g1	-0.27656	6.46e-15	-14.1896	14.1896
Cdh6	0.375829	6.49e-15	14.1881	14.1881
Clcn3	0.339665	6.61e-15	14.1795	14.1795
Ctnnd1	0.295756	6.68e-15	14.175	14.175
Il17rc	0.176374	6.71e-15	14.1732	14.1732
Actb	-0.855013	7.45e-15	-14.1281	14.1281
Sestd1	0.321536	7.49e-15	14.1257	14.1257
Dock7	0.301275	7.51e-15	14.1241	14.1241
2023-03-02	0.30721	7.69e-15	14.114	14.114
Cdk19	0.35521	8.45e-15	14.0732	14.0732
Dnase1l3	-0.720621	9e-15	-14.0455	14.0455
Apbb2	0.189591	9.04e-15	14.0439	14.0439
Chrnb1	0.315664	9.22e-15	14.0352	14.0352
Ftl1	-0.800867	9.74e-15	-14.0116	14.0116
Ergic3	0.393164	9.98e-15	14.0009	14.0009
H2afz	-0.773276	1.01e-14	-13.997	13.997
Tob1	0.342892	1.05e-14	13.9784	13.9784
Map7	0.264883	1.06e-14	13.9734	13.9734
Miga1	0.258574	1.06e-14	13.9734	13.9734
Por	0.345231	1.06e-14	13.9728	13.9728
Hmgn2	-0.225789	1.18e-14	-13.9273	13.9273
Gjb1	0.327133	1.2e-14	13.9223	13.9223
Mkln1	0.283107	1.22e-14	13.9128	13.9128
Nucb1	0.350942	1.23e-14	13.9086	13.9086
Timm8b	-0.235569	1.27e-14	-13.8966	13.8966
Arhgap21	0.260318	1.44e-14	13.8404	13.8404
Tmem147	0.208803	1.45e-14	13.8386	13.8386
Txnl1	-0.0757987	1.45e-14	-13.8378	13.8378
Kdr	-0.737555	1.45e-14	-13.8372	13.8372
Atp5k	-0.165432	1.49e-14	-13.8272	13.8272
Arid1a	0.225007	1.55e-14	13.8089	13.8089
Dsc2	0.282349	1.7e-14	13.7687	13.7687
Plekha5	0.314274	1.73e-14	13.7629	13.7629
Slc39a14	0.286445	1.73e-14	13.7617	13.7617
Sec63	0.230847	1.82e-14	13.7392	13.7392
Ndufab1	-0.128056	1.85e-14	-13.7336	13.7336
Col4a5	0.236173	1.86e-14	13.7303	13.7303
Ncoa1	0.249307	1.89e-14	13.7232	13.7232
Atp6v0a2	0.0688884	1.96e-14	13.7079	13.7079
Ralbp1	0.287263	2.05e-14	13.6887	13.6887
Ifi27	0.123256	2.1e-14	13.6787	13.6787
Atp5mpl	-0.297792	2.13e-14	-13.6711	13.6711
Aldh1l1	0.325815	2.13e-14	13.671	13.671
Npc1	0.111074	2.16e-14	13.6656	13.6656
Hint1	-0.149336	2.26e-14	-13.6465	13.6465
Rhou	0.368959	2.28e-14	13.6424	13.6424
Clcn4	0.323072	2.31e-14	13.6361	13.6361
Sos2	0.183402	2.31e-14	13.6359	13.6359
Hectd1	0.386701	2.43e-14	13.6141	13.6141
Tbca	-0.138907	2.62e-14	-13.5815	13.5815
Ttc36	0.420858	2.84e-14	13.5473	13.5473
Sec61a1	0.290282	2.87e-14	13.5421	13.5421
Kidins220	0.299431	3.04e-14	13.5168	13.5168
Syngr2	-0.189077	3.08e-14	-13.5116	13.5116
Tceal9	-0.199699	3.22e-14	-13.4927	13.4927
Slc12a7	0.239404	3.25e-14	13.488	13.488
Slc4a3	0.232932	3.25e-14	13.488	13.488
Asph	0.316029	3.28e-14	13.4837	13.4837
Usp34	0.216618	3.3e-14	13.4808	13.4808
Snrpe	-0.25582	3.46e-14	-13.4604	13.4604
Lman1	0.341746	3.51e-14	13.4543	13.4543
Resf1	-0.0341187	3.61e-14	-13.4422	13.4422
Ndufa13	0.092345	3.75e-14	13.4259	13.4259
Nfe2l1	0.210816	4e-14	13.3977	13.3977
Pbx1	0.309834	4.17e-14	13.3797	13.3797
Btbd7	0.28523	4.2e-14	13.3763	13.3763
Cyc1	0.144353	4.3e-14	13.367	13.367
Mapk8ip1	0.311549	4.37e-14	13.3599	13.3599
Adnp	0.276948	4.39e-14	13.3571	13.3571
Nrn1	0.359244	4.46e-14	13.3506	13.3506
Anxa5	0.229278	4.51e-14	13.3461	13.3461
Slc25a48	0.312735	4.59e-14	13.3379	13.3379
Spen	0.355488	4.67e-14	13.3311	13.3311
Nudt19	-0.0425048	4.74e-14	-13.3245	13.3245
Kifap3	0.253523	4.84e-14	13.3147	13.3147
Clptm1	0.275362	5.05e-14	13.2963	13.2963
Ascc2	0.0977264	5.19e-14	13.2846	13.2846
Lpcat3	0.316575	5.26e-14	13.2791	13.2791
Zmiz1	0.247516	5.3e-14	13.2756	13.2756
Sigirr	0.279946	5.47e-14	13.2623	13.2623
Hadh	0.164338	5.53e-14	13.2569	13.2569
Myl12a	-0.364891	5.79e-14	-13.2374	13.2374
Ntn4	0.019375	5.83e-14	13.2343	13.2343
Tsn	0.318439	5.84e-14	13.2334	13.2334
Krt23	0.30759	5.94e-14	13.2262	13.2262
Ctss	-0.490968	6.45e-14	-13.1907	13.1907
Aqp1	-0.766987	6.65e-14	-13.1774	13.1774
Rsph9	0.299988	6.73e-14	13.1717	13.1717
Ptms	-0.0608718	6.87e-14	-13.1631	13.1631
Mef2c	-0.456092	6.92e-14	-13.16	13.16
Ylpm1	0.321654	6.94e-14	13.1588	13.1588
Sult1a1	0.488027	7.29e-14	13.1375	13.1375
Ighm	-0.331936	7.45e-14	-13.128	13.128
Sumo2	-0.372595	7.46e-14	-13.1273	13.1273
Grcc10	-0.0561238	7.56e-14	-13.1214	13.1214
Gpam	0.243428	7.61e-14	13.1185	13.1185
Sesn1	0.126122	7.63e-14	13.1176	13.1176
Fbxo31	0.276458	7.66e-14	13.1155	13.1155
Cox5b	-0.121365	7.69e-14	-13.1141	13.1141
Tmco3	0.104897	8.06e-14	13.0934	13.0934
Atxn10	0.33425	8.7e-14	13.0605	13.0605
Copa	0.153897	8.79e-14	13.056	13.056
Aldoa	0.232741	8.82e-14	13.0546	13.0546
Cdc42	-0.497077	8.9e-14	-13.0505	13.0505
Mrpl52	0.003447	9.23e-14	13.0347	13.0347
Marveld2	0.264482	9.64e-14	13.016	13.016
Gtf2ird1	0.236173	9.85e-14	13.0064	13.0064
Zranb1	0.318007	1.02e-13	12.9905	12.9905
Mga	0.187267	1.09e-13	12.9637	12.9637
Evc	0.268583	1.09e-13	12.9616	12.9616
AY036118	-0.666411	1.11e-13	-12.953	12.953
Smarca5	0.116217	1.13e-13	12.9488	12.9488
Ctdspl	0.340271	1.13e-13	12.9452	12.9452
Tnrc6a	0.257036	1.13e-13	12.9451	12.9451
Supt16	0.101254	1.16e-13	12.9337	12.9337
Zbtb38	0.0653217	1.18e-13	12.9284	12.9284
Rock1	0.144551	1.26e-13	12.9005	12.9005
Ptprd	0.207701	1.27e-13	12.8969	12.8969
Paics	0.295106	1.29e-13	12.8906	12.8906
Gnaq	0.0890585	1.33e-13	12.8755	12.8755
Acsl1	0.0217011	1.35e-13	12.8689	12.8689
Prpf8	0.228557	1.4e-13	12.8552	12.8552
Zbtb7a	0.282628	1.46e-13	12.8354	12.8354
9530068E07Rik	0.341032	1.48e-13	12.8302	12.8302
Farp1	0.300936	1.49e-13	12.8272	12.8272
Map2	0.276195	1.52e-13	12.8172	12.8172
Ptpn13	0.266893	1.53e-13	12.815	12.815
Ndufb4	-0.0838887	1.55e-13	-12.8109	12.8109
Ugt8a	0.263773	1.55e-13	12.8109	12.8109
Itpr2	0.216938	1.59e-13	12.7988	12.7988
Emb	0.251456	1.6e-13	12.7955	12.7955
Taf10	-0.320612	1.68e-13	-12.7735	12.7735
Tmsb10	-1.07501	1.69e-13	-12.7711	12.7711
Kcnq1ot1	0.298613	1.7e-13	12.7702	12.7702
Irf2bp1	0.0756113	1.71e-13	12.7682	12.7682
Zfp618	0.249174	1.72e-13	12.764	12.764
Slc45a3	0.287218	1.75e-13	12.7561	12.7561
Per2	0.284774	1.78e-13	12.7499	12.7499
Elob	-0.355282	1.83e-13	-12.7371	12.7371
Ktn1	0.360519	1.87e-13	12.7272	12.7272
Cebpz	0.255404	1.9e-13	12.7209	12.7209
Dcbld1	0.187115	1.94e-13	12.7128	12.7128
Smc3	0.277345	1.94e-13	12.7112	12.7112
Dync1h1	0.332872	1.99e-13	12.7003	12.7003
Huwe1	0.24748	2.01e-13	12.6978	12.6978
Brd3	0.327025	2.03e-13	12.6918	12.6918
Ncor2	0.318903	2.04e-13	12.6897	12.6897
Bst2	-0.544123	2.06e-13	-12.6866	12.6866
Pnisr	0.139826	2.06e-13	12.6851	12.6851
Mrps21	-0.194316	2.16e-13	-12.6657	12.6657
Cd74	-1.8664	2.24e-13	-12.6497	12.6497
Pcbd1	0.0489279	2.24e-13	12.649	12.649
Fxyd1	0.296247	2.25e-13	12.6486	12.6486
Tpi1	0.123048	2.26e-13	12.6458	12.6458
Glis3	0.299988	2.31e-13	12.6372	12.6372
Twsg1	0.275207	2.42e-13	12.6154	12.6154
Fyttd1	0.122629	2.51e-13	12.601	12.601
Myl12b	-0.381568	2.54e-13	-12.5954	12.5954
Sem1	-0.447342	2.55e-13	-12.5931	12.5931
Anxa7	0.218436	2.59e-13	12.5869	12.5869
Amfr	0.274525	2.64e-13	12.5782	12.5782
Usp9x	0.270075	2.66e-13	12.5759	12.5759
Rab6a	0.165626	2.67e-13	12.5728	12.5728
Serpinh1	0.300105	2.69e-13	12.5706	12.5706
Etfb	0.175362	2.7e-13	12.5683	12.5683
Gcc2	0.188265	2.71e-13	12.5673	12.5673
Txndc5	0.257503	2.73e-13	12.5641	12.5641
Sec11a	0.192444	2.77e-13	12.5577	12.5577
Irf2bpl	0.289792	2.84e-13	12.5472	12.5472
Flnb	0.340483	2.84e-13	12.5459	12.5459
Atp11b	0.101254	2.86e-13	12.5433	12.5433
Tesc	-0.0246083	2.88e-13	-12.5406	12.5406
Gimap6	-0.343935	2.93e-13	-12.5324	12.5324
Ddost	0.293414	2.95e-13	12.5296	12.5296
Gm42679	0.252225	2.96e-13	12.5286	12.5286
Kmt2a	0.262974	3e-13	12.5236	12.5236
Jade1	0.325739	3.02e-13	12.5206	12.5206
Frmd6	0.32721	3.02e-13	12.5199	12.5199
Trim44	0.366673	3.27e-13	12.4861	12.4861
Ngf	0.26709	3.27e-13	12.4857	12.4857
Fign	0.259567	3.39e-13	12.4695	12.4695
Agpat3	0.21558	3.42e-13	12.4655	12.4655
Psma2	-0.131977	3.47e-13	-12.4603	12.4603
Senp6	0.371115	3.48e-13	12.4581	12.4581
Hspe1	-0.396585	3.56e-13	-12.4491	12.4491
Phf20	0.208612	3.62e-13	12.4408	12.4408
Ucp2	-0.429814	3.64e-13	-12.4383	12.4383
Dnajc3	0.363195	3.71e-13	12.4303	12.4303
Epb41l5	0.291874	3.71e-13	12.4301	12.4301
mt-Nd5	0.409791	3.74e-13	12.4274	12.4274
Rps26	-0.625426	3.77e-13	-12.4231	12.4231
Flrt1	0.173893	3.84e-13	12.4157	12.4157
Sorl1	0.167212	3.87e-13	12.4121	12.4121
Gng12	0.157435	3.88e-13	12.411	12.411
Pdcd4	0.269651	4e-13	12.3975	12.3975
Pdia4	0.291994	4.09e-13	12.3878	12.3878
Ermp1	0.318977	4.14e-13	12.3826	12.3826
Rnf213	0.07104	4.2e-13	12.3764	12.3764
Bri3	-0.0898655	4.66e-13	-12.3314	12.3314
Arhgef26	0.260643	4.69e-13	12.3291	12.3291
Arhgef5	0.210025	4.72e-13	12.3259	12.3259
Epha7	0.232932	5.12e-13	12.291	12.291
Pcyox1	0.299079	5.13e-13	12.2899	12.2899
Fam193b	0.0714008	5.14e-13	12.2887	12.2887
Pttg1ip	0.232676	5.19e-13	12.2846	12.2846
Cldn6	0.290244	5.21e-13	12.2828	12.2828
Rcn2	0.286547	5.24e-13	12.2811	12.2811
Ran	-0.369337	5.36e-13	-12.271	12.271
Marcksl1	-0.289613	5.39e-13	-12.2684	12.2684
Slc35f5	0.248337	5.45e-13	12.2636	12.2636
Magt1	0.272169	5.53e-13	12.2577	12.2577
Prpf38b	-0.258226	5.59e-13	-12.2529	12.2529
Ndufa6	0.000911	5.83e-13	12.234	12.234
Scaf11	0.241241	5.89e-13	12.2298	12.2298
Sec61b	-0.408828	5.94e-13	-12.2263	12.2263
Atp5j	-0.210149	5.95e-13	-12.2254	12.2254
Sbno1	0.0960044	6.11e-13	12.2137	12.2137
Ahdc1	0.30759	6.25e-13	12.2039	12.2039
Wfdc15b	0.401358	6.28e-13	12.202	12.202
B230219D22Rik	0.316882	6.36e-13	12.1962	12.1962
Oplah	0.242904	6.56e-13	12.1829	12.1829
Dcaf8	0.254528	6.8e-13	12.1672	12.1672
Zxdc	0.0975974	6.81e-13	12.1668	12.1668
Ip6k1	0.140994	6.96e-13	12.1573	12.1573
Cdyl	0.0623108	7.03e-13	12.153	12.153
Sgms2	0.310213	7.11e-13	12.1482	12.1482
Gsk3b	0.338649	7.27e-13	12.1382	12.1382
Zfp644	0.274387	7.36e-13	12.1333	12.1333
Lratd2	0.28951	7.6e-13	12.1193	12.1193
Uqcrb	-0.189871	7.82e-13	-12.107	12.107
Nedd8	-0.317362	7.85e-13	-12.1051	12.1051
Sall1	0.254353	7.94e-13	12.1003	12.1003
Tmco1	0.284732	8.11e-13	12.0908	12.0908
Itga3	0.290744	8.34e-13	12.0791	12.0791
Zfp467	0.31912	8.35e-13	12.0781	12.0781
Prss8	0.258505	8.38e-13	12.077	12.077
Lpar6	0.00434993	8.46e-13	12.0725	12.0725
Bfar	0.0684639	8.51e-13	12.0702	12.0702
C2	0.281225	8.54e-13	12.0685	12.0685
Cep295	0.151086	8.67e-13	12.0621	12.0621
Anapc5	0.310508	8.69e-13	12.0612	12.0612
Ggh	0.266665	8.76e-13	12.0573	12.0573
Sobp	0.219859	8.82e-13	12.0544	12.0544
Gm49980	0.414274	9.13e-13	12.0398	12.0398
Npdc1	0.346111	9.44e-13	12.0249	12.0249
S100a1	-0.0789424	9.51e-13	-12.0217	12.0217
Nucb2	0.318918	9.58e-13	12.0187	12.0187
Msrb1	-0.422888	9.71e-13	-12.0129	12.0129
Nr3c1	0.103997	9.8e-13	12.0089	12.0089
Ndufb11	-0.0915574	9.99e-13	-12.0003	12.0003
Tns3	0.240451	1.02e-12	11.9915	11.9915
Mesd	0.282433	1.04e-12	11.9823	11.9823
ccdc198	0.162356	1.05e-12	11.9768	11.9768
Tmed9	0.349223	1.09e-12	11.9639	11.9639
Atp5j2	-0.220646	1.11e-12	-11.9562	11.9562
Arid2	0.249674	1.11e-12	11.9561	11.9561
Cpn1	0.378397	1.11e-12	11.9558	11.9558
Setd1b	0.168912	1.17e-12	11.9327	11.9327
Tle5	-0.0187639	1.18e-12	-11.927	11.927
Atp5g1	-0.143869	1.2e-12	-11.9213	11.9213
Smad4	0.193369	1.22e-12	11.9149	11.9149
Matr3	0.224314	1.24e-12	11.9065	11.9065
Micos10	-0.272938	1.26e-12	-11.8993	11.8993
Tnfrsf19	0.277812	1.28e-12	11.8937	11.8937
Degs2	0.273866	1.28e-12	11.8929	11.8929
Cox7b	-0.163225	1.36e-12	-11.868	11.868
Ppargc1a	0.251194	1.36e-12	11.8658	11.8658
Gon4l	0.110249	1.37e-12	11.8642	11.8642
Thra	0.283048	1.38e-12	11.8611	11.8611
H2-Ab1	-1.27311	1.46e-12	-11.8351	11.8351
Cry2	0.209467	1.47e-12	11.8321	11.8321
Nceh1	0.284183	1.49e-12	11.8262	11.8262
Foxa2	0.320251	1.5e-12	11.8238	11.8238
Enpp4	0.22968	1.52e-12	11.8187	11.8187
Clcc1	0.251372	1.53e-12	11.8161	11.8161
Evi5	0.226417	1.55e-12	11.8087	11.8087
Smco4	0.166747	1.56e-12	11.8082	11.8082
Sh2d4a	0.323017	1.57e-12	11.8044	11.8044
Thoc2	0.273104	1.61e-12	11.7924	11.7924
Jade2	0.10808	1.62e-12	11.7913	11.7913
Map3k21	0.277605	1.65e-12	11.7814	11.7814
Tpm4	-0.446386	1.66e-12	-11.7795	11.7795
Notch2	0.245012	1.71e-12	11.7674	11.7674
Atpif1	-0.110816	1.75e-12	-11.7566	11.7566
Eif2s2	-0.424278	1.79e-12	-11.7463	11.7463
Hsbp1	-0.244271	1.82e-12	-11.7405	11.7405
Inpp4a	0.0586941	1.88e-12	11.7256	11.7256
Bola3	-0.0743596	1.89e-12	-11.7237	11.7237
Bcl2	0.0307805	1.9e-12	11.7206	11.7206
Atp7b	0.0939277	1.97e-12	11.7054	11.7054
Bmp1	0.294157	2.03e-12	11.6923	11.6923
Eif5b	0.23235	2.04e-12	11.6908	11.6908
Ccs	0.0486759	2.04e-12	11.6907	11.6907
Nbeal1	0.284591	2.09e-12	11.679	11.679
Sel1l	0.124376	2.1e-12	11.677	11.677
M6pr	0.052987	2.16e-12	11.6653	11.6653
Wfdc2	0.0677531	2.2e-12	11.6585	11.6585
Esd	-0.0693357	2.35e-12	-11.6296	11.6296
Usp19	0.0550409	2.36e-12	11.6273	11.6273
4930581F22Rik	0.321654	2.38e-12	11.6226	11.6226
Slc12a8	0.241655	2.4e-12	11.6192	11.6192
Jmy	0.194035	2.41e-12	11.6184	11.6184
Ndufa3	-0.105215	2.51e-12	-11.6004	11.6004
Ybx1	-0.498803	2.53e-12	-11.5975	11.5975
Ifi203	-0.478087	2.54e-12	-11.5951	11.5951
Psmb3	-0.228335	2.56e-12	-11.5911	11.5911
Wwp1	0.237705	2.59e-12	11.587	11.587
Adora1	0.265778	2.61e-12	11.5834	11.5834
Csf1r	0.249434	2.67e-12	11.5738	11.5738
H2-K1	0.331481	2.72e-12	11.5647	11.5647
Yipf5	0.261962	2.77e-12	11.5579	11.5579
Efemp2	0.245705	2.77e-12	11.5578	11.5578
Atf7ip	-0.0206361	2.87e-12	-11.5418	11.5418
Dhx40	0.116568	3.03e-12	11.5184	11.5184
Slc43a2	0.378286	3.15e-12	11.5011	11.5011
Phactr4	0.193805	3.17e-12	11.4992	11.4992
Rad21	0.204794	3.18e-12	11.4982	11.4982
Bnip3l	-0.0833175	3.22e-12	-11.4922	11.4922
Atp5g2	-0.308767	3.27e-12	-11.4856	11.4856
Higd1a	-0.197989	3.4e-12	-11.4685	11.4685
Laptm4a	0.320973	3.4e-12	11.4684	11.4684
Mfsd6	0.204957	3.42e-12	11.4654	11.4654
Ppp1r12a	-0.048278	3.51e-12	-11.455	11.455
Cox20	0.0414068	3.57e-12	11.447	11.447
Tmem132a	0.248184	3.57e-12	11.447	11.447
Acox1	0.221743	3.69e-12	11.433	11.433
Dleu2	0.0422047	3.69e-12	11.4326	11.4326
Gtpbp2	0.152026	3.7e-12	11.4322	11.4322
Insr	0.144337	3.76e-12	11.4244	11.4244
Rbm5	0.304932	4.03e-12	11.395	11.395
Mrc1	-0.682439	4.03e-12	-11.3945	11.3945
Ap1g1	0.188265	4.29e-12	11.3674	11.3674
Psmb4	-0.0295165	4.3e-12	-11.3662	11.3662
Arhgef16	0.26969	4.36e-12	11.3605	11.3605
Pbrm1	0.360212	4.41e-12	11.3551	11.3551
Srpr	0.273457	4.42e-12	11.3543	11.3543
Dapk1	0.262798	4.47e-12	11.3495	11.3495
Zfp871	0.278353	4.49e-12	11.3478	11.3478
Map3k1	0.306486	4.57e-12	11.3399	11.3399
Cadps2	0.266646	4.64e-12	11.3337	11.3337
Ccn1	0.457616	4.65e-12	11.3325	11.3325
Tex264	0.247129	4.74e-12	11.3246	11.3246
Sp100	-0.326714	4.79e-12	-11.3194	11.3194
Immt	0.265726	4.79e-12	11.3193	11.3193
Chdh	0.262657	5e-12	11.3013	11.3013
Hp	-0.915886	5.01e-12	-11.2999	11.2999
Tjp1	0.222951	5.05e-12	11.2968	11.2968
Crim1	0.0894889	5.06e-12	11.2954	11.2954
Add1	0.353596	5.29e-12	11.2767	11.2767
Pdia6	0.267534	5.3e-12	11.2756	11.2756
Fndc3b	0.29541	5.43e-12	11.2649	11.2649
Lama4	0.284732	5.57e-12	11.2538	11.2538
Lncpint	0.117254	5.62e-12	11.2506	11.2506
Manba	0.0902444	5.68e-12	11.2453	11.2453
Cd55	-0.389525	5.76e-12	-11.2397	11.2397
Birc6	0.319624	5.77e-12	11.2392	11.2392
Akap11	0.182932	5.77e-12	11.2388	11.2388
Crot	0.306244	5.8e-12	11.2366	11.2366
Pak6	0.280073	6.11e-12	11.2139	11.2139
Wasl	0.169165	6.22e-12	11.2063	11.2063
Egr1	1.2339	6.23e-12	11.2053	11.2053
Sgce	0.219037	6.23e-12	11.2053	11.2053
Ctsz	-0.177792	6.25e-12	-11.2043	11.2043
Jpt1	-0.325112	6.3e-12	-11.2004	11.2004
Elovl7	0.313224	6.32e-12	11.1995	11.1995
Thrap3	0.14952	6.38e-12	11.1954	11.1954
Itga6	0.278768	6.4e-12	11.1935	11.1935
Ifitm3	-0.660296	6.65e-12	-11.1771	11.1771
Sptssa	0.207444	6.68e-12	11.1755	11.1755
Bicd1	0.218225	6.78e-12	11.1686	11.1686
Rnh1	0.120901	6.84e-12	11.1646	11.1646
Creg1	0.147578	6.99e-12	11.1553	11.1553
Rtn3	0.224868	7e-12	11.1552	11.1552
Vasn	0.222299	7.17e-12	11.1444	11.1444
Maf	-0.993542	7.54e-12	-11.1228	11.1228
Sypl	0.280255	7.6e-12	11.1189	11.1189
Celsr2	0.203275	7.64e-12	11.1167	11.1167
Mpp7	0.181296	7.76e-12	11.11	11.11
Plcb3	0.0730829	7.8e-12	11.1077	11.1077
Gabarapl1	0.373871	7.96e-12	11.0989	11.0989
Trp53inp1	0.358799	8.08e-12	11.0925	11.0925
Tcf7l2	0.28145	8.19e-12	11.0866	11.0866
5930430L01Rik	0.140615	8.23e-12	11.0845	11.0845
Cramp1l	0.118348	8.26e-12	11.0829	11.0829
Cd151	0.247208	8.31e-12	11.0805	11.0805
Cpne8	0.281121	8.55e-12	11.068	11.068
Arhgap35	0.172023	8.62e-12	11.0646	11.0646
Rnf167	0.255404	8.76e-12	11.0573	11.0573
Atxn2l	0.0839821	8.9e-12	11.0505	11.0505
Sox6	0.227919	8.97e-12	11.0474	11.0474
Bace1	0.288292	8.98e-12	11.0467	11.0467
Net1	0.0515541	9.29e-12	11.0322	11.0322
Spcs1	-0.0571146	9.47e-12	-11.0238	11.0238
Eng	-0.150837	9.83e-12	-11.0073	11.0073
Dstn	0.201473	9.95e-12	11.0023	11.0023
Cmtm4	0.272014	1e-11	10.9988	10.9988
Ctr9	0.171123	1.03e-11	10.9862	10.9862
Snw1	0.283575	1.04e-11	10.9818	10.9818
Lcn2	-0.92611	1.07e-11	-10.9726	10.9726
Myo6	0.298563	1.11e-11	10.954	10.954
H3f3a	-0.508632	1.13e-11	-10.947	10.947
Ptprj	0.282471	1.15e-11	10.9405	10.9405
Klf7	0.0687102	1.18e-11	10.9272	10.9272
Patj	0.256424	1.19e-11	10.9262	10.9262
Mindy1	0.295787	1.19e-11	10.9237	10.9237
Adgrg6	0.20874	1.21e-11	10.9172	10.9172
Ech1	0.227405	1.22e-11	10.9122	10.9122
Ppp1r14b	-0.145749	1.26e-11	-10.8996	10.8996
Hadha	0.321797	1.28e-11	10.8915	10.8915
Fam120b	0.177073	1.3e-11	10.885	10.885
Lmo7	0.268308	1.3e-11	10.8846	10.8846
Sfrp5	0.22968	1.3e-11	10.8844	10.8844
Ap1m2	0.189807	1.3e-11	10.8844	10.8844
Txndc15	0.247129	1.33e-11	10.8771	10.8771
Tbl1x	0.245884	1.33e-11	10.8762	10.8762
Smo	0.251456	1.34e-11	10.8738	10.8738
Cyp4f14	0.35402	1.36e-11	10.8675	10.8675
Yap1	-0.43243	1.36e-11	-10.8654	10.8654
Dbt	0.219813	1.37e-11	10.8628	10.8628
Sec31a	0.303936	1.37e-11	10.8619	10.8619
Wdr83os	-0.0794365	1.38e-11	-10.8594	10.8594
Rbpms	0.368776	1.38e-11	10.8589	10.8589
Pink1	0.209622	1.44e-11	10.8412	10.8412
Gprin3	0.206974	1.45e-11	10.8387	10.8387
Sned1	0.206974	1.45e-11	10.8387	10.8387
Pcmtd1	0.101254	1.49e-11	10.828	10.828
Eif5a	-0.366647	1.49e-11	-10.8278	10.8278
mt-Nd4l	0.381624	1.49e-11	10.8263	10.8263
Klf5	0.29541	1.53e-11	10.8152	10.8152
Dad1	0.196564	1.55e-11	10.8096	10.8096
Ep400	0.117357	1.58e-11	10.8013	10.8013
Ivns1abp	0.244355	1.58e-11	10.8003	10.8003
Zfp292	0.218346	1.63e-11	10.7889	10.7889
Fnbp1l	0.332457	1.63e-11	10.7886	10.7886
Bmp2	-0.771779	1.63e-11	-10.7883	10.7883
Man1a2	0.276516	1.63e-11	10.7869	10.7869
Card6	0.0865476	1.63e-11	10.7866	10.7866
Tm2d3	0.309254	1.65e-11	10.7816	10.7816
Fis1	-0.204913	1.66e-11	-10.7803	10.7803
Capns1	-0.136547	1.68e-11	-10.7758	10.7758
Atp5l	-0.45225	1.68e-11	-10.775	10.775
Scaf1	0.264482	1.68e-11	10.7748	10.7748
Plpp2	0.239404	1.7e-11	10.7684	10.7684
Uqcr11	-0.119695	1.72e-11	-10.7649	10.7649
Echdc2	0.17864	1.8e-11	10.7441	10.7441
Prr15l	0.285776	1.82e-11	10.7397	10.7397
Mndal	-0.415851	1.83e-11	-10.7382	10.7382
Eif3i	-0.103264	1.84e-11	-10.7362	10.7362
AC149090.1	0.292201	1.84e-11	10.7346	10.7346
Plin3	0.264238	1.86e-11	10.7311	10.7311
Ociad1	0.269245	1.9e-11	10.7204	10.7204
Cope	0.0622244	1.95e-11	10.7108	10.7108
Tmed4	0.296927	1.99e-11	10.702	10.702
Klhdc7a	0.228793	1.99e-11	10.7013	10.7013
AI661453	0.26053	2.06e-11	10.6872	10.6872
Mme	0.282992	2.06e-11	10.6865	10.6865
Atp5d	-0.0830067	2.11e-11	-10.6754	10.6754
Tmpo	0.274223	2.14e-11	10.6703	10.6703
Pigyl	0.302418	2.17e-11	10.6633	10.6633
Spr	0.113144	2.18e-11	10.6617	10.6617
Map3k5	0.138737	2.18e-11	10.6615	10.6615
Arap2	0.24889	2.2e-11	10.6569	10.6569
Smarca4	0.205134	2.23e-11	10.6509	10.6509
Anxa13	0.215974	2.25e-11	10.6473	10.6473
Mmp14	0.233551	2.26e-11	10.6456	10.6456
Zfp266	0.26342	2.3e-11	10.6391	10.6391
Atp6v1f	-0.241104	2.31e-11	-10.6355	10.6355
9930021J03Rik	0.188265	2.32e-11	10.6351	10.6351
Abhd2	0.289115	2.33e-11	10.6323	10.6323
Pitpnm2	0.104604	2.48e-11	10.6059	10.6059
Adi1	0.291427	2.56e-11	10.5919	10.5919
Chd4	0.378101	2.56e-11	10.5917	10.5917
Dgcr2	0.215301	2.59e-11	10.5875	10.5875
Lysmd3	0.0482612	2.7e-11	10.5692	10.5692
Fam129a	0.129337	2.7e-11	10.5688	10.5688
Arfgef1	0.243776	2.76e-11	10.5587	10.5587
Trim24	0.262522	2.77e-11	10.558	10.558
Dab2ip	0.258257	2.77e-11	10.5577	10.5577
Dap	-0.365272	2.84e-11	-10.5462	10.5462
Pdgfa	0.346664	2.94e-11	10.5324	10.5324
Dock2	-0.265209	2.94e-11	-10.5311	10.5311
Ranbp1	-0.299461	2.95e-11	-10.5303	10.5303
Pomp	-0.337334	2.95e-11	-10.5298	10.5298
Ddx42	0.165202	2.95e-11	10.5295	10.5295
Nhsl1	0.286971	2.96e-11	10.5281	10.5281
Xpc	0.0760952	3.04e-11	10.5165	10.5165
Fabp5	-0.215483	3.06e-11	-10.515	10.515
Sh3bp4	0.240412	3.06e-11	10.5146	10.5146
Rhobtb1	0.22777	3.16e-11	10.5008	10.5008
Hsd17b10	0.174405	3.19e-11	10.4964	10.4964
Tnrc18	0.131854	3.19e-11	10.4958	10.4958
Trrap	0.233426	3.21e-11	10.4936	10.4936
Cytip	-0.418511	3.29e-11	-10.4831	10.4831
Sh3d19	0.287618	3.35e-11	10.4754	10.4754
Rest	0.230368	3.44e-11	10.4635	10.4635
Rgs1	-0.898778	3.45e-11	-10.4627	10.4627
mt-Atp8	0.262135	3.52e-11	10.454	10.454
2610307P16Rik	0.133573	3.65e-11	10.4383	10.4383
Plbd2	0.26223	3.72e-11	10.4297	10.4297
Mccc1	0.108271	3.72e-11	10.429	10.429
Atraid	0.306698	3.76e-11	10.4252	10.4252
Chd6	0.260681	3.77e-11	10.4237	10.4237
Cnksr1	0.183004	3.78e-11	10.4224	10.4224
Slc44a4	0.183004	3.78e-11	10.4224	10.4224
Eif4ebp3	0.179586	3.78e-11	10.4224	10.4224
Qsox1	0.296154	3.79e-11	10.4217	10.4217
Rab3d	0.265757	3.82e-11	10.4181	10.4181
Slirp	-0.20158	3.89e-11	-10.41	10.41
Faah	0.240698	3.89e-11	10.4097	10.4097
Aldh6a1	0.238824	3.98e-11	10.4003	10.4003
Lrrk1	-0.0997189	4.1e-11	-10.3874	10.3874
Agt	0.390331	4.1e-11	10.3868	10.3868
Tet1	0.108474	4.12e-11	10.3856	10.3856
Mal2	0.202606	4.2e-11	10.377	10.377
Galnt1	0.118446	4.33e-11	10.3633	10.3633
Galnt11	0.281838	4.35e-11	10.3616	10.3616
Cops9	-0.136489	4.36e-11	-10.3602	10.3602
Sema6a	0.0663665	4.46e-11	10.3509	10.3509
Ror1	0.26969	4.46e-11	10.3502	10.3502
Palmd	0.297784	4.58e-11	10.3391	10.3391
Ankrd12	0.260626	4.61e-11	10.3359	10.3359
Erbb4	0.163558	4.62e-11	10.3352	10.3352
Ubr4	0.326991	4.71e-11	10.3266	10.3266
Kdm5a	0.0528801	4.75e-11	10.3234	10.3234
Bod1l	0.292309	4.95e-11	10.3051	10.3051
Ndufb5	0.158752	5.05e-11	10.2963	10.2963
Perp	0.215198	5.08e-11	10.2938	10.2938
Tmsb4x	-1.0614	5.11e-11	-10.2917	10.2917
Ranbp2	-0.0623757	5.15e-11	-10.2878	10.2878
Larp1	0.239612	5.18e-11	10.2854	10.2854
Gatad2b	0.209794	5.21e-11	10.2829	10.2829
Eps8l2	0.328164	5.28e-11	10.2773	10.2773
Abcc3	0.285286	5.56e-11	10.2547	10.2547
Snrpd1	-0.212404	5.63e-11	-10.2493	10.2493
Pafah2	0.0726804	5.67e-11	10.2463	10.2463
Sphk1	0.225551	5.76e-11	10.2399	10.2399
Tia1	0.187488	5.76e-11	10.2393	10.2393
Sod3	0.291701	5.82e-11	10.2352	10.2352
Etv5	0.212479	5.84e-11	10.2335	10.2335
Ptov1	0.169596	5.91e-11	10.2285	10.2285
Efl1	0.122307	5.95e-11	10.2258	10.2258
Emc3	0.166711	5.98e-11	10.2236	10.2236
Mast4	0.114241	6.11e-11	10.2142	10.2142
Zeb2	-0.61836	6.11e-11	-10.2142	10.2142
Tubb5	-0.618627	6.15e-11	-10.2114	10.2114
Fkbp3	-0.190913	6.15e-11	-10.2109	10.2109
C1galt1	0.271754	6.17e-11	10.2097	10.2097
Fam20b	0.267548	6.28e-11	10.2021	10.2021
Neo1	0.186412	6.42e-11	10.1927	10.1927
Vgll4	0.208546	6.47e-11	10.1891	10.1891
Ctso	0.142355	6.55e-11	10.1836	10.1836
Tob2	0.263458	6.65e-11	10.1774	10.1774
Clec4g	-0.584973	6.65e-11	-10.177	10.177
Tmem87b	0.171212	6.77e-11	10.1694	10.1694
Swi5	-0.0730997	6.77e-11	-10.1694	10.1694
Eif1ax	-0.146262	6.79e-11	-10.1681	10.1681
Sh3bp5	-0.412487	6.82e-11	-10.166	10.166
Pcgf5	-0.164449	6.94e-11	-10.1583	10.1583
Tmed3	0.126643	7.02e-11	10.1539	10.1539
Mfsd10	0.24072	7.22e-11	10.1414	10.1414
Klf15	0.226205	7.36e-11	10.1333	10.1333
Mycbp2	0.196564	7.4e-11	10.1305	10.1305
Gpat4	0.255404	7.43e-11	10.1292	10.1292
Itgav	0.170247	7.45e-11	10.1278	10.1278
Tagln2	-0.239196	7.5e-11	-10.1252	10.1252
Camk2n1	0.330628	7.58e-11	10.1206	10.1206
Dnal4	0.142639	7.58e-11	10.1202	10.1202
Esf1	0.122499	7.66e-11	10.1159	10.1159
Smg6	0.235986	7.74e-11	10.1111	10.1111
Nr2f6	0.28303	7.77e-11	10.1097	10.1097
Sdha	0.310088	8.04e-11	10.095	10.095
Kbtbd4	0.0829717	8.19e-11	10.0869	10.0869
Ppp4r2	0.0386551	8.31e-11	10.0802	10.0802
Klhdc10	0.248337	8.34e-11	10.0788	10.0788
Retreg2	0.219772	8.64e-11	10.0636	10.0636
Ppp1r13b	0.276458	8.87e-11	10.0521	10.0521
Gcnt2	0.152547	8.9e-11	10.0506	10.0506
Prrc2a	0.232178	8.9e-11	10.0505	10.0505
St5	0.239755	9.12e-11	10.0398	10.0398
Ndufb2	0.0547337	9.27e-11	10.0329	10.0329
Pawr	0.222035	9.52e-11	10.0216	10.0216
Rab11fip4	0.215763	9.74e-11	10.0114	10.0114
Tmem64	0.126255	9.8e-11	10.0087	10.0087
Prdm16	0.209184	9.82e-11	10.0077	10.0077
Tspan14	0.151015	9.97e-11	10.0012	10.0012
Ufc1	-0.128517	1.08e-10	-9.96707	9.96707
Pin4	0.0496959	1.08e-10	9.96545	9.96545
Casz1	0.183004	1.09e-10	9.96374	9.96374
Sema3b	0.179586	1.09e-10	9.96374	9.96374
Sema4g	0.179586	1.09e-10	9.96374	9.96374
Gask1a	0.176155	1.09e-10	9.96374	9.96374
Slc12a2	0.198553	1.12e-10	9.95162	9.95162
Psma3	-0.20037	1.13e-10	-9.94719	9.94719
Itm2c	0.221213	1.13e-10	9.94684	9.94684
Knop1	0.261483	1.13e-10	9.94545	9.94545
Sel1l3	0.230246	1.14e-10	9.94439	9.94439
Snx20	-0.316382	1.14e-10	-9.94397	9.94397
Fermt2	0.264883	1.15e-10	9.93859	9.93859
Tox3	0.273477	1.15e-10	9.93845	9.93845
Btf3	-0.448793	1.16e-10	-9.93663	9.93663
G6pc3	0.243674	1.16e-10	9.93444	9.93444
Atoh8	0.26775	1.2e-10	9.92132	9.92132
Glul	0.148159	1.2e-10	9.91972	9.91972
Pipox	0.19441	1.21e-10	9.91697	9.91697
Bag4	0.207701	1.21e-10	9.91653	9.91653
Klf9	0.282628	1.29e-10	9.88928	9.88928
Efr3a	0.234013	1.41e-10	9.84927	9.84927
Rsf1	0.217629	1.44e-10	9.84204	9.84204
Acsl3	0.164433	1.46e-10	9.83627	9.83627
Bmpr2	-0.096643	1.47e-10	-9.83152	9.83152
Btg1	-0.970192	1.48e-10	-9.82838	9.82838
Myo5b	0.263593	1.49e-10	9.82697	9.82697
Ppp1r15b	0.0703765	1.49e-10	9.82669	9.82669
Smarca2	0.293054	1.51e-10	9.82019	9.82019
2023-03-08	0.199492	1.52e-10	9.81703	9.81703
Mbnl2	0.00374519	1.55e-10	9.80961	9.80961
B3gnt2	0.253446	1.56e-10	9.80633	9.80633
Shroom1	0.197218	1.59e-10	9.79729	9.79729
Mgat1	0.233655	1.6e-10	9.79539	9.79539
Srsf3	-0.278059	1.62e-10	-9.7898	9.7898
Glrx3	-0.0699233	1.67e-10	-9.77685	9.77685
Evpl	0.199234	1.68e-10	9.77483	9.77483
Ccpg1	0.268562	1.72e-10	9.76477	9.76477
Ier5	-0.512487	1.76e-10	-9.75508	9.75508
Prnp	0.259311	1.8e-10	9.7457	9.7457
E2f5	0.101254	1.82e-10	9.73938	9.73938
Bdkrb2	0.179586	1.84e-10	9.73561	9.73561
Aco2	0.215963	1.89e-10	9.72419	9.72419
Arhgap29	0.085604	1.92e-10	9.71678	9.71678
Dynll2	0.0714008	1.93e-10	9.71397	9.71397
Acaa2	0.26598	2e-10	9.69972	9.69972
Slc9a3r1	0.268885	2e-10	9.69928	9.69928
Dtna	0.132452	2.01e-10	9.69642	9.69642
Bex3	-0.0676129	2.02e-10	-9.69404	9.69404
Akr1a1	-0.0745848	2.03e-10	-9.69144	9.69144
Cers6	0.0214666	2.04e-10	9.69079	9.69079
Pum1	0.215284	2.05e-10	9.68798	9.68798
Hspg2	-0.0159285	2.06e-10	-9.68654	9.68654
Ndufs4	0.00956945	2.06e-10	9.68597	9.68597
Herc2	0.110585	2.08e-10	9.68208	9.68208
Ndufb6	-0.0990055	2.08e-10	-9.68162	9.68162
Ddah2	0.0184618	2.14e-10	9.66883	9.66883
Itga9	0.130754	2.15e-10	9.6672	9.6672
Atp6v0e	-0.286354	2.18e-10	-9.66083	9.66083
Ogt	0.142984	2.19e-10	9.65896	9.65896
Gpaa1	0.16229	2.2e-10	9.65687	9.65687
Mob3b	0.23394	2.22e-10	9.65368	9.65368
Aopep	0.265393	2.22e-10	9.65349	9.65349
Fkbp9	0.241891	2.36e-10	9.62793	9.62793
S100a10	-0.425246	2.36e-10	-9.62769	9.62769
Polr1a	0.274917	2.44e-10	9.61189	9.61189
Rnf19a	0.101254	2.45e-10	9.61064	9.61064
Tasor	0.143218	2.46e-10	9.60905	9.60905
Tmod1	0.228793	2.51e-10	9.60107	9.60107
Plekhb1	0.275325	2.6e-10	9.58543	9.58543
Abca3	0.256326	2.6e-10	9.58453	9.58453
Mbp	0.205051	2.62e-10	9.58201	9.58201
Pdap1	-0.0593278	2.63e-10	-9.5794	9.5794
Itpr3	0.220646	2.69e-10	9.56954	9.56954
Cc2d2a	0.215763	2.71e-10	9.56763	9.56763
Snx6	0.101254	2.74e-10	9.56228	9.56228
Ube2h	0.0324508	2.75e-10	9.5608	9.5608
Dgat2	0.202562	2.79e-10	9.55516	9.55516
Slfn5	-0.490968	2.8e-10	-9.55356	9.55356
Trip11	0.289588	2.8e-10	9.5532	9.5532
Slc12a4	0.0904816	2.81e-10	9.55147	9.55147
Taok3	0.188959	2.86e-10	9.54399	9.54399
Cyp4f13	0.163467	2.89e-10	9.53961	9.53961
Derl1	0.101254	2.91e-10	9.53661	9.53661
Pcmtd2	0.267489	2.93e-10	9.53377	9.53377
Cdk6	0.23016	2.94e-10	9.53149	9.53149
Ip6k2	0.270488	2.97e-10	9.5278	9.5278
Veph1	0.222118	3.06e-10	9.51423	9.51423
Ski	0.0866974	3.08e-10	9.51129	9.51129
Fjx1	0.189807	3.1e-10	9.50827	9.50827
Rnf11	0.228203	3.11e-10	9.5076	9.5076
Kif5b	0.209856	3.11e-10	9.50721	9.50721
Ubl5	-0.193833	3.12e-10	-9.50569	9.50569
Etfa	0.0110191	3.14e-10	9.50329	9.50329
Leprot	0.271754	3.31e-10	9.48024	9.48024
Eif3h	-0.0810678	3.31e-10	-9.47988	9.47988
Casp12	0.309721	3.32e-10	9.47892	9.47892
Hif1a	-0.0110392	3.32e-10	-9.47844	9.47844
Bcl9l	0.262093	3.35e-10	9.47544	9.47544
Abhd17b	0.0503089	3.39e-10	9.47008	9.47008
Ubxn1	0.132363	3.39e-10	9.46998	9.46998
Timm13	-0.0197232	3.47e-10	-9.45997	9.45997
Bax	-0.258226	3.48e-10	-9.45835	9.45835
Hnrnpul1	0.0456839	3.5e-10	9.45562	9.45562
Zfp609	0.118585	3.51e-10	9.45466	9.45466
Ldb1	0.13161	3.51e-10	9.45427	9.45427
Psma5	-0.000952	3.52e-10	-9.45306	9.45306
Vdac2	-0.0603876	3.54e-10	-9.45142	9.45142
Preb	0.158778	3.55e-10	9.44961	9.44961
Gpihbp1	-0.518331	3.69e-10	-9.43259	9.43259
Mylip	-0.465967	3.84e-10	-9.41537	9.41537
Osgin1	0.381214	3.85e-10	9.41427	9.41427
Tex261	0.254602	3.87e-10	9.41218	9.41218
Scap	0.143514	3.92e-10	9.40726	9.40726
Brf1	0.0836166	3.93e-10	9.40593	9.40593
Srebf2	0.214808	4.02e-10	9.39561	9.39561
Pxk	0.238784	4.05e-10	9.39207	9.39207
Stard13	0.161025	4.06e-10	9.39177	9.39177
Ifi30	-0.538784	4.07e-10	-9.39027	9.39027
Tle3	0.0683659	4.14e-10	9.3832	9.3832
Adh5	0.00844043	4.15e-10	9.3822	9.3822
Hmgcr	0.124168	4.2e-10	9.37623	9.37623
Adgrl2	-0.0726695	4.24e-10	-9.37256	9.37256
Wdr35	0.118706	4.25e-10	9.37205	9.37205
Tmbim4	0.151067	4.28e-10	9.36889	9.36889
Akt1	-0.684768	4.3e-10	-9.36613	9.36613
Eif4g1	0.30294	4.41e-10	9.35574	9.35574
9530077C05Rik	0.203036	4.45e-10	9.35142	9.35142
Parp14	-0.0768661	4.51e-10	-9.34585	9.34585
Grhl2	0.209184	4.52e-10	9.34523	9.34523
Rell1	0.187727	4.58e-10	9.3396	9.3396
Xbp1	0.187621	4.58e-10	9.33906	9.33906
Coa3	0.000251	4.59e-10	9.33831	9.33831
Cnot4	0.0767126	4.6e-10	9.33695	9.33695
Dicer1	0.170247	4.71e-10	9.32736	9.32736
1110008P14Rik	-0.338323	4.72e-10	-9.32601	9.32601
Ank2	0.158605	4.72e-10	9.32584	9.32584
Smarcc2	0.179372	4.89e-10	9.3103	9.3103
Tor1b	0.206952	4.91e-10	9.30892	9.30892
Ubn2	0.235503	4.95e-10	9.30559	9.30559
Zfp318	0.064644	4.96e-10	9.30467	9.30467
Sppl3	0.175865	4.96e-10	9.30427	9.30427
Gja1	0.212647	4.98e-10	9.30285	9.30285
Hivep2	0.0262185	5e-10	9.30097	9.30097
Tcerg1	0.0684639	5.01e-10	9.30034	9.30034
Anpep	0.218225	5.06e-10	9.29573	9.29573
Gprc5b	0.174585	5.08e-10	9.29421	9.29421
G3bp2	0.0504345	5.12e-10	9.29089	9.29089
Sytl5	0.214973	5.17e-10	9.2868	9.2868
Crip2	0.112969	5.17e-10	9.28659	9.28659
Zmym2	0.0879202	5.21e-10	9.28303	9.28303
Cbarp	0.179586	5.23e-10	9.28171	9.28171
Slc44a1	0.235602	5.26e-10	9.27928	9.27928
Dpy19l4	0.0589939	5.47e-10	9.26196	9.26196
Ost4	-0.242668	5.51e-10	-9.25868	9.25868
Fbxo21	0.201858	5.56e-10	9.25464	9.25464
H2-Q6	0.126643	5.61e-10	9.25105	9.25105
Sub1	-0.397054	5.76e-10	-9.23994	9.23994
Htatsf1	0.129513	5.79e-10	9.23752	9.23752
Tor1aip1	0.16634	5.8e-10	9.23658	9.23658
Zbtb16	0.194035	5.85e-10	9.23305	9.23305
Krtcap2	-0.042389	6e-10	-9.22167	9.22167
Mprip	0.263514	6.07e-10	9.21686	9.21686
Uqcrc2	0.283575	6.13e-10	9.21252	9.21252
Gclm	0.0240011	6.16e-10	9.21033	9.21033
Ilvbl	0.225366	6.19e-10	9.20826	9.20826
Frrs1	0.254476	6.32e-10	9.19954	9.19954
Lrba	0.223247	6.39e-10	9.19431	9.19431
Zc3h12c	0.0569535	6.41e-10	9.19332	9.19332
Tgm2	0.157416	6.5e-10	9.18709	9.18709
Dlst	0.120063	6.53e-10	9.18503	9.18503
Rwdd1	-0.200071	6.56e-10	-9.18342	9.18342
Baz2b	0.140256	6.59e-10	9.18103	9.18103
Arhgap45	-0.302861	6.63e-10	-9.17839	9.17839
Tnpo1	0.205134	6.66e-10	9.17636	9.17636
Cep164	0.252424	6.71e-10	9.17323	9.17323
Hectd4	0.114953	6.74e-10	9.1716	9.1716
Ppp6r3	0.193273	6.79e-10	9.16835	9.16835
Kansl1l	0.311819	6.8e-10	9.16769	9.16769
Hacd3	0.223721	6.8e-10	9.16726	9.16726
Zfp180	0.119337	6.93e-10	9.15954	9.15954
Zfp281	0.119337	6.93e-10	9.15954	9.15954
Adamts9	0.33127	6.95e-10	9.15795	9.15795
Anxa11	0.203253	6.97e-10	9.1569	9.1569
Glmp	0.268308	6.97e-10	9.15656	9.15656
Clic4	-0.453264	6.98e-10	-9.1561	9.1561
Atp6ap2	0.04861	7.07e-10	9.15066	9.15066
Tspan4	0.250099	7.17e-10	9.14449	9.14449
Snrpd3	-0.0535612	7.23e-10	-9.14069	9.14069
Nrbp2	0.219813	7.3e-10	9.13675	9.13675
Serf2	-0.464489	7.37e-10	-9.13281	9.13281
Rnasek	-0.153852	7.37e-10	-9.1326	9.1326
Etv3	-0.489337	7.46e-10	-9.12715	9.12715
F3	0.122456	7.52e-10	9.12365	9.12365
Eprs	0.225402	7.63e-10	9.11735	9.11735
Zfp638	0.261714	7.77e-10	9.1094	9.1094
Efhd2	0.128405	7.78e-10	9.10877	9.10877
Arsk	0.0648861	7.79e-10	9.10833	9.10833
Arhgef11	0.0648861	7.79e-10	9.10833	9.10833
Col4a1	0.0606685	8.15e-10	9.08866	9.08866
Sun1	0.221467	8.22e-10	9.08511	9.08511
Ndufb10	0.0833071	8.22e-10	9.08494	9.08494
Rnf6	0.181296	8.28e-10	9.08193	9.08193
Cd99l2	0.221398	8.48e-10	9.07185	9.07185
Hp1bp3	0.222775	8.69e-10	9.06094	9.06094
Zfyve9	0.215946	8.73e-10	9.05888	9.05888
Acly	0.247285	8.76e-10	9.05765	9.05765
Cnnm3	0.155321	8.79e-10	9.05593	9.05593
Eny2	-0.10732	8.91e-10	-9.04998	9.04998
Vezf1	0.288613	9.05e-10	9.04313	9.04313
Wrnip1	0.0547337	9.14e-10	9.03907	9.03907
Tusc3	0.250397	9.18e-10	9.03722	9.03722
C1qtnf12	0.132891	9.22e-10	9.03538	9.03538
Lilrb4a	-0.276509	9.4e-10	-9.02705	9.02705
Plek	-0.591893	9.4e-10	-9.02705	9.02705
S100a4	-0.696844	9.4e-10	-9.02705	9.02705
Rbm26	0.143399	9.57e-10	9.01916	9.01916
Nufip2	0.0183047	9.78e-10	9.00978	9.00978
Uhrf1bp1l	0.256363	9.84e-10	9.00696	9.00696
Rps6	-0.423558	9.97e-10	-9.00126	9.00126
Ltbr	0.129692	1e-09	8.99934	8.99934
Rab5if	-0.0954566	1.01e-09	-8.99458	8.99458
Zscan2	0.132452	1.02e-09	8.99246	8.99246
Usp33	0.222206	1.02e-09	8.98995	8.98995
Rex1bd	0.0843655	1.04e-09	8.98425	8.98425
Zfp398	0.118829	1.04e-09	8.98346	8.98346
Adgra3	0.243428	1.05e-09	8.9768	8.9768
Sf3b2	0.198456	1.06e-09	8.97653	8.97653
Jmjd1c	0.0727618	1.07e-09	8.96959	8.96959
Kmt2d	0.104335	1.09e-09	8.9631	8.9631
Rreb1	0.187115	1.11e-09	8.95662	8.95662
Vdac1	0.0590534	1.12e-09	8.95184	8.95184
Atxn2	0.125946	1.13e-09	8.94551	8.94551
Wdfy3	0.233491	1.14e-09	8.94357	8.94357
Kif21a	0.141528	1.15e-09	8.9407	8.9407
H2afj	0.015513	1.15e-09	8.93963	8.93963
Slc39a9	0.231655	1.15e-09	8.93949	8.93949
Bspry	0.0867607	1.16e-09	8.9344	8.9344
Tnks2	0.128356	1.17e-09	8.93	8.93
Tnrc6b	0.17199	1.18e-09	8.92943	8.92943
Hspa9	0.224049	1.18e-09	8.92723	8.92723
Ext1	0.152087	1.19e-09	8.92302	8.92302
Cand1	0.172481	1.2e-09	8.92112	8.92112
Tgfb2	0.306048	1.21e-09	8.91679	8.91679
Pard3b	0.134702	1.23e-09	8.91149	8.91149
Drap1	-0.104386	1.25e-09	-8.90318	8.90318
Use1	0.0385826	1.26e-09	8.89886	8.89886
Hdac11	0.222709	1.27e-09	8.89649	8.89649
Ankrd17	0.195536	1.27e-09	8.89535	8.89535
Naglu	0.195895	1.27e-09	8.89469	8.89469
Tpr	0.358359	1.28e-09	8.89363	8.89363
Bdp1	0.0433989	1.28e-09	8.8929	8.8929
Mlec	0.268791	1.31e-09	8.88111	8.88111
Blnk	0.203732	1.33e-09	8.87764	8.87764
4930402H24Rik	0.226226	1.34e-09	8.87306	8.87306
Uqcc2	-0.210435	1.34e-09	-8.87283	8.87283
Eml2	0.231804	1.37e-09	8.86398	8.86398
Dhcr24	0.231307	1.42e-09	8.84718	8.84718
Csnk1g1	0.104538	1.42e-09	8.84709	8.84709
Cox7a2	-0.179048	1.43e-09	-8.84521	8.84521
Bckdha	0.261962	1.44e-09	8.84059	8.84059
Ptgr1	0.255404	1.46e-09	8.83626	8.83626
Sgk1	0.388225	1.46e-09	8.83587	8.83587
Sqstm1	-0.0871934	1.46e-09	-8.83554	8.83554
Cnot1	0.217664	1.47e-09	8.83147	8.83147
Gna11	0.222439	1.47e-09	8.83138	8.83138
Erich5	0.158824	1.48e-09	8.83091	8.83091
Hnf4g	0.158824	1.48e-09	8.83091	8.83091
Adcy9	0.155321	1.48e-09	8.83091	8.83091
Tspo	-0.156887	1.49e-09	-8.82691	8.82691
Tmem238	0.188959	1.51e-09	8.81972	8.81972
2610507B11Rik	0.213873	1.53e-09	8.81536	8.81536
Mtmr10	0.108474	1.53e-09	8.81436	8.81436
Ccnd1	0.741055	1.54e-09	8.81236	8.81236
Tpp1	0.0802003	1.55e-09	8.81016	8.81016
Ep300	0.243674	1.55e-09	8.80919	8.80919
Pcnt	0.210453	1.56e-09	8.80624	8.80624
Tmem256	0.0165558	1.57e-09	8.80548	8.80548
Dctn1	0.248145	1.58e-09	8.80211	8.80211
Isoc1	0.274525	1.6e-09	8.79459	8.79459
Pdia3	0.190866	1.61e-09	8.79403	8.79403
Frs2	0.197218	1.62e-09	8.79123	8.79123
Rictor	0.0499604	1.64e-09	8.78579	8.78579
Cyp39a1	0.248484	1.64e-09	8.78558	8.78558
Appbp2	0.230558	1.65e-09	8.78286	8.78286
Hgsnat	0.160287	1.66e-09	8.77888	8.77888
Vps52	0.0534631	1.71e-09	8.76631	8.76631
Birc2	0.18219	1.74e-09	8.76059	8.76059
Tmem258	0.0668335	1.8e-09	8.74542	8.74542
Fads1	0.323072	1.8e-09	8.74473	8.74473
Ypel2	0.295023	1.8e-09	8.74371	8.74371
Sh2b1	0.166636	1.8e-09	8.74365	8.74365
Fkbp8	0.214582	1.87e-09	8.72849	8.72849
Tpm3	-0.405945	1.88e-09	-8.72646	8.72646
Psmc4	-0.170946	1.88e-09	-8.72571	8.72571
Kat6a	0.141839	1.89e-09	8.7228	8.7228
Ahsg	1.18884	1.94e-09	8.7111	8.7111
Wnk2	0.229635	1.96e-09	8.70828	8.70828
Calr	0.315382	1.96e-09	8.70701	8.70701
Rpn2	0.187328	2.01e-09	8.69683	8.69683
Sptbn1	0.195423	2.04e-09	8.68993	8.68993
Fbxo3	0.171635	2.06e-09	8.68515	8.68515
Crybg1	0.143674	2.08e-09	8.68189	8.68189
Npepps	0.253559	2.12e-09	8.67396	8.67396
Foxp4	0.199051	2.13e-09	8.67206	8.67206
Nf1	0.209734	2.18e-09	8.66244	8.66244
Nr2f2	0.112868	2.19e-09	8.65965	8.65965
Ccn2	0.336906	2.2e-09	8.65727	8.65727
Rif1	0.189504	2.2e-09	8.65684	8.65684
Lipt2	0.243172	2.21e-09	8.6565	8.6565
Ahnak	0.304195	2.21e-09	8.65636	8.65636
Hsp90b1	0.326197	2.21e-09	8.65468	8.65468
Fyn	-0.446106	2.3e-09	-8.63826	8.63826
Hnf4a	0.115338	2.31e-09	8.63632	8.63632
Igkc	-0.902304	2.32e-09	-8.63407	8.63407
Ivd	0.227206	2.41e-09	8.61725	8.61725
Psmc3	-0.0698945	2.41e-09	-8.61722	8.61722
Ccny	0.265757	2.42e-09	8.61603	8.61603
Scamp1	0.223721	2.47e-09	8.60811	8.60811
Tmem30b	0.158824	2.47e-09	8.60664	8.60664
Itga4	-0.437743	2.48e-09	-8.60596	8.60596
Kmt2c	0.106733	2.52e-09	8.59878	8.59878
Abcf1	0.0859082	2.52e-09	8.59877	8.59877
Fkbp1a	-0.370656	2.55e-09	-8.59323	8.59323
Glis2	0.273104	2.58e-09	8.58759	8.58759
Prr5l	0.069505	2.6e-09	8.5855	8.5855
Mapk14	0.0847789	2.6e-09	8.5848	8.5848
Adgrf5	-0.655781	2.61e-09	-8.58344	8.58344
Snrpf	-0.141271	2.62e-09	-8.58225	8.58225
Gm49708	0.0757514	2.72e-09	8.56584	8.56584
Kalrn	0.164433	2.72e-09	8.56474	8.56474
Unc5b	0.0831044	2.73e-09	8.56354	8.56354
Gapvd1	0.0832352	2.76e-09	8.55974	8.55974
Ext2	0.204852	2.76e-09	8.55946	8.55946
Plagl2	0.0543983	2.76e-09	8.55871	8.55871
Mybbp1a	0.245012	2.78e-09	8.55619	8.55619
Rock2	0.163624	2.8e-09	8.55309	8.55309
Ndufa11	0.0534892	2.84e-09	8.54662	8.54662
Tmem50a	0.289654	2.86e-09	8.54422	8.54422
Senp5	0.117893	2.87e-09	8.54266	8.54266
Scn1b	0.236043	2.88e-09	8.54034	8.54034
Eif1a	0.0954228	2.89e-09	8.53864	8.53864
Trak2	0.257333	2.94e-09	8.53214	8.53214
Cd83	-0.470004	2.95e-09	-8.52986	8.52986
Chd8	0.232282	2.97e-09	8.52795	8.52795
Fam83h	0.104819	2.98e-09	8.52617	8.52617
Pygo2	0.11908	3e-09	8.52243	8.52243
Midn	0.259084	3.01e-09	8.52079	8.52079
S100a16	0.0256711	3.05e-09	8.5155	8.5155
Nol7	-0.0179348	3.07e-09	-8.513	8.513
Gcn1	0.251536	3.09e-09	8.51016	8.51016
Fam91a1	0.155321	3.14e-09	8.50277	8.50277
Kat6b	0.209025	3.15e-09	8.50169	8.50169
Tecpr1	0.154246	3.16e-09	8.50041	8.50041
Ndufa8	-0.104878	3.18e-09	-8.49822	8.49822
Mrpl51	-0.109608	3.18e-09	-8.49766	8.49766
Rhot2	0.0724748	3.19e-09	8.49606	8.49606
Trim35	0.15503	3.2e-09	8.49456	8.49456
Polr2f	0.23259	3.2e-09	8.49424	8.49424
Gpm6b	0.202562	3.27e-09	8.48508	8.48508
Ppme1	0.236508	3.29e-09	8.48221	8.48221
Celf2	-0.0220695	3.3e-09	-8.4818	8.4818
Jtb	0.0986187	3.35e-09	8.47451	8.47451
Dctn3	0.0639278	3.38e-09	8.47098	8.47098
Selenoi	0.195895	3.41e-09	8.46689	8.46689
Gm14636	0.0276654	3.43e-09	8.46461	8.46461
Tmprss2	0.119208	3.44e-09	8.46368	8.46368
Arid4b	0.198104	3.44e-09	8.46324	8.46324
Atp13a1	0.189184	3.45e-09	8.46259	8.46259
Tenm3	0.192545	3.45e-09	8.46195	8.46195
Skil	-0.224169	3.53e-09	-8.45175	8.45175
Calcoco1	0.215946	3.56e-09	8.44909	8.44909
Dusp5	-0.405703	3.62e-09	-8.44167	8.44167
Plcd3	0.213583	3.63e-09	8.44063	8.44063
Slc2a1	0.0907088	3.69e-09	8.43314	8.43314
Lmbrd2	0.135387	3.7e-09	8.43187	8.43187
Zfr	0.28254	3.72e-09	8.42915	8.42915
Slc39a7	0.161878	3.73e-09	8.42881	8.42881
Atp5c1	-0.0282503	3.73e-09	-8.42845	8.42845
Fkbp2	0.236028	3.74e-09	8.42761	8.42761
Lsm14a	0.0981625	3.74e-09	8.427	8.427
Lnpep	0.0526032	3.75e-09	8.42612	8.42612
Mark3	0.0636227	3.75e-09	8.42603	8.42603
Drg1	0.0669647	3.76e-09	8.42511	8.42511
Selenon	0.176374	3.86e-09	8.41372	8.41372
U2af1	-0.0199064	3.86e-09	-8.41298	8.41298
Srek1	0.193887	3.89e-09	8.41057	8.41057
Tmem128	0.0623108	3.91e-09	8.40793	8.40793
Gigyf1	0.104474	3.93e-09	8.40602	8.40602
Eea1	0.20285	3.95e-09	8.40319	8.40319
Atp5f1	-0.195889	3.96e-09	-8.40261	8.40261
Nenf	0.212479	3.96e-09	8.40189	8.40189
Pard6b	0.191908	4.02e-09	8.39573	8.39573
Arpc5	-0.354396	4.02e-09	-8.39557	8.39557
Yipf6	0.183492	4.06e-09	8.39177	8.39177
Lin7c	0.0918345	4.13e-09	8.38448	8.38448
Acaa1a	0.216565	4.17e-09	8.38032	8.38032
Sfxn1	0.19522	4.17e-09	8.38026	8.38026
Ndufc2	-0.013051	4.3e-09	-8.3663	8.3663
Il11ra1	0.249434	4.31e-09	8.36576	8.36576
Zmpste24	0.224243	4.32e-09	8.36484	8.36484
Baz2a	0.132409	4.37e-09	8.35937	8.35937
Snrnp200	0.244583	4.39e-09	8.35768	8.35768
Arid1b	0.242417	4.42e-09	8.35428	8.35428
Mpc1	-0.1001	4.47e-09	-8.34958	8.34958
Ankrd54	0.13267	4.51e-09	8.34585	8.34585
Ap2m1	0.181687	4.53e-09	8.34391	8.34391
Sipa1l1	0.201672	4.54e-09	8.34328	8.34328
Rexo2	-0.201633	4.57e-09	-8.34006	8.34006
Mettl26	0.259929	4.61e-09	8.33606	8.33606
Wipf2	0.151015	4.62e-09	8.33534	8.33534
Flot2	0.27033	4.64e-09	8.33302	8.33302
Pfdn6	0.106144	4.7e-09	8.32829	8.32829
1810058I24Rik	-0.149541	4.7e-09	-8.3275	8.3275
Pim1	-0.660102	4.72e-09	-8.32584	8.32584
Saraf	0.227859	4.73e-09	8.32497	8.32497
Cxcl16	-0.455557	4.75e-09	-8.32313	8.32313
Cbs	0.361284	4.76e-09	8.32235	8.32235
Dyrk2	0.0914014	4.77e-09	8.32143	8.32143
Tmx2	0.233491	4.79e-09	8.32004	8.32004
Dixdc1	0.252485	4.81e-09	8.31757	8.31757
Vps13d	0.153213	4.85e-09	8.31401	8.31401
Pck2	0.229932	4.88e-09	8.31114	8.31114
Irf8	-0.468068	4.93e-09	-8.30727	8.30727
Lrrc58	-0.0240697	4.95e-09	-8.30538	8.30538
Cited2	0.243976	5e-09	8.30092	8.30092
Spata13	0.146637	5.02e-09	8.2994	8.2994
Dync2li1	0.247722	5.16e-09	8.2877	8.2877
Adk	0.295145	5.19e-09	8.28487	8.28487
Chd3	0.129267	5.2e-09	8.28408	8.28408
Tapbp	0.144689	5.28e-09	8.27696	8.27696
Man1b1	0.20555	5.31e-09	8.27515	8.27515
Zzz3	0.201337	5.32e-09	8.27378	8.27378
Cftr	0.222299	5.37e-09	8.26997	8.26997
Ptbp1	0.132199	5.44e-09	8.26442	8.26442
Ubr3	0.221271	5.47e-09	8.26182	8.26182
Cnn2	-0.310777	5.48e-09	-8.26145	8.26145
Rtn4rl1	0.192688	5.49e-09	8.26019	8.26019
Plekhm2	-0.00978458	5.63e-09	-8.2495	8.2495
Cul9	0.111911	5.66e-09	8.24741	8.24741
Stxbp6	0.279946	5.75e-09	8.24014	8.24014
Prkaa2	0.182427	5.81e-09	8.23588	8.23588
Plxnc1	-0.423497	5.82e-09	-8.23488	8.23488
Tle2	0.175624	5.87e-09	8.23119	8.23119
Mmp7	0.371826	5.89e-09	8.22955	8.22955
Sat1	-0.53568	5.97e-09	-8.22418	8.22418
Fam120a	0.115853	5.97e-09	8.22388	8.22388
Maco1	0.237265	5.99e-09	8.22237	8.22237
Gab1	0.244355	6.01e-09	8.22123	8.22123
Erbin	0.17291	6.03e-09	8.21938	8.21938
Gpi1	0.0240224	6.12e-09	8.21326	8.21326
Rpl22l1	-0.419133	6.21e-09	-8.20713	8.20713
Myo1e	0.190275	6.21e-09	8.20694	8.20694
C1qbp	0.011565	6.27e-09	8.20281	8.20281
Plcb1	0.128466	6.29e-09	8.20168	8.20168
Ddx18	0.165202	6.3e-09	8.20043	8.20043
Fmc1	0.289712	6.32e-09	8.19928	8.19928
Ncf1	-0.639333	6.37e-09	-8.19598	8.19598
Cflar	-0.048278	6.38e-09	-8.19508	8.19508
Sf3b3	0.181793	6.49e-09	8.18762	8.18762
Pnpla2	0.193061	6.59e-09	8.18098	8.18098
Timm23	-0.143993	6.62e-09	-8.17882	8.17882
Rbpj	-0.0533311	6.64e-09	-8.17782	8.17782
Pik3r2	0.115642	6.65e-09	8.17723	8.17723
Pls3	0.0575493	6.67e-09	8.17574	8.17574
Psmd3	-0.0450742	6.68e-09	-8.17515	8.17515
Usp46	0.236894	6.77e-09	8.16957	8.16957
Ganab	0.177724	6.78e-09	8.16894	8.16894
Oxr1	0.0610629	6.78e-09	8.16865	8.16865
Esrp1	0.151806	6.91e-09	8.16031	8.16031
Sptbn2	0.148279	6.91e-09	8.16031	8.16031
Epm2aip1	0.170247	7e-09	8.15477	8.15477
Trpm7	0.00906368	7.04e-09	8.15241	8.15241
Kdm5b	0.206279	7.04e-09	8.15217	8.15217
Abhd14b	0.258316	7.09e-09	8.14961	8.14961
Sdc1	0.211919	7.09e-09	8.14956	8.14956
Klf13	0.274765	7.09e-09	8.14956	8.14956
Kdelr2	0.0712378	7.11e-09	8.14833	8.14833
Stab1	-0.453743	7.12e-09	-8.14777	8.14777
Faf2	0.253446	7.26e-09	8.13926	8.13926
Ccdc12	-0.150061	7.28e-09	-8.13763	8.13763
Cisd1	0.0306362	7.3e-09	8.13687	8.13687
Pvr	0.00499374	7.34e-09	8.13447	8.13447
Bex1	0.189591	7.39e-09	8.13146	8.13146
Prrc2c	0.186333	7.4e-09	8.13073	8.13073
Hmgb2	-0.511335	7.44e-09	-8.12833	8.12833
Nfkbia	-0.760263	7.47e-09	-8.12648	8.12648
Sumo1	-0.0770437	7.66e-09	-8.11555	8.11555
Slc25a39	-0.0335427	7.68e-09	-8.11461	8.11461
Brd4	0.183043	7.72e-09	8.11264	8.11264
Tgfb1	-0.361809	7.73e-09	-8.11166	8.11166
Col4a3bp	0.0451643	7.78e-09	8.10902	8.10902
Nsd1	0.150044	7.79e-09	8.10835	8.10835
Amotl2	0.155321	7.89e-09	8.10305	8.10305
Sra1	-0.0112832	7.9e-09	-8.10261	8.10261
2610001J05Rik	-0.0314887	7.93e-09	-8.10052	8.10052
Ankrd28	0.104744	7.94e-09	8.10035	8.10035
Arih1	0.0734312	7.99e-09	8.09741	8.09741
Gopc	0.114953	8.07e-09	8.09322	8.09322
Aldoc	0.296189	8.27e-09	8.08265	8.08265
Aebp2	-0.098567	8.27e-09	-8.08246	8.08246
Dctpp1	-0.0228947	8.29e-09	-8.08136	8.08136
Tgfa	0.115047	8.51e-09	8.0702	8.0702
Pde3b	0.215857	8.51e-09	8.07012	8.07012
Cdcp1	0.173574	8.54e-09	8.06846	8.06846
Hexim1	0.0172681	8.64e-09	8.06325	8.06325
Tnfaip8	0.188919	8.68e-09	8.06164	8.06164
Hlf	0.163386	8.75e-09	8.0578	8.0578
Anapc2	0.216767	8.84e-09	8.05354	8.05354
Arl1	0.157248	8.86e-09	8.05247	8.05247
Zkscan3	0.235602	8.93e-09	8.04939	8.04939
Ro60	0.253404	9.05e-09	8.04347	8.04347
Mrps14	-0.211619	9.09e-09	-8.04136	8.04136
Setdb1	0.0940335	9.12e-09	8.0402	8.0402
Csf2rb	-0.298732	9.23e-09	-8.03461	8.03461
Trak1	0.178086	9.36e-09	8.02861	8.02861
Tmem41b	0.226005	9.38e-09	8.0276	8.0276
Phc3	0.19478	9.43e-09	8.02565	8.02565
Lgr4	0.179031	9.45e-09	8.02463	8.02463
Epb41l4a	0.233023	9.58e-09	8.01877	8.01877
Zfhx2	0.118466	9.62e-09	8.01671	8.01671
Src	0.121593	9.63e-09	8.01624	8.01624
Sil1	0.229087	9.64e-09	8.01602	8.01602
Phf3	0.268105	9.67e-09	8.01471	8.01471
Fam160b1	0.159148	9.69e-09	8.01386	8.01386
Rapgef6	0.16497	9.74e-09	8.01153	8.01153
Gse1	0.162268	9.79e-09	8.00912	8.00912
Eloc	-0.196239	9.93e-09	-8.00317	8.00317
Klf10	0.162525	1.01e-08	7.99742	7.99742
Nme7	0.239515	1.01e-08	7.99553	7.99553
Tsen34	0.266215	1.02e-08	7.99158	7.99158
Srsf10	0.200133	1.03e-08	7.98698	7.98698
Spred1	0.109837	1.04e-08	7.9842	7.9842
Cttnbp2	0.197881	1.04e-08	7.9816	7.9816
Cdc42bpb	0.144604	1.05e-08	7.97883	7.97883
Rab18	0.13459	1.06e-08	7.97614	7.97614
Cpne3	0.180841	1.06e-08	7.97324	7.97324
Ywhaq	0.136238	1.07e-08	7.97239	7.97239
Setd5	0.0530516	1.09e-08	7.96222	7.96222
Mbtd1	0.0950232	1.1e-08	7.95696	7.95696
Arl5a	0.160626	1.11e-08	7.95367	7.95367
Gaa	0.228253	1.12e-08	7.95261	7.95261
Zfyve21	0.24738	1.13e-08	7.94534	7.94534
Pdcd11	0.146322	1.14e-08	7.94382	7.94382
Gramd1b	0.269047	1.15e-08	7.94071	7.94071
Dcakd	0.0717917	1.15e-08	7.93957	7.93957
P3h4	0.137621	1.15e-08	7.93822	7.93822
Cyb5r3	0.0765611	1.16e-08	7.93729	7.93729
Cdc16	0.170247	1.16e-08	7.9369	7.9369
Tmed7	0.156314	1.16e-08	7.9366	7.9366
Cul3	0.195506	1.16e-08	7.93405	7.93405
Il10rb	0.088675	1.17e-08	7.93018	7.93018
Dnajc19	-0.0330105	1.19e-08	-7.92486	7.92486
Asxl2	0.0980227	1.2e-08	7.92035	7.92035
Tigd2	0.175362	1.21e-08	7.91729	7.91729
Per1	0.0950232	1.21e-08	7.91709	7.91709
Gm36738	0.0692794	1.22e-08	7.91528	7.91528
Agmo	0.141259	1.22e-08	7.91416	7.91416
Cep290	0.268308	1.23e-08	7.91185	7.91185
Msmo1	0.291427	1.23e-08	7.90867	7.90867
Diaph1	0.180391	1.24e-08	7.90759	7.90759
Agl	0.104897	1.26e-08	7.89967	7.89967
Zfp260	0.211397	1.28e-08	7.89344	7.89344
Ppp2r1a	0.175159	1.29e-08	7.88943	7.88943
Rbm6	0.213172	1.29e-08	7.88832	7.88832
Zfp664	0.235136	1.32e-08	7.87912	7.87912
Lrrc41	0.135387	1.34e-08	7.87218	7.87218
Ajuba	0.237757	1.36e-08	7.86734	7.86734
Ndufb3	-0.0165293	1.37e-08	-7.86457	7.86457
Itpr1	0.0915292	1.38e-08	7.85868	7.85868
Cetn3	-0.154495	1.39e-08	-7.85557	7.85557
Ptpra	0.218329	1.4e-08	7.85524	7.85524
Wdr43	0.17724	1.41e-08	7.85113	7.85113
Mpzl2	0.154176	1.42e-08	7.84664	7.84664
Ttc38	0.154176	1.42e-08	7.84664	7.84664
Rbx1	-0.198372	1.43e-08	-7.8456	7.8456
Krit1	-0.0127382	1.46e-08	-7.83434	7.83434
Ppib	0.134564	1.47e-08	7.83273	7.83273
Srek1ip1	0.172128	1.47e-08	7.83207	7.83207
Gigyf2	0.191563	1.48e-08	7.82965	7.82965
Dnajb4	0.306962	1.49e-08	7.82808	7.82808
Ndufa2	-0.192643	1.5e-08	-7.82427	7.82427
Ptpn9	0.264113	1.51e-08	7.8213	7.8213
Eml1	0.173574	1.53e-08	7.81631	7.81631
Jak1	-0.524715	1.55e-08	-7.8101	7.8101
Firre	0.142926	1.56e-08	7.80762	7.80762
Zcchc14	0.186551	1.57e-08	7.80468	7.80468
Prelid1	-0.110176	1.57e-08	-7.80419	7.80419
Vcp	0.187365	1.58e-08	7.80122	7.80122
Yes1	0.224243	1.58e-08	7.80064	7.80064
F2rl1	0.168775	1.58e-08	7.8	7.8
Lamp2	0.0775372	1.6e-08	7.79493	7.79493
Papss1	0.192945	1.61e-08	7.79404	7.79404
Zc2hc1a	0.240151	1.62e-08	7.79163	7.79163
Cpeb4	0.0209538	1.62e-08	7.78952	7.78952
Mogs	0.111836	1.63e-08	7.78825	7.78825
Stim1	0.155321	1.64e-08	7.78634	7.78634
Gpbp1l1	0.0412041	1.66e-08	7.77935	7.77935
Samm50	0.0821536	1.66e-08	7.77896	7.77896
Ncstn	0.168847	1.68e-08	7.77446	7.77446
Uba2	0.206952	1.68e-08	7.77393	7.77393
Lamtor5	-0.0099719	1.69e-08	-7.77306	7.77306
Fam126b	0.0878307	1.69e-08	7.77194	7.77194
Nipbl	0.229282	1.7e-08	7.7693	7.7693
Iscu	-0.116946	1.71e-08	-7.76817	7.76817
Pts	0.0648861	1.72e-08	7.76569	7.76569
S100a6	-0.655407	1.72e-08	-7.76511	7.76511
Stag2	0.0931565	1.72e-08	7.76453	7.76453
Foxo1	0.0628546	1.74e-08	7.75891	7.75891
Spi1	-0.399768	1.75e-08	-7.75655	7.75655
Siae	0.162707	1.75e-08	7.75617	7.75617
Dnajb9	0.157467	1.77e-08	7.7509	7.7509
Mrps26	0.118747	1.78e-08	7.74965	7.74965
Ndufb8	0.0159891	1.78e-08	7.74928	7.74928
Il13ra1	0.209987	1.78e-08	7.74837	7.74837
Csnk1e	0.163386	1.79e-08	7.74731	7.74731
Tff2	0.196047	1.8e-08	7.7459	7.7459
Ndfip1	0.231951	1.83e-08	7.73851	7.73851
Phip	0.209682	1.86e-08	7.73133	7.73133
Elmsan1	-0.0858698	1.88e-08	-7.72595	7.72595
Nono	0.205445	1.91e-08	7.71921	7.71921
Cuta	0.0299646	1.91e-08	7.7179	7.7179
Olfml2a	0.155321	1.92e-08	7.71684	7.71684
Lrrc8e	0.141186	1.92e-08	7.71684	7.71684
Mepce	0.121593	1.93e-08	7.71419	7.71419
Mbtps1	0.230465	1.94e-08	7.71329	7.71329
Rab22a	0.213172	1.95e-08	7.71002	7.71002
H2-Q4	0.217086	1.96e-08	7.70816	7.70816
Gpx4	-0.32896	1.97e-08	-7.70511	7.70511
Kat2b	0.197154	1.98e-08	7.70346	7.70346
Atp5o	-0.0651494	1.99e-08	-7.7013	7.7013
Grn	0.180932	1.99e-08	7.70127	7.70127
Ildr1	0.201165	2e-08	7.70003	7.70003
Pitpnb	0.1136	2e-08	7.69857	7.69857
Ppat	0.135621	2.01e-08	7.69591	7.69591
Ccdc50	-0.018093	2.03e-08	-7.69328	7.69328
Atp6v0e2	0.139475	2.04e-08	7.68978	7.68978
Kmt5b	0.142334	2.04e-08	7.68948	7.68948
Pou2f1	0.121056	2.05e-08	7.68921	7.68921
Atp5g3	0.0386805	2.05e-08	7.68811	7.68811
Ube2n	-0.105323	2.05e-08	-7.68769	7.68769
Pold2	0.0837402	2.06e-08	7.68651	7.68651
Psmb1	-0.19717	2.07e-08	-7.68377	7.68377
Cd38	-0.363836	2.12e-08	-7.67405	7.67405
Kdm6a	0.0781122	2.13e-08	7.67253	7.67253
Mgat2	0.14286	2.15e-08	7.66673	7.66673
Copb2	0.233372	2.17e-08	7.66451	7.66451
Copz1	0.12276	2.18e-08	7.66144	7.66144
Leng8	0.111074	2.2e-08	7.65823	7.65823
Suclg1	0.15175	2.21e-08	7.6552	7.6552
Daam1	0.192945	2.21e-08	7.65497	7.65497
Ptprs	0.195367	2.21e-08	7.65476	7.65476
Nap1l4	0.13526	2.23e-08	7.65194	7.65194
Slf2	0.0597805	2.23e-08	7.65103	7.65103
Wwtr1	0.133849	2.25e-08	7.64766	7.64766
Hgs	0.202152	2.26e-08	7.64642	7.64642
Ppfibp1	0.128821	2.3e-08	7.63832	7.63832
Tox4	0.0950999	2.32e-08	7.63451	7.63451
Zfp160	0.0722662	2.34e-08	7.63132	7.63132
Stat6	-0.0971972	2.38e-08	-7.62357	7.62357
Ago1	0.185621	2.38e-08	7.62301	7.62301
Dtx1	0.189184	2.44e-08	7.61193	7.61193
Prpf19	0.235503	2.46e-08	7.60888	7.60888
Hint2	0.197792	2.46e-08	7.60874	7.60874
Aph1b	0.108474	2.46e-08	7.60871	7.60871
Rassf10	0.182427	2.48e-08	7.60634	7.60634
Taok2	0.055344	2.49e-08	7.60429	7.60429
Ptpn21	0.258148	2.51e-08	7.60112	7.60112
Gmcl1	0.161878	2.51e-08	7.59974	7.59974
Tmem127	0.169351	2.53e-08	7.59728	7.59728
Rela	0.13574	2.53e-08	7.59614	7.59614
Ripk4	0.179031	2.54e-08	7.59487	7.59487
Caml	0.128282	2.55e-08	7.59419	7.59419
Hras	0.0271458	2.56e-08	7.59235	7.59235
Prpf40a	0.121355	2.56e-08	7.59231	7.59231
Inppl1	0.0778021	2.56e-08	7.59183	7.59183
Hnrnpul2	0.21729	2.58e-08	7.58838	7.58838
Usp53	0.195236	2.59e-08	7.58686	7.58686
Mdh2	-0.093981	2.6e-08	-7.58523	7.58523
Sptlc2	0.150646	2.6e-08	7.58499	7.58499
Trim56	0.213466	2.61e-08	7.58314	7.58314
Pdzd8	0.157841	2.61e-08	7.58311	7.58311
Hspd1	0.110715	2.64e-08	7.57875	7.57875
Tmem126a	-0.173441	2.64e-08	-7.57861	7.57861
Cdc42bpa	0.214913	2.65e-08	7.57659	7.57659
Chmp2a	0.0299812	2.68e-08	7.57189	7.57189
Atp6v1a	0.209007	2.72e-08	7.56603	7.56603
Ints6	0.107943	2.73e-08	7.56414	7.56414
Fbxl3	0.0644398	2.78e-08	7.5552	7.5552
Adcy6	0.148085	2.81e-08	7.5512	7.5512
Pdcd6ip	0.163129	2.82e-08	7.55008	7.55008
Tnfsf12	0.142595	2.84e-08	7.54728	7.54728
Pnpla8	0.216323	2.84e-08	7.54597	7.54597
Als2cl	0.108422	2.85e-08	7.54518	7.54518
Zmynd11	0.109076	2.86e-08	7.54434	7.54434
St8sia4	-0.304211	2.88e-08	-7.54121	7.54121
Vcpip1	0.091775	2.92e-08	7.53506	7.53506
Ezr	0.254128	2.93e-08	7.53242	7.53242
Polr2b	0.155321	2.95e-08	7.53049	7.53049
Rab3gap1	0.0515541	2.97e-08	7.52695	7.52695
Elovl1	0.23863	2.98e-08	7.52637	7.52637
Arl6ip1	0.27156	2.98e-08	7.52591	7.52591
Bag6	0.212479	3.02e-08	7.52003	7.52003
Secisbp2l	0.0648861	3.05e-08	7.51545	7.51545
Sh3glb1	-0.384879	3.07e-08	-7.51308	7.51308
Rida	-0.0701388	3.1e-08	-7.50797	7.50797
Tbc1d17	0.146569	3.16e-08	7.50013	7.50013
Flii	0.0916537	3.18e-08	7.49753	7.49753
Sardh	0.137621	3.19e-08	7.49614	7.49614
Pomgnt2	0.130453	3.19e-08	7.49614	7.49614
Mau2	0.191465	3.21e-08	7.49375	7.49375
Ncln	0.20555	3.21e-08	7.49329	7.49329
Zmym5	0.167743	3.24e-08	7.49005	7.49005
Thoc7	-0.0215218	3.24e-08	-7.48946	7.48946
Ldhb	0.1983	3.24e-08	7.4893	7.4893
Odr4	0.204957	3.27e-08	7.48513	7.48513
Stmn1	-0.230553	3.29e-08	-7.48226	7.48226
Rgs2	0.194298	3.29e-08	7.48221	7.48221
Lrrfip1	0.0986597	3.32e-08	7.47909	7.47909
Rce1	0.160287	3.36e-08	7.47375	7.47375
Dhx9	0.00681527	3.37e-08	7.47252	7.47252
Mrtfb	0.178086	3.37e-08	7.47185	7.47185
Naf1	0.203036	3.37e-08	7.47175	7.47175
Cyb5b	-0.109349	3.41e-08	-7.46708	7.46708
Vps13a	0.163877	3.42e-08	7.46536	7.46536
Zcchc8	0.175362	3.44e-08	7.46339	7.46339
Tmem115	0.132237	3.48e-08	7.45818	7.45818
Brk1	-0.205692	3.49e-08	-7.45777	7.45777
Naa38	-0.065027	3.49e-08	-7.45675	7.45675
4932438A13Rik	0.162947	3.51e-08	7.45501	7.45501
Vps35	0.141605	3.55e-08	7.44954	7.44954
Rnf44	0.0854055	3.56e-08	7.44828	7.44828
Rasa1	0.131837	3.57e-08	7.44699	7.44699
Syne1	-0.0172279	3.59e-08	-7.44535	7.44535
Gm19935	0.26223	3.64e-08	7.43899	7.43899
Fam234a	0.185055	3.69e-08	7.43351	7.43351
Mrpl53	-0.132597	3.7e-08	-7.43209	7.43209
Vps13b	0.114859	3.72e-08	7.42959	7.42959
Dpysl4	0.149373	3.72e-08	7.42907	7.42907
Wdr20	0.0586941	3.76e-08	7.42532	7.42532
Dmtf1	0.0586941	3.76e-08	7.42532	7.42532
Fam129b	0.168847	3.76e-08	7.42483	7.42483
Cbx1	0.160677	3.78e-08	7.42275	7.42275
Ncor1	0.164827	3.78e-08	7.42233	7.42233
Mrpl36	-0.130548	3.78e-08	-7.42231	7.42231
Gpatch8	0.172611	3.79e-08	7.42097	7.42097
Chp1	0.197045	3.81e-08	7.41963	7.41963
Fkbp5	0.0160959	3.88e-08	7.41088	7.41088
Lzts2	0.229354	3.9e-08	7.40924	7.40924
Rab1a	0.180871	3.92e-08	7.40668	7.40668
D430042O09Rik	0.142355	3.99e-08	7.39865	7.39865
Celf1	0.205051	4.01e-08	7.39714	7.39714
Baz1b	0.0637158	4.01e-08	7.39637	7.39637
F8	-0.521883	4.02e-08	-7.39547	7.39547
Clic1	-0.344834	4.04e-08	-7.39354	7.39354
Cdk12	0.116113	4.05e-08	7.39257	7.39257
Acbd5	0.171512	4.07e-08	7.39085	7.39085
Qars	0.165141	4.08e-08	7.38899	7.38899
Rel	-0.579917	4.08e-08	-7.38897	7.38897
Tmcc1	0.104243	4.09e-08	7.38876	7.38876
Spcs2	0.215344	4.14e-08	7.38251	7.38251
Ppfia1	0.13383	4.15e-08	7.38162	7.38162
Nfs1	0.118585	4.2e-08	7.37654	7.37654
Rps2	-0.666107	4.24e-08	-7.37291	7.37291
Camsap1	0.204852	4.25e-08	7.37172	7.37172
Lmo4	0.156964	4.26e-08	7.3705	7.3705
Cuedc1	0.208612	4.27e-08	7.36957	7.36957
Srgap2	0.171409	4.33e-08	7.36304	7.36304
Ddx17	0.196979	4.34e-08	7.36232	7.36232
4931406C07Rik	0.236866	4.37e-08	7.35962	7.35962
Ppt1	0.0371292	4.38e-08	7.35812	7.35812
Ecpas	0.175143	4.41e-08	7.35558	7.35558
Ostf1	-0.382054	4.41e-08	-7.35527	7.35527
Slc35b2	0.182335	4.43e-08	7.35334	7.35334
Pigp	0.18538	4.53e-08	7.34435	7.34435
Agps	0.0909972	4.53e-08	7.34425	7.34425
Sgpl1	0.0949446	4.55e-08	7.3419	7.3419
Luzp1	0.253594	4.56e-08	7.34068	7.34068
Lonp2	0.211602	4.59e-08	7.33772	7.33772
Gmfg	-0.281376	4.64e-08	-7.33343	7.33343
Svil	0.27136	4.64e-08	7.33336	7.33336
Nfat5	0.109373	4.64e-08	7.33308	7.33308
Dyrk1a	0.0575493	4.65e-08	7.33213	7.33213
Ghitm	0.0542735	4.72e-08	7.32631	7.32631
Dync1i2	0.238085	4.73e-08	7.32521	7.32521
Bola2	-0.0352214	4.75e-08	-7.32286	7.32286
Pgp	0.0313841	4.76e-08	7.32197	7.32197
Apc	0.0228391	4.83e-08	7.31569	7.31569
Nradd	0.220558	4.84e-08	7.31551	7.31551
Usp25	0.101254	4.84e-08	7.31496	7.31496
Cds2	0.13657	4.87e-08	7.31229	7.31229
Casc4	0.204571	4.95e-08	7.30577	7.30577
Cox17	-0.239308	4.96e-08	-7.30451	7.30451
Smc5	0.0768197	5.02e-08	7.29935	7.29935
Basp1	-0.638234	5.02e-08	-7.29891	7.29891
Lpgat1	0.229597	5.05e-08	7.29688	7.29688
Prxl2c	0.207523	5.05e-08	7.29682	7.29682
Akap13	0.246436	5.11e-08	7.29119	7.29119
Nsmce4a	0.0729378	5.14e-08	7.28901	7.28901
Upf2	0.231468	5.15e-08	7.28859	7.28859
Fto	0.126733	5.17e-08	7.2868	7.2868
Trim7	0.20048	5.17e-08	7.28629	7.28629
Safb	0.0745855	5.2e-08	7.2837	7.2837
Slc3a2	-0.215774	5.25e-08	-7.27983	7.27983
Nudcd3	0.163681	5.27e-08	7.27811	7.27811
Klhl22	0.134044	5.3e-08	7.27613	7.27613
Uimc1	0.0371749	5.3e-08	7.27583	7.27583
Selplg	-0.300121	5.32e-08	-7.27448	7.27448
Rnf216	0.040435	5.36e-08	7.27092	7.27092
Fam3a	0.183492	5.37e-08	7.26974	7.26974
Sorbs1	0.0130131	5.39e-08	7.26832	7.26832
Ascc3	0.0628546	5.4e-08	7.26798	7.26798
Nedd1	0.104844	5.41e-08	7.26716	7.26716
Map3k2	0.171512	5.41e-08	7.26658	7.26658
Rap1b	-0.36558	5.5e-08	-7.25949	7.25949
St6gal1	0.104673	5.55e-08	7.25541	7.25541
Naa35	0.175601	5.55e-08	7.25536	7.25536
[truncated: 5,706 more rows]

## Sheet: Tum2 vs all volc
Gene	avg_logFC_1_vs_all	p_val_1_vs_all	rank
Nme2	1.23664	1.41126e-54	53.8504
Gapdh	1.23832	2.63555e-51	50.5791
Tmsb10	1.54879	1.02085e-47	46.991
S100a11	1.19698	8.89504e-47	46.0509
Txn1	1.11367	2.46267e-45	44.6086
Rps2	1.08662	4.58083e-43	42.3391
Lgals1	1.43246	9.62348e-42	41.0167
Cstb	1.16135	2.99397e-39	38.5238
Rpl27	0.894177	4.19234e-38	37.3775
Uqcrq	0.938619	1.22047e-37	36.9135
Ndufb1-ps	0.899163	3.07097e-37	36.5127
Gpx1	0.996341	8.80352e-36	35.0553
Mif	0.961212	6.83668e-35	34.1652
Rpl32	0.982429	1.71022e-34	33.7669
Rps26	0.878956	1.60462e-33	32.7946
Rpl41	0.893492	2.96724e-33	32.5276
Dynll1	0.96802	9.83184e-31	30.0074
Chchd2	0.785034	1.26855e-30	29.8967
Btf3	0.733127	1.36155e-30	29.866
Prdx1	0.887006	6.13626e-30	29.2121
Sec61g	0.826848	6.51984e-30	29.1858
Rps7	0.79663	9.23358e-30	29.0346
Myl12b	0.87324	2.35846e-29	28.6274
Nme1	0.811449	3.75046e-29	28.4259
Sem1	0.780993	6.705e-29	28.1736
Snrpg	0.822908	7.19407e-29	28.143
Ppia	0.893107	1.51801e-28	27.8187
Cryab	0.975426	2.21201e-28	27.6552
Mrfap1	0.781231	2.26825e-28	27.6443
Elob	0.764869	2.81439e-28	27.5506
Myl6	0.733468	3.01356e-27	26.5209
Atp5md	0.683293	1.84262e-26	25.7346
Rps11	0.740364	1.88207e-26	25.7254
Ybx1	0.700441	2.2384e-26	25.6501
Rpl39	0.803664	2.76852e-26	25.5578
Ndufa4	0.867258	4.13211e-26	25.3838
Rps27l	0.710897	1.69254e-25	24.7715
S100a10	0.879075	1.87241e-25	24.7276
Cycs	0.763921	3.47011e-25	24.4597
Rplp0	0.764869	7.85516e-25	24.1048
Atp5e	0.832678	9.6244e-25	24.0166
Pfn1	0.713688	1.6871e-24	23.7729
Cyb5a	0.727346	3.96817e-24	23.4014
Ftl1	0.704471	8.07112e-24	23.0931
Cfl1	0.725634	8.7663e-24	23.0572
Ptma	0.715675	1.98509e-23	22.7022
Atp5l	0.691563	1.98576e-23	22.7021
Myl12a	0.810713	2.2669e-23	22.6446
Rbm3	0.79161	2.55024e-23	22.5934
Hp	1.29464	3.19416e-23	22.4956
Dap	0.739285	5.78184e-23	22.2379
Ifitm3	0.933327	9.0169e-23	22.0449
Rpl24	0.711539	1.16243e-22	21.9346
Rpl29	0.676619	1.63064e-22	21.7876
Akt1	1.1028	1.77573e-22	21.7506
Gpx4	0.721167	2.12022e-22	21.6736
Psmd8	0.676937	2.64223e-22	21.578
Rps12	0.723393	3.70251e-22	21.4315
Yap1	0.815331	4.53989e-22	21.343
Eif5a	0.689616	5.79775e-22	21.2367
Rpl7a	0.630726	8.69033e-22	21.061
Rbis	0.554134	1.8447e-21	20.7341
Rps13	0.61901	2.09183e-21	20.6795
Rpl15	0.725288	2.1681e-21	20.6639
Mrpl33	0.631947	2.71825e-21	20.5657
Rpl28	0.641725	2.7862e-21	20.555
Atp5j	0.697941	2.95637e-21	20.5292
Atp5h	0.597522	5.68966e-21	20.2449
Uqcrb	0.631153	6.01051e-21	20.2211
Atp5k	0.61146	8.474e-21	20.0719
Hspe1	0.635501	8.82222e-21	20.0544
Arpp19	0.591567	9.08606e-21	20.0416
Tma7	0.650119	9.98811e-21	20.0005
Vim	0.740644	1.10459e-20	19.9568
Sec61b	0.692516	1.22709e-20	19.9111
Rpl22	0.660347	1.44244e-20	19.8409
Rpl11	0.600476	1.73544e-20	19.7606
Rpl35	0.631771	2.67597e-20	19.5725
Atp5j2	0.675525	3.41701e-20	19.4664
Ndufs6	0.585551	4.52506e-20	19.3444
Atp5g2	0.651923	4.94519e-20	19.3058
Atp5mpl	0.680797	6.24217e-20	19.2047
Rps6	0.599403	6.32007e-20	19.1993
Nedd8	0.624505	6.66337e-20	19.1763
Dbi	0.875162	8.07684e-20	19.0928
Cox6b1	0.652681	1.14914e-19	18.9396
Rps27a	0.627353	1.16699e-19	18.9329
Anapc13	0.617934	1.244e-19	18.9052
Rpl19	0.628233	1.30261e-19	18.8852
Rps9	0.535964	1.3422e-19	18.8722
Rpl12	0.653175	1.53202e-19	18.8147
Sumo2	0.627513	2.38711e-19	18.6221
Nop10	0.529937	2.75825e-19	18.5594
Tpt1	0.65669	3.04707e-19	18.5161
Hsbp1	0.618321	3.81654e-19	18.4183
Rpl22l1	0.763152	4.29148e-19	18.3674
Rack1	0.563779	8.9148e-19	18.0499
Atp5f1	0.541744	1.60735e-18	17.7939
Ndufb7	0.508486	1.66473e-18	17.7787
Serf2	0.63557	1.98667e-18	17.7019
Snrpe	0.565065	2.01131e-18	17.6965
Fth1	0.762454	2.06399e-18	17.6853
Naca	0.574354	2.6145e-18	17.5826
Tomm6	0.575138	3.21674e-18	17.4926
Npm1	0.593743	3.92819e-18	17.4058
Rps15a	0.610141	4.6398e-18	17.3335
Rps10	0.586145	6.07777e-18	17.2163
Prdx2	0.637206	7.64804e-18	17.1164
Hmgn2	0.542813	8.53715e-18	17.0687
Rps4x	0.618769	8.68461e-18	17.0612
Rpl36a	0.590357	9.2966e-18	17.0317
Rpl36al	0.599967	1.09752e-17	16.9596
Rps16	0.585991	1.14666e-17	16.9406
Rps20	0.591288	1.16608e-17	16.9333
Rpl10a	0.651881	1.39576e-17	16.8552
Ndufa1	0.563469	1.72894e-17	16.7622
Romo1	0.527152	2.30651e-17	16.637
Ran	0.641786	2.38781e-17	16.622
1700049E15Rik	0.667701	2.61868e-17	16.5819
Psmb6	0.494765	2.88784e-17	16.5394
Gstp1	0.661647	3.90052e-17	16.4089
Rps17	0.626142	4.01912e-17	16.3959
Rplp1	0.630225	4.33743e-17	16.3628
Cox8a	0.621586	4.45766e-17	16.3509
Mrpl42	0.534699	5.09642e-17	16.2927
Ndufc1	0.57347	5.57929e-17	16.2534
Pdcd5	0.494466	5.64075e-17	16.2487
Scp2	0.632253	7.90942e-17	16.1019
Rps18	0.636377	8.59135e-17	16.0659
Fis1	0.547694	8.72409e-17	16.0593
Rps19	0.586789	9.89852e-17	16.0044
Taf10	0.565419	9.89947e-17	16.0044
Gc	0.856631	1.25596e-16	15.901
Rpl9	0.563706	1.54369e-16	15.8114
Hint1	0.617952	1.64715e-16	15.7833
Ndufab1	0.556864	1.9607e-16	15.7076
Atp5g1	0.597251	2.0955e-16	15.6787
Tbca	0.531965	2.11534e-16	15.6746
Ubl5	0.576252	2.43516e-16	15.6135
Cox7c	0.577752	2.48846e-16	15.6041
Rpl31	0.580356	2.85109e-16	15.545
Rps25	0.522501	4.40797e-16	15.3558
Cox7b	0.560115	5.02012e-16	15.2993
Ndufa12	0.475044	5.32506e-16	15.2737
Csrp2	0.530843	5.47705e-16	15.2615
Smdt1	0.575976	5.48307e-16	15.261
Cox5a	0.503599	5.82989e-16	15.2343
Psma2	0.43477	6.18256e-16	15.2088
Anxa2	0.708462	7.00768e-16	15.1544
Timm8b	0.550993	9.36537e-16	15.0285
Rpl23a	0.521948	9.99319e-16	15.0003
1110008P14Rik	0.595034	1.01784e-15	14.9923
Atpif1	0.644661	1.30982e-15	14.8828
Psmb2	0.440867	1.39069e-15	14.8568
Cox7a2	0.555568	1.40533e-15	14.8522
Rpl18	0.553721	1.44964e-15	14.8387
Bax	0.543095	1.69281e-15	14.7714
Taldo1	0.614549	2.12583e-15	14.6725
Cox6c	0.630645	2.50251e-15	14.6016
Uqcr10	0.529856	3.81104e-15	14.419
Slirp	0.563886	3.85514e-15	14.414
Rpsa	0.541616	4.36056e-15	14.3605
Pomp	0.545052	4.85734e-15	14.3136
Edf1	0.533365	5.66338e-15	14.2469
Oaz1	0.561957	6.24574e-15	14.2044
Ndufs5	0.48237	7.16198e-15	14.145
Rtraf	0.434089	9.19653e-15	14.0364
Ndufa2	0.551117	1.11576e-14	13.9524
Fkbp3	0.524325	1.18897e-14	13.9248
Dynlrb1	0.488161	1.31156e-14	13.8822
Cox5b	0.505039	1.67816e-14	13.7752
Abcc4	0.00908718	1.74211e-14	13.7589
Tceal9	0.511885	2.07579e-14	13.6828
Rpl23	0.510164	2.16325e-14	13.6649
Ndufa3	0.491826	2.37624e-14	13.6241
Rpl17	0.522343	2.52651e-14	13.5975
Capns1	0.554894	2.63704e-14	13.5789
Hmgn1	0.576444	2.78132e-14	13.5557
Rpl10	0.575464	3.48574e-14	13.4577
Pebp1	0.643482	3.55599e-14	13.449
Txndc17	0.47005	5.12124e-14	13.2906
Vamp8	0.448846	6.35751e-14	13.1967
Atp6v1f	0.530312	6.77688e-14	13.169
Swi5	0.478155	6.96699e-14	13.157
Psmb3	0.457322	7.0238e-14	13.1534
Mrps21	0.479023	7.30781e-14	13.1362
Atp5d	0.47629	7.64714e-14	13.1165
Higd1a	0.468414	9.59084e-14	13.0181
Rplp2	0.468846	9.79722e-14	13.0089
Ubb	0.606685	9.81481e-14	13.0081
Eif2s2	0.579015	1.09683e-13	12.9599
Slc25a4	0.56702	1.25989e-13	12.8997
Tle5	0.512441	1.3571e-13	12.8674
Ndufb6	0.490104	1.51686e-13	12.8191
Ost4	0.501087	1.78135e-13	12.7493
Cdc42	0.526336	1.91941e-13	12.7168
Eif6	0.364427	2.03402e-13	12.6916
Tagln2	0.642596	2.29865e-13	12.6385
Slc25a5	0.552389	2.65388e-13	12.5761
Rps24	0.540125	3.40354e-13	12.4681
Tubb5	0.78624	4.15489e-13	12.3814
H3f3a	0.559137	4.94994e-13	12.3054
Rwdd1	0.448901	7.19591e-13	12.1429
Eif1	0.42499	7.37355e-13	12.1323
Selenow	0.51225	8.54768e-13	12.0682
Rpl13	0.468696	1.07652e-12	11.968
Rpl3	0.464974	1.35206e-12	11.869
Snrpf	0.419996	1.35895e-12	11.8668
Rps5	0.487406	1.84635e-12	11.7337
Mrps14	0.49571	2.03724e-12	11.691
Lcn2	1.57888	2.05415e-12	11.6874
Rpl36	0.527103	2.06235e-12	11.6856
Gng5	0.51932	2.0868e-12	11.6805
Atox1	0.558465	2.4727e-12	11.6068
Micos10	0.529881	2.64125e-12	11.5782
Map1lc3a	0.423177	3.05027e-12	11.5157
Ndufv3	0.422632	3.42025e-12	11.4659
Ndufa5	0.471161	3.552e-12	11.4495
Rpl18a	0.462883	3.68627e-12	11.4334
Eno1	0.563547	4.13186e-12	11.3839
Uqcr11	0.474611	4.22499e-12	11.3742
Uqcc2	0.439593	4.55445e-12	11.3416
Ndufa7	0.421287	4.66257e-12	11.3314
Ufc1	0.389608	5.77829e-12	11.2382
Eny2	0.406223	6.0433e-12	11.2187
Ndufb4	0.447509	6.05306e-12	11.218
Rpl27a	0.469747	7.052e-12	11.1517
Arpc3	0.452703	7.18319e-12	11.1437
Pfdn1	0.397934	8.18026e-12	11.0872
Psma7	0.438604	1.03905e-11	10.9834
Atp5o	0.470729	1.18274e-11	10.9271
Ppp1r14b	0.467648	1.18767e-11	10.9253
Atp6v0e	0.479355	1.2284e-11	10.9107
Rps8	0.477671	1.30294e-11	10.8851
Gnas	0.462465	1.34127e-11	10.8725
Ndufb11	0.48844	1.34359e-11	10.8717
Mrpl53	0.434622	1.43015e-11	10.8446
Cox6a1	0.465736	1.49498e-11	10.8254
Rpl38	0.470055	1.78415e-11	10.7486
Cetn3	0.390394	1.79921e-11	10.7449
Prdx6	0.468104	1.81635e-11	10.7408
Rexo2	0.458894	2.01703e-11	10.6953
Psmc4	0.412106	2.06934e-11	10.6842
Cib1	0.451166	2.09843e-11	10.6781
Rpl13a	0.441665	2.3491e-11	10.6291
Rpl26	0.497885	2.34966e-11	10.629
Grcc10	0.451494	2.4006e-11	10.6197
Esd	0.459134	2.5428e-11	10.5947
Snrpd2	0.415672	2.68494e-11	10.5711
S100a1	0.419534	2.69164e-11	10.57
Rps3	0.448084	2.81281e-11	10.5509
Rpl8	0.460019	3.17154e-11	10.4987
Tmem126a	0.353628	4.06732e-11	10.3907
Gabarap	0.506428	4.88932e-11	10.3108
Lsm12	0.397866	4.96471e-11	10.3041
Eif3f	0.442155	5.98783e-11	10.2227
Calm1	0.440574	6.54699e-11	10.184
Cops9	0.455433	7.63003e-11	10.1175
Rps14	0.462545	7.67205e-11	10.1151
Wdr83os	0.377894	8.39572e-11	10.0759
Fundc2	0.417385	9.02003e-11	10.0448
Eif1ax	0.399184	9.05193e-11	10.0433
Txnl1	0.353053	9.41409e-11	10.0262
Rpl5	0.410069	9.56529e-11	10.0193
Comt	0.476239	1.01798e-10	9.99226
Gstm2	0.565121	1.48077e-10	9.82951
Bola3	0.343795	1.53933e-10	9.81267
Clic1	0.505164	1.55663e-10	9.80781
Mrpl23	0.421937	1.56884e-10	9.80442
Rps23	0.459097	1.65043e-10	9.7824
Bex3	0.397057	1.73426e-10	9.76089
1810058I24Rik	0.458765	2.28111e-10	9.64185
Spcs1	0.38291	2.31274e-10	9.63587
Shisa4	0.400185	3.16568e-10	9.49953
Eef1b2	0.514245	3.33229e-10	9.47726
Eif3h	0.391742	3.42183e-10	9.46574
Nit2	0.386121	3.49388e-10	9.45669
Ndufa6	0.500937	3.56306e-10	9.44818
Gm10076	0.512627	4.15598e-10	9.38133
Akr1a1	0.381401	4.16678e-10	9.3802
2200002D01Rik	0.488751	4.22967e-10	9.37369
Ckb	0.411068	4.36567e-10	9.35995
Atp6v1g1	0.37805	4.39188e-10	9.35735
Pfdn5	0.43703	5.32284e-10	9.27386
Rpl21	0.401085	5.48459e-10	9.26086
Rbx1	0.451547	5.55544e-10	9.25528
Mrpl51	0.428755	6.17974e-10	9.20903
Srp14	0.433466	7.00754e-10	9.15443
Arf5	0.391255	9.38438e-10	9.02759
Erh	0.424607	1.02937e-09	8.98743
S100b	0.419913	1.18515e-09	8.92623
Eif3i	0.352367	1.26726e-09	8.89714
Psmb1	0.400242	1.41787e-09	8.84836
Uchl3	0.382173	1.52891e-09	8.81562
Rpl35a	0.41221	1.56219e-09	8.80626
Nnmt	0.240024	1.59514e-09	8.7972
Rps3a1	0.412945	1.65859e-09	8.78026
Rida	0.503773	1.75071e-09	8.75678
Tesc	0.533092	1.75297e-09	8.75623
Nhp2	0.354813	1.88915e-09	8.72373
Ranbp1	0.529217	1.91966e-09	8.71677
Rpl37	0.396441	2.11351e-09	8.675
Krt18	0.697705	2.44179e-09	8.61229
Rnasek	0.422283	2.60867e-09	8.58358
Rpl37a	0.391617	2.79049e-09	8.55432
Ethe1	0.366425	3.11059e-09	8.50716
Uba52	0.45256	3.50836e-09	8.4549
Urah	0.43043	3.64761e-09	8.43799
Fgb	0.442655	4.11773e-09	8.38534
Aldh1a7	0.436394	4.31634e-09	8.36488
Psma3	0.371885	4.91466e-09	8.30851
Bri3	0.415565	4.95319e-09	8.30512
Rab11a	0.375557	5.11799e-09	8.2909
H2afv	0.420819	6.52849e-09	8.18519
Lsm6	0.343952	6.96197e-09	8.15727
Lsm5	0.383985	7.07919e-09	8.15002
Gas5	0.43729	7.17212e-09	8.14435
Wfdc18	1.16952	7.54912e-09	8.1221
Ubd	0.324128	7.74906e-09	8.11075
Bmyc	0.356474	8.20399e-09	8.08597
Prdx5	0.46527	8.269e-09	8.08255
Psmc3	0.345337	9.33846e-09	8.02972
Slc25a3	0.369299	9.48284e-09	8.02306
Tspo	0.449191	1.25216e-08	7.90234
Mrpl18	0.354539	1.36849e-08	7.86376
Rpl30	0.400344	1.4559e-08	7.83687
Ndufa8	0.368726	1.51582e-08	7.81935
Uqcrh	0.385853	1.56129e-08	7.80652
Set	0.397477	1.65642e-08	7.78083
Mrps24	0.386233	1.65649e-08	7.78081
Cox4i1	0.405546	1.69992e-08	7.76957
Lce6a	0.219749	1.7708e-08	7.75183
Cox20	0.288647	1.78268e-08	7.74893
Dpy30	0.37867	1.8134e-08	7.74151
Snrpd1	0.399312	1.83376e-08	7.73666
Ndufs4	0.266551	1.85208e-08	7.73234
Pin4	0.200974	1.878e-08	7.72631
Timm23	0.336196	1.91956e-08	7.7168
Slc25a39	0.366425	1.93153e-08	7.7141
Eif3k	0.414883	2.01827e-08	7.69502
Bag1	0.420657	2.13456e-08	7.67069
Vdac2	0.310254	2.26195e-08	7.64552
Pdap1	0.321245	2.2832e-08	7.64146
Krtcap2	0.385228	2.3188e-08	7.63474
Rpl6	0.389797	2.32241e-08	7.63406
Carhsp1	0.359599	2.33451e-08	7.6318
Naa38	0.340672	2.33723e-08	7.6313
Ube2m	0.376599	2.35574e-08	7.62787
Pcbd1	0.376318	2.59938e-08	7.58513
Rps28	0.411255	2.7019e-08	7.56833
Psma5	0.21593	3.04177e-08	7.51687
Sarnp	0.32983	3.36361e-08	7.47319
Tmem134	0.337702	3.45414e-08	7.46166
Ndufb3	0.37769	3.53688e-08	7.45138
Mrpl21	0.271788	3.61648e-08	7.44171
Commd3	0.340965	3.9116e-08	7.40765
Timm13	0.364531	4.19461e-08	7.37731
Mrpl30	0.348948	4.32647e-08	7.36387
Tubb2a	0.413184	4.37715e-08	7.35881
H2afz	0.610857	5.33427e-08	7.27292
Serpina1c	0.642743	5.4857e-08	7.26077
Rps29	0.383277	6.13777e-08	7.21199
Rbp1	0.325297	6.27322e-08	7.20251
Mrps33	0.359134	7.01486e-08	7.15398
Fau	0.327724	7.11112e-08	7.14806
Coa3	0.286284	7.26441e-08	7.1388
Ccdc124	0.338043	7.88934e-08	7.10296
1810037I17Rik	0.395816	8.40617e-08	7.0754
Anxa3	0.572957	8.73449e-08	7.05876
Mrps36	0.358068	9.10367e-08	7.04078
Fkbp1a	0.391605	1.01087e-07	6.99531
Rab5if	0.340818	1.04824e-07	6.97954
Ddah1	0.398513	1.1459e-07	6.94085
Tomm7	0.340624	1.29646e-07	6.88724
Rpl14	0.383739	1.32601e-07	6.87745
Lage3	0.281825	1.33707e-07	6.87385
Nudt19	0.469094	1.39047e-07	6.85684
C1qbp	0.230212	1.40639e-07	6.85189
Clta	0.338957	1.40879e-07	6.85115
Dtymk	0.33994	1.52298e-07	6.81731
Cisd3	0.241001	1.65865e-07	6.78025
D8Ertd738e	0.346845	1.68706e-07	6.77287
Cope	0.17502	1.75719e-07	6.75518
Akr1c20	0.451166	2.08523e-07	6.68085
Ciao2a	0.309537	2.3466e-07	6.62956
Tubb2b	0.368493	2.80897e-07	6.55145
Sf3b6	0.34879	2.87017e-07	6.54209
Grpel1	0.31529	3.25022e-07	6.48809
Ucp2	0.405564	3.41093e-07	6.46713
Eloc	0.348817	3.46194e-07	6.46068
Polr1d	0.327372	3.722e-07	6.42922
Srp9	0.32565	3.74456e-07	6.4266
Phb2	0.319632	4.04951e-07	6.3926
Prelid1	0.32804	4.12142e-07	6.38495
Hmgb3	0.282448	4.12885e-07	6.38417
Gstm5	0.345391	4.18941e-07	6.37785
Ifi27	0.432226	4.61308e-07	6.33601
Atp5c1	0.366227	4.71129e-07	6.32686
Chchd1	0.373323	5.04365e-07	6.29725
Mpc1	0.277839	5.81021e-07	6.23581
Tmem256	0.354703	5.87192e-07	6.23122
Rps15	0.346002	6.29862e-07	6.20075
Paip2	0.381796	6.60724e-07	6.17998
Ndufb2	0.330414	6.8237e-07	6.16598
Cdk1	0.26411	7.33009e-07	6.13489
A2ml1	0.173053	7.54111e-07	6.12256
Sumo1	0.311592	8.1255e-07	6.09015
Jpt1	0.36492	8.2482e-07	6.08364
Dcakd	0.0544433	8.26359e-07	6.08283
Thoc7	0.334827	8.29686e-07	6.08109
Ptms	0.418323	9.14006e-07	6.03905
Aldh1a1	0.57341	9.64787e-07	6.01557
B2m	0.418475	1.07426e-06	5.96889
Msrb1	0.356027	1.29918e-06	5.88633
Stmn1	0.532813	1.30453e-06	5.88455
Mrpl20	0.302096	1.32675e-06	5.87721
Bst2	0.429938	1.35904e-06	5.86677
Ube2i	0.349183	1.44231e-06	5.84094
Psmb7	0.315222	1.51703e-06	5.81901
Atp5b	0.353213	1.53964e-06	5.81258
Gclm	0.426495	1.62632e-06	5.78879
Hras	0.233077	1.62924e-06	5.78802
Sparc	0.495835	1.69783e-06	5.77011
S100a6	0.676819	1.7742e-06	5.751
Pgp	0.0904175	1.80197e-06	5.74425
Higd2a	0.317634	1.80257e-06	5.74411
Ube2n	0.284613	1.86298e-06	5.72979
Snhg1	0.314928	1.88141e-06	5.72552
Card19	0.260177	2.02089e-06	5.69446
Kmt5a	0.294431	2.09143e-06	5.67956
Llph	0.317634	2.095e-06	5.67882
Ndufa13	0.379147	2.13937e-06	5.66971
Eif4a1	0.368857	2.14635e-06	5.6683
Lsm3	0.278523	2.21372e-06	5.65488
Nol7	0.227417	2.24077e-06	5.6496
Rnh1	0.184344	2.4897e-06	5.60385
B230118H07Rik	0.260005	2.91803e-06	5.53491
Ndufb10	0.278132	2.92086e-06	5.53449
Psmb4	0.289331	2.9684e-06	5.52748
Vdac3	0.309634	2.98701e-06	5.52476
Cmc1	0.22626	3.55972e-06	5.44858
Lap3	0.268704	3.5711e-06	5.4472
Sap18	0.313287	3.84623e-06	5.41496
Dbndd2	0.251345	3.87554e-06	5.41167
Denr	0.253977	4.10089e-06	5.38712
Tyms	0.314715	4.29425e-06	5.36711
Cisd1	0.270516	4.35067e-06	5.36144
Glrx3	0.241261	4.40311e-06	5.35624
Timm10b	0.321945	4.60129e-06	5.33712
Ndufa11	0.339763	4.63726e-06	5.33374
U2af1	0.26914	4.67047e-06	5.33064
Snrpc	0.288221	4.74168e-06	5.32407
Sub1	0.341983	5.05765e-06	5.29605
Cystm1	0.324876	5.28929e-06	5.2766
Eef1a1	0.309226	5.32159e-06	5.27396
Ndufc2	0.339212	5.45397e-06	5.26329
Adh5	0.227563	5.59961e-06	5.25184
1110004F10Rik	0.307763	5.98705e-06	5.22279
Pdzd11	0.289061	6.03403e-06	5.21939
Mrps18a	0.197188	6.0992e-06	5.21473
Bnip3l	0.258626	6.35481e-06	5.1969
Tpi1	0.314663	6.35691e-06	5.19675
Banf1	0.291781	6.45792e-06	5.18991
Snx3	0.332803	6.54071e-06	5.18437
Srsf3	0.280981	6.89761e-06	5.1613
Ssbp1	0.33192	6.92433e-06	5.15962
Ccs	0.192471	7.24406e-06	5.14002
Cyc1	0.0590604	7.36899e-06	5.13259
Snhg18	0.220867	7.77283e-06	5.10942
Polr2h	0.253659	7.93722e-06	5.10033
Ciapin1	0.224108	7.99672e-06	5.09709
Ndufv2	0.305364	8.01029e-06	5.09635
Nsa2	0.321245	8.69991e-06	5.06049
Psph	0.199096	8.93212e-06	5.04905
Anxa5	0.441228	9.52407e-06	5.02118
Ndufaf2	0.257834	9.69363e-06	5.01351
Mvb12a	0.216381	9.80159e-06	5.0087
Acp1	0.272068	9.81856e-06	5.00795
Rbm8a	0.26389	9.8922e-06	5.00471
Cox17	0.332023	1.05781e-05	4.97559
Polr2i	0.281017	1.09582e-05	4.96026
Polr2j	0.262856	1.09877e-05	4.95909
Dnajc19	0.225967	1.13444e-05	4.94522
Fam162a	0.256077	1.13467e-05	4.94513
Gstm1	0.617544	1.14152e-05	4.94252
Mrpl36	0.273982	1.21484e-05	4.91548
Gimd1	0.19122	1.21945e-05	4.91384
2310009B15Rik	0.25701	1.23977e-05	4.90666
Mpc2	0.363813	1.27976e-05	4.89287
Eif3e	0.258252	1.35133e-05	4.86924
Cenpx	0.297015	1.36429e-05	4.86509
Cltb	0.268725	1.40206e-05	4.85323
Cops6	0.315429	1.44056e-05	4.84147
Mrpl52	0.32756	1.45507e-05	4.83712
Fam104a	0.250943	1.57217e-05	4.8035
Cdk2ap1	0.226232	1.57366e-05	4.80309
Serf1	0.218853	1.57948e-05	4.80149
Krt7	0.262284	1.59049e-05	4.79847
Spink1	0.404646	1.64484e-05	4.78388
Bet1	0.241127	1.6497e-05	4.7826
Bola2	0.287421	1.66076e-05	4.77969
Lsm8	0.242454	1.68931e-05	4.77229
Ap3s1	0.269625	1.70025e-05	4.76949
Rpl34	0.297015	1.85851e-05	4.73084
Hddc2	0.26013	1.86395e-05	4.72956
Mrps15	0.276516	1.91615e-05	4.71757
Eif3m	0.289235	2.00026e-05	4.69891
Tmem14c	0.264234	2.0264e-05	4.69327
Psmd6	0.20365	2.13564e-05	4.67047
Ppa1	0.276452	2.20428e-05	4.65673
Pgls	0.29475	2.22035e-05	4.65358
Lamtor4	0.299507	2.23615e-05	4.6505
Fbp1	0.193697	2.24761e-05	4.64828
Stx8	0.292695	2.31286e-05	4.63585
Vdac1	0.244525	2.33482e-05	4.63175
Mdh2	0.285033	2.49498e-05	4.60293
Gtf3c6	0.19682	2.51261e-05	4.59988
Lamtor5	0.240673	2.54609e-05	4.59413
Lsm4	0.285741	2.56427e-05	4.59104
Srp19	0.187995	2.6568e-05	4.57564
Bloc1s1	0.307733	2.66362e-05	4.57453
Mtch2	0.283896	2.97454e-05	4.52658
Rpl4	0.2897	3.00003e-05	4.52287
Cox19	0.255503	3.01281e-05	4.52103
Rpl7	0.298216	3.07432e-05	4.51225
Nudcd2	0.265449	3.10041e-05	4.50858
Phyhd1	0.237592	3.11629e-05	4.50636
Magoh	0.244918	3.17778e-05	4.49788
Hnrnpab	0.319488	3.24753e-05	4.48845
Ndufb8	0.291856	3.29284e-05	4.48243
Snrpd3	0.21926	3.36128e-05	4.47349
Brk1	0.306705	3.39935e-05	4.4686
Dctn3	0.231322	3.5913e-05	4.44475
Mrpl54	0.174707	3.59714e-05	4.44404
Ube2s	0.360745	3.74438e-05	4.42662
Tcea3	0.301634	3.94428e-05	4.40403
Ramac	0.234568	4.12964e-05	4.38409
Cox7a1	0.378112	4.2294e-05	4.37372
Mrpl34	0.241364	4.34705e-05	4.36181
Rala	0.293952	4.385e-05	4.35803
Tmem160	0.301105	4.51673e-05	4.34518
Gpi1	0.129652	4.64871e-05	4.33267
Cenpv	0.199202	4.71272e-05	4.32673
Mrpl11	0.257466	4.75847e-05	4.32253
Gpx2	0.325667	5.00748e-05	4.30038
Csnk2b	0.280412	5.03297e-05	4.29818
Atp5g3	0.252797	5.09456e-05	4.29289
Itgb1bp1	0.214199	5.2788e-05	4.27746
Psma6	0.23045	5.36671e-05	4.27029
Bckdk	0.035462	5.55192e-05	4.25556
Ap2s1	0.288647	5.60446e-05	4.25147
Gtf2h5	0.240517	5.64532e-05	4.24831
Stx3	0.0240176	5.6688e-05	4.24651
Ndufs3	0.239731	5.94007e-05	4.22621
Churc1	0.263567	6.04214e-05	4.21881
Cks2	0.260476	6.13723e-05	4.21203
Actb	0.267847	6.2045e-05	4.20729
Glyat	0.137253	6.42152e-05	4.19236
Mpp6	0.217164	6.48127e-05	4.18834
Dmac1	0.248831	6.56075e-05	4.18305
Hmg20b	0.212978	6.68735e-05	4.17475
Phgdh	0.224469	6.75623e-05	4.1703
Mrps12	0.251324	6.91025e-05	4.16051
H2afj	0.279455	7.29736e-05	4.13683
Nfu1	0.244829	7.54006e-05	4.12262
Itgb3bp	0.207286	7.61657e-05	4.11824
Cenpk	0.155307	7.64795e-05	4.11645
Mtln	0.209777	7.8111e-05	4.10729
Cct8	0.245722	7.8556e-05	4.10482
Psenen	0.199851	8.17402e-05	4.08756
Spc24	0.241565	8.18487e-05	4.08699
Pts	0.167958	8.24373e-05	4.08388
Tax1bp3	0.279168	8.38178e-05	4.07666
Tfg	0.187138	8.43918e-05	4.0737
Siva1	0.248458	8.7147e-05	4.05975
Calm2	0.302806	8.74242e-05	4.05837
Gcsh	0.253096	8.82046e-05	4.05451
Gtf2a2	0.270382	9.03784e-05	4.04394
Park7	0.27012	9.15434e-05	4.03837
Wfdc3	0.327343	9.31733e-05	4.03071
Snf8	0.222813	9.45851e-05	4.02418
Dctpp1	0.204306	9.77441e-05	4.00991
Ppp1ca	0.281267	9.90456e-05	4.00416
Ccdc12	0.258794	9.91032e-05	4.00391
Mrps17	0.251114	0.000100673	3.99709
Rad51b	0.178035	0.000101134	3.9951
Dph3	0.246458	0.000106242	3.9737
2310039H08Rik	0.251032	0.000107046	3.97043
Sh3bgrl3	0.282183	0.00010799	3.96662
Aarsd1	0.236289	0.000111075	3.95439
Hsd17b2	0.15868	0.000111984	3.95085
Smim8	0.2189	0.000112216	3.94994
Spr	0.150211	0.000114745	3.94027
Cwc15	0.227952	0.000115252	3.93835
Aurkaip1	0.270212	0.000115993	3.93557
Immp1l	0.235113	0.000116584	3.93336
Rhoc	0.257816	0.000121561	3.91521
Hpf1	0.246481	0.000122204	3.91291
Lockd	0.0735729	0.000125921	3.8999
Micos13	0.275005	0.000127561	3.89428
Snhg6	0.222907	0.000132794	3.87682
Mrpl13	0.257466	0.000135126	3.86926
Pex3	0.0416484	0.000141468	3.84934
Zcrb1	0.196649	0.000142707	3.84555
AY036118	0.354687	0.000145512	3.8371
Aprt	0.255253	0.000149727	3.8247
Sri	0.215569	0.0001579	3.80162
Tkt	0.25418	0.000158845	3.79903
Jtb	0.0861226	0.000163818	3.78564
Hint3	0.0951383	0.000164521	3.78378
Use1	0.192471	0.000166782	3.77785
Ndufaf6	0.065459	0.000170585	3.76806
Pfdn4	0.204306	0.000174145	3.75909
Polr2l	0.249931	0.000178117	3.74929
Hspb2	0.207286	0.000182555	3.73861
Tmem167	0.254621	0.000182591	3.73852
Acot13	0.235113	0.00018318	3.73712
Glrx5	0.191483	0.000186545	3.72922
Ndufv1	0.180186	0.000191672	3.71744
Tuba1c	0.234637	0.000197318	3.70483
Cyb5b	0.214658	0.000201036	3.69673
Ywhae	0.266397	0.00020588	3.68639
Dut	0.236141	0.00021305	3.67152
Hist1h4d	0.232477	0.000213439	3.67073
Polr2k	0.249197	0.00021409	3.6694
Rfc3	0.182421	0.00021889	3.65977
Chchd7	0.14207	0.000222223	3.65321
Cuta	0.119681	0.000225338	3.64716
Ccl2	0.288364	0.000238971	3.62166
Pin1	0.135809	0.000245733	3.60954
Alyref	0.217845	0.00024591	3.60922
Mrpl35	0.208644	0.000247331	3.60672
Echdc2	0.0637013	0.000247581	3.60628
Zyx	0.0729425	0.000249714	3.60256
Ubxn1	0.12005	0.0002503	3.60154
Fam92a	0.200479	0.00025188	3.59881
Psmc5	0.242249	0.000252499	3.59774
Manf	0.180235	0.000253882	3.59537
Gins2	0.199851	0.000254741	3.5939
Cox16	0.20077	0.000256331	3.5912
Nsmce4a	0.103748	0.000256397	3.59109
Ift27	0.178005	0.000282018	3.54972
Sfr1	0.155236	0.000285716	3.54406
Pafah1b3	0.247584	0.000298251	3.52542
Hypk	0.226285	0.000318521	3.49686
Commd1	0.234747	0.000338317	3.47068
Gnb2	0.187698	0.000339981	3.46855
Nt5c	0.217047	0.000342256	3.46565
Smim1	0.162124	0.000345722	3.46127
Cebpzos	0.24333	0.000349604	3.45642
Hnrnpa3	0.265675	0.000350937	3.45477
Adh1	0.330293	0.000351404	3.45419
Mbd3	0.155253	0.00035277	3.45251
Rnf7	0.154673	0.000363384	3.43963
Orc6	0.172644	0.000363926	3.43899
Psma4	0.182933	0.000366487	3.43594
Rps27	0.254106	0.000370202	3.43156
Mrps18c	0.212274	0.000374287	3.42679
Serbp1	0.288203	0.00038149	3.41852
Ddah2	0.23402	0.000386568	3.41277
Ppa2	0.177052	0.000387108	3.41217
Psmc2	0.20077	0.000392968	3.40564
Qdpr	0.250695	0.000394385	3.40408
Pole3	0.193532	0.000397148	3.40105
Tomm20	0.237592	0.000407552	3.38982
Rgs5	0.428367	0.000410757	3.38641
Ptpmt1	0.158004	0.000421295	3.37541
Smim11	0.216538	0.000427165	3.3694
Ids	0.0440968	0.000427395	3.36917
Hmbs	0.0788829	0.000428956	3.36759
Tamm41	0.126413	0.000450623	3.34619
Mdh1	0.165684	0.000450701	3.34611
Ldha	0.296082	0.00045086	3.34596
Cct2	0.226926	0.000453183	3.34373
Mrpl14	0.200103	0.00046113	3.33618
2210408F21Rik	0.202971	0.000466645	3.33101
Sdhd	0.218543	0.000469638	3.32824
Serp1	0.277629	0.00047058	3.32737
Trir	0.143537	0.000491006	3.30891
Ube2l3	0.239983	0.000497898	3.30286
Arpc2	0.248206	0.0005066	3.29533
Mocs2	0.226285	0.000510221	3.29224
Sec11a	0.0397659	0.000510315	3.29216
Dnase2a	0.172217	0.000513014	3.28987
Strap	0.213144	0.000536586	3.27036
Sdhb	0.219115	0.000543039	3.26517
Drap1	0.242671	0.00054392	3.26446
Ctps	0.161981	0.00055554	3.25528
Snapc5	0.241261	0.000559401	3.25228
1110065P20Rik	0.166133	0.000587099	3.23129
2610001J05Rik	0.132231	0.000589489	3.22952
Plscr1	0.258318	0.000590096	3.22908
Tmem223	0.226004	0.000594898	3.22556
Atp6v1d	0.0518244	0.000596809	3.22416
Selenoh	0.152366	0.000609169	3.21526
Tbcb	0.207286	0.000615271	3.21093
Rras	0.249812	0.000632269	3.1991
Cks1b	0.222907	0.000635698	3.19675
Psmg4	0.218076	0.0006361	3.19647
Tmem176b	0.486432	0.000639367	3.19425
Mrps25	0.185606	0.000642007	3.19246
Krt8	0.354758	0.000642875	3.19187
Cenps	0.0863936	0.000650174	3.18697
Phlda3	0.231457	0.000652521	3.18541
Gamt	0.21683	0.000655212	3.18362
Abracl	0.201224	0.000682391	3.16597
2023-09-08	0.0214657	0.000687059	3.16301
Ndufb5	0.14997	0.000693214	3.15913
Ighm	0.110217	0.000717247	3.14433
Psmb5	0.225428	0.000722093	3.14141
Tpm4	0.249426	0.00075714	3.12082
Nsmce2	0.196363	0.000775112	3.11064
Tubb4b	0.260837	0.000792446	3.10103
Hadh	0.0793677	0.000816355	3.08812
Ndufa9	0.192471	0.00083493	3.07835
Tuba1a	0.274968	0.000836778	3.07739
Lamtor2	0.25648	0.000859502	3.06575
Gng12	0.0400027	0.000871136	3.05991
Ube2v1	0.152957	0.000876592	3.0572
Pfdn6	0.1403	0.000882059	3.0545
Palld	0.14997	0.000894056	3.04864
Cmbl	0.110425	0.000910745	3.0406
Znrd1	0.168509	0.000951758	3.02147
Mrpl27	0.219573	0.000970042	3.01321
Rpp21	0.178118	0.00097615	3.01048
Mrpl58	0.128687	0.000982135	3.00783
Nxt1	0.120799	0.000984451	3.00681
Actg1	0.0500348	0.000992947	3.00307
Ier3ip1	0.100375	0.000995938	3.00177
Crip2	0.26039	0.00102115	2.99091
As3mt	0.188866	0.00104689	2.9801
Etfa	0.172515	0.00106741	2.97167
Pole4	0.11511	0.00106962	2.97077
Rhoa	0.235158	0.00109696	2.95981
Fkbp15	0.00642182	0.00109922	2.95891
Med21	0.171783	0.00111369	2.95323
Brap	0.041381	0.00111756	2.95173
Psmd13	0.140704	0.00114384	2.94164
Gabarapl2	0.210276	0.00114557	2.94098
Ssu72	0.230406	0.00114655	2.94061
Rad51	0.101746	0.00117778	2.92894
Itm2b	0.0103053	0.00119667	2.92202
Tdo2	0.224853	0.00119819	2.92147
Pet100	0.224594	0.00121838	2.91422
Cetn4	0.0126608	0.00122303	2.91256
Polr2g	0.207935	0.00122514	2.91181
Pgam1	0.103419	0.00123031	2.90999
Glo1	0.192471	0.001251	2.90274
Chmp5	0.177985	0.00125805	2.9003
Kyat3	0.166528	0.00126693	2.89725
Smim26	0.129482	0.0012698	2.89626
Cct7	0.294104	0.00131169	2.88217
Med8	0.185283	0.0013605	2.8663
Pop5	0.168029	0.00136291	2.86553
Phpt1	0.200173	0.00136556	2.86469
Nostrin	0.198089	0.00138682	2.85798
Krcc1	0.151186	0.00138863	2.85741
Tppp3	0.0659175	0.00139027	2.8569
Gar1	0.176045	0.00146004	2.83563
Mrpl12	0.174886	0.00146033	2.83555
U2af1l4	0.130596	0.00146655	2.8337
Tspan17	0.169454	0.0014724	2.83197
Bloc1s2	0.196363	0.00151569	2.81939
Cox14	0.207378	0.00154739	2.8104
Sqstm1	0.0812456	0.00158361	2.80035
Etfb	0.246683	0.00159052	2.79846
Ube2a	0.184482	0.00159692	2.79672
Map2k2	0.172049	0.00161976	2.79055
Hilpda	0.0959103	0.00162158	2.79006
Mrpl15	0.197599	0.00162396	2.78943
Tmem147	0.205843	0.00162514	2.78911
Grhpr	0.152914	0.00163437	2.78665
Tmem167b	0.000624707	0.00170464	2.76837
Wfdc2	0.357744	0.00172012	2.76444
Rex1bd	0.146817	0.00173302	2.7612
Cacybp	0.22162	0.00174103	2.75919
Thyn1	0.145263	0.00174297	2.75871
AI413582	0.0675834	0.00177784	2.75011
Acat2	0.153433	0.00183545	2.73626
Gars	0.0812456	0.00183769	2.73573
Hspb8	0.160512	0.00185841	2.73086
Ift43	0.162342	0.00186423	2.7295
Zfp706	0.189616	0.00188149	2.7255
Apoo	0.162042	0.00189224	2.72302
Ola1	0.191393	0.00191946	2.71682
Cmpk1	0.149426	0.00193812	2.71262
Chchd3	0.128392	0.00194921	2.71014
Eprn	0.223447	0.00197946	2.70345
Trappc1	0.202233	0.00199361	2.70036
Psmc6	0.231202	0.00199665	2.6997
Ndufs8	0.200153	0.00201155	2.69647
Nmral1	0.136562	0.00201367	2.69601
Gsta4	0.197833	0.00204475	2.68936
Ssr4	0.12321	0.00204967	2.68832
Eci2	0.214199	0.0020574	2.68668
Ints13	0.0447674	0.00207866	2.68222
Emc6	0.194326	0.00210909	2.67591
Mrpl16	0.172873	0.00212307	2.67303
Cenpw	0.166663	0.0022043	2.65673
Pmf1	0.122846	0.00226372	2.64518
Hist1h2ap	1.33012	0.00227779	2.64249
2410006H16Rik	0.203442	0.00233312	2.63206
Gadd45gip1	0.150142	0.0023609	2.62692
Smco4	0.134601	0.00238351	2.62278
Ybx3	0.204983	0.00240355	2.61915
Serhl	0.0383206	0.00241244	2.61754
Cfap36	0.107394	0.00241413	2.61724
Inmt	0.217237	0.00245473	2.61
Fxn	0.162042	0.00252092	2.59844
Arpc5l	0.151244	0.00254963	2.59352
Mrpl24	0.180235	0.00255078	2.59333
Txnl4a	0.159889	0.00259009	2.58668
Cops5	0.0702262	0.00263207	2.5797
Commd7	0.0905769	0.00266498	2.57431
Ghitm	0.0770439	0.00270665	2.56757
Adrm1	0.102329	0.0027674	2.55793
Tpm1	0.196343	0.00277677	2.55646
Capzb	0.226359	0.00279711	2.55329
Hagh	0.199535	0.00280148	2.55261
Gm9844	0.0999962	0.00280912	2.55143
Copz2	0.147735	0.00281014	2.55127
Psme1	0.216666	0.00282937	2.54831
Spag7	0.139953	0.00289361	2.53856
Creg1	0.109859	0.00291194	2.53582
Pgk1	0.198657	0.002921	2.53447
Xpa	0.166345	0.00297678	2.52625
Mcts1	0.139249	0.00300269	2.52249
Snrpa1	0.176045	0.00300941	2.52152
Samm50	0.133913	0.0030117	2.52119
Cox7a2l	0.24334	0.00302641	2.51907
Ift57	0.15217	0.00307985	2.51147
Selenbp2	0.138404	0.00309618	2.50917
Dnaja2	0.0694832	0.0031172	2.50623
Smim4	0.167352	0.00324269	2.4891
2310040G24Rik	0.131532	0.00328467	2.48351
Mrpl43	0.117769	0.00339163	2.46959
Timm50	0.10406	0.00347974	2.45845
Arl6ip5	0.0910603	0.00348825	2.45739
Psmd4	0.200542	0.00350866	2.45486
Fabp1	0.125263	0.00353632	2.45145
ccdc198	0.20889	0.00357692	2.44649
Stard10	0.187459	0.00359039	2.44486
Dek	0.102592	0.00365424	2.4372
Snrnp25	0.151399	0.00366607	2.4358
St3gal4	0.25701	0.00372434	2.42895
Bcas2	0.114635	0.00373037	2.42825
Bad	0.12189	0.00375851	2.42498
Rer1	0.122992	0.00381184	2.41887
Glrx2	0.152957	0.00384341	2.41528
Nsmce1	0.173216	0.00386849	2.41246
Cuedc2	0.132104	0.00388021	2.41114
Trappc3	0.178372	0.00388268	2.41087
Ccdc25	0.199851	0.00388429	2.41069
Wbp1	0.195032	0.00390755	2.4081
Sf3b5	0.225464	0.00390892	2.40794
Elof1	0.196838	0.00392904	2.40571
Exosc5	0.157897	0.00400687	2.39719
Alad	0.190211	0.0040149	2.39633
Med9	0.124263	0.0040437	2.39322
Eef1g	0.218694	0.0040915	2.38812
Lcmt1	0.150343	0.00411076	2.38608
Phf5a	0.189582	0.00413744	2.38327
Ddx39	0.139459	0.00419255	2.37752
Ptov1	0.0984201	0.00419844	2.37691
Dctn2	0.179711	0.00424223	2.37241
Ak6	0.174324	0.0042448	2.37214
Pipox	0.00664124	0.00429956	2.36658
Hsd17b10	0.196865	0.00436299	2.36022
Crip1	0.0510057	0.00441946	2.35463
Acad8	0.002883	0.00454266	2.34269
Sult2b1	0.130596	0.00456108	2.34093
Rnf141	0.0299523	0.00458183	2.33896
0610009B22Rik	0.156295	0.00460992	2.33631
Snrnp27	0.164527	0.00462621	2.33477
Ugp2	0.187581	0.0046685	2.33082
Cbr3	0.138586	0.00467158	2.33054
Itpa	0.164845	0.00472384	2.32571
Apex1	0.179191	0.00473946	2.32427
Lrrfip2	0.0822681	0.00476633	2.32182
Rnf181	0.1709	0.00480464	2.31834
Uxt	0.163484	0.00482431	2.31656
Nudt1	0.163484	0.00483009	2.31605
Chmp4b	0.208028	0.00488584	2.31106
Tmem238	0.0451535	0.00488872	2.3108
Cd81	0.127734	0.00491284	2.30867
H1fx	0.146363	0.00491319	2.30864
Eif1ad	0.106492	0.00494954	2.30543
Suclg1	0.206703	0.00500367	2.30071
Nt5c3b	0.107339	0.00502798	2.29861
Apoc2	0.655188	0.0050933	2.293
Supt4a	0.182922	0.0051978	2.28418
Glud1	0.0132015	0.00530709	2.27514
Arl4d	0.0818724	0.0053334	2.273
2023-03-02	0.16074	0.00536587	2.27036
Anapc10	0.1258	0.0053795	2.26926
Pfdn2	0.203616	0.00541604	2.26632
Rhod	0.137705	0.0054468	2.26386
Tuba1b	0.315256	0.00548075	2.26116
Zwint	0.0720343	0.00550476	2.25926
Mup20	0.347487	0.00551389	2.25854
Cda	0.107914	0.00557983	2.25338
Plscr2	0.220179	0.00558901	2.25267
Lsm2	0.164727	0.00561971	2.25029
Mlf2	0.126682	0.0056818	2.24551
Irak1	0.013423	0.00570238	2.24394
Smarcb1	0.172534	0.00570934	2.24341
Fndc4	0.1189	0.00587866	2.23072
Igf1	0.268309	0.00588557	2.23021
Lta4h	0.113222	0.00593438	2.22662
Avpi1	0.198657	0.00595253	2.2253
C1d	0.167497	0.0059589	2.22483
Idh1	0.0796357	0.00597955	2.22333
Aifm1	0.0707743	0.00598778	2.22273
Mrpl57	0.17546	0.00601573	2.22071
Cript	0.183104	0.00612306	2.21303
Htatip2	0.147413	0.00625786	2.20357
Il18	0.135313	0.00628476	2.20171
Prelid3b	0.176556	0.00631892	2.19936
Chmp2b	0.177006	0.00633121	2.19851
Nap1l1	0.239425	0.00636317	2.19633
Hacd2	0.0783259	0.00643242	2.19163
Cmas	0.10909	0.00652897	2.18516
Hspe1-rs1	0.106325	0.00657745	2.18194
Rab35	0.0846107	0.00660698	2.18
Vma21	0.128044	0.00672375	2.17239
Ptrh2	0.110217	0.0068288	2.16566
1700003F12Rik	0.147735	0.00683843	2.16504
Mnd1	0.103156	0.00691301	2.16033
Sod1	0.232928	0.00703404	2.15279
Rfc4	0.0720006	0.00706745	2.15074
Faim	0.0937421	0.00713048	2.14688
Gss	0.148342	0.00717078	2.14443
Ggct	0.0670394	0.00745759	2.1274
Spink4	0.130332	0.00756923	2.12095
Hbb-bs	0.365089	0.00759493	2.11948
Acadm	0.0702262	0.00765453	2.11608
Lsm7	0.182715	0.00771471	2.11268
Gfer	0.112035	0.0079105	2.1018
Psmb8	0.225322	0.00792905	2.10078
Tbc1d7	0.0881617	0.00797259	2.0984
Spns3	0.0881617	0.00797259	2.0984
Sec13	0.145135	0.0079886	2.09753
Med30	0.142864	0.00804231	2.09462
Smagp	0.142586	0.00805417	2.09398
Fam81a	0.134093	0.00807203	2.09302
2210016F16Rik	0.00552777	0.00817586	2.08747
Memo1	0.162012	0.00826098	2.08297
Pdha1	0.00124222	0.00827421	2.08227
Mrps6	0.190479	0.0083028	2.08078
Fgg	0.438876	0.00833309	2.07919
Hnrnpk	0.201584	0.00837997	2.07676
Erich1	0.0884485	0.00842316	2.07452
Ctxn1	0.152342	0.00844612	2.07334
Arf4	0.218543	0.00856555	2.06724
Rnf5	0.156295	0.00857506	2.06676
1110038B12Rik	0.154005	0.00873253	2.05886
Mmadhc	0.106325	0.00877419	2.05679
Mrps26	0.0396142	0.00878947	2.05604
Pitpna	0.201928	0.00884997	2.05306
Kdelr2	0.0593995	0.00888289	2.05145
Ddt	0.208236	0.00904371	2.04365
Tmem70	0.0185236	0.00910523	2.04071
Sptssa	0.090002	0.00917145	2.03756
Rab34	0.0862708	0.009254	2.03367
Skp1a	0.226094	0.00927305	2.03278
Glipr2	0.0710138	0.00935629	2.0289
Acbd6	0.0550392	0.00948333	2.02304
Dnttip1	0.0613685	0.0095073	2.02194
Frg1	0.137962	0.00962012	2.01682
Mthfd2l	0.144123	0.00965239	2.01537
Dynlt1f	0.135886	0.00965802	2.01511
Prdx3	0.16074	0.00968034	2.01411
Borcs8	0.163484	0.00981188	2.00825
Trp53inp2	0.177588	0.00989265	2.00469
Prr13	0.183104	0.00999108	2.00039
Lamp1	0.0524252	0.0100099	1.99957
Tmed10	0.113887	0.0100994	1.99571
Cmc2	0.148712	0.0101233	1.99468
Sucla2	0.0153535	0.0101591	1.99314
Cdk5	0.132393	0.0101698	1.99269
Cct3	0.0784584	0.0102239	1.99038
Dhfr	0.109505	0.0102896	1.9876
Dnajc15	0.166974	0.0105449	1.97696
Guk1	0.157182	0.0106578	1.97233
Dcun1d5	0.160981	0.0107285	1.96946
Arpc4	0.131815	0.0107681	1.96786
Arpc1b	0.19144	0.0108018	1.9665
Egln2	0.0224803	0.0108729	1.96365
Gstm6	0.1329	0.01117	1.95195
Cbr1	0.179744	0.0112077	1.95049
Timm17a	0.159486	0.0112365	1.94937
Myef2	0.124988	0.0113265	1.9459
Ccdc58	0.126894	0.0114534	1.94106
Uqcc3	0.0418149	0.0114806	1.94004
Txn2	0.185437	0.0114933	1.93956
Snu13	0.190883	0.0115066	1.93905
Mrpl55	0.163484	0.0115375	1.93789
Mrpl22	0.151539	0.0116441	1.93389
Fam50a	0.016601	0.0117775	1.92895
Ciao2b	0.175664	0.0119724	1.92182
Hist1h2ae	0.568949	0.011974	1.92176
Polr2e	0.111162	0.0120747	1.91813
Taf12	0.10208	0.012111	1.91682
Hba-a2	0.152342	0.0121407	1.91576
Cops3	0.0697982	0.0123666	1.90775
Isca2	0.13127	0.0125443	1.90155
Hikeshi	0.165993	0.0126327	1.8985
Serpina1b	0.374793	0.0129842	1.88658
Bcl7c	0.105664	0.0130254	1.88521
Fam25c	0.120103	0.0130353	1.88488
Sh3glb1	0.209032	0.0130987	1.88277
Ogg1	0.102273	0.0132241	1.87863
Tmem258	0.138586	0.0133644	1.87405
Dtd1	0.0433394	0.0133837	1.87342
Slc48a1	0.0495608	0.0134076	1.87265
Dhrs4	0.12684	0.0134666	1.87074
Psmd11	0.0933985	0.0136559	1.86468
Hnrnpd	0.129159	0.0140886	1.85113
Hnrnpa1	0.22319	0.014111	1.85044
Iscu	0.148216	0.014242	1.84643
Dad1	0.151967	0.0144162	1.84115
Ndufs7	0.133205	0.0145336	1.83763
2023-09-09	0.0895281	0.0145942	1.83582
Commd9	0.0850121	0.0146375	1.83453
Ccdc91	0.144436	0.0148571	1.82807
Tmsb15b2	0.0823203	0.014874	1.82757
Psmd3	0.0154942	0.014874	1.82757
Borcs7	0.121811	0.0149495	1.82537
Idh3b	0.142917	0.0152417	1.81697
Cby1	0.117921	0.0152858	1.81571
Dnpep	0.0136032	0.015346	1.814
Eef1e1	0.101411	0.0153889	1.81279
Uqcrfs1	0.198794	0.0156281	1.80609
Pa2g4	0.153251	0.0156318	1.80599
Apol9b	0.0968466	0.0156567	1.8053
Rpa3	0.0968466	0.0156567	1.8053
Zmat2	0.156483	0.0161434	1.792
Eif1b	0.147258	0.0165566	1.78103
Apopt1	0.156147	0.0165652	1.7808
Apip	0.130423	0.0167068	1.77711
Hcfc1r1	0.187051	0.0167948	1.77482
Asf1a	0.103656	0.0171493	1.76575
Rbbp4	0.0976705	0.0174863	1.7573
Ywhaq	0.18986	0.0175556	1.75558
Gng10	0.119564	0.0175736	1.75514
Abcg2	0.156436	0.017578	1.75503
Mpv17l2	0.0581232	0.01769	1.75227
Impa1	0.116964	0.0177404	1.75104
Mtmr11	0.105403	0.0180993	1.74234
Dynll2	0.157044	0.0181926	1.74011
Oard1	0.0641855	0.0182197	1.73946
Mad2l2	0.114989	0.0187941	1.72598
Dctn6	0.129096	0.0189009	1.72352
Mrps11	0.119809	0.0192246	1.71614
Sh3bgrl	0.162538	0.0193396	1.71355
Ccl27a	0.133541	0.0193433	1.71347
Lyar	0.136436	0.0195986	1.70778
Ndufaf4	0.080161	0.0196035	1.70767
Prmt2	0.0855958	0.0196844	1.70588
Adss	0.144015	0.0200054	1.69885
Jagn1	0.0457007	0.02002	1.69854
Hmgb1	0.193948	0.020396	1.69045
Ndufb9	0.0287093	0.0204041	1.69028
Mitd1	0.000499055	0.0204244	1.68985
Map1lc3b	0.12152	0.0205073	1.68809
Arpc5	0.19144	0.0205449	1.6873
Tmem107	0.0952574	0.020658	1.68491
Capza2	0.210235	0.0206738	1.68458
Fadd	0.0856943	0.0208069	1.68179
Sars	0.101926	0.0210924	1.67587
Tpd52	0.17042	0.0211054	1.67561
Slc35b1	0.125523	0.0211407	1.67488
Mrpl17	0.15586	0.0211868	1.67393
Slc24a5	0.0761855	0.0211952	1.67376
Znhit1	0.144833	0.021229	1.67307
Cbx3	0.188079	0.0212942	1.67174
Hmgb2	0.245472	0.0213506	1.67059
Ccnc	0.0999962	0.0213617	1.67036
Lasp1	0.159681	0.0213949	1.66969
Mrps28	0.116964	0.0214154	1.66927
Gm16286	0.0195895	0.0214427	1.66872
Nr2c2ap	0.128392	0.021772	1.6621
Spsb2	0.106492	0.0218558	1.66043
Alkbh3	0.104915	0.0220108	1.65736
Ghr	0.104915	0.0220108	1.65736
S100a13	0.16443	0.0220856	1.65589
Aldh4a1	0.00933304	0.0221012	1.65558
Abcf2	0.0385116	0.0221039	1.65553
Limd2	0.15941	0.0221184	1.65525
Sec22b	0.0245323	0.0221462	1.6547
Pgpep1	0.0944908	0.0222433	1.6528
Mrpl50	0.122326	0.0223214	1.65128
Psip1	0.15276	0.02259	1.64608
Eri1	0.10057	0.0227039	1.6439
1810009A15Rik	0.0703933	0.022734	1.64332
Timm8a1	0.122846	0.0227568	1.64289
Cdkn1a	0.23191	0.0232267	1.63401
Fdps	0.19649	0.0232712	1.63318
Arl6	0.0937421	0.0234194	1.63042
Scand1	0.199416	0.0234295	1.63024
Mcee	0.114105	0.0235326	1.62833
Txndc12	0.0299523	0.0236443	1.62627
Lrrc42	0.144698	0.0238087	1.62326
Cdc42se1	0.136815	0.0239041	1.62153
Hnrnpf	0.106135	0.0240483	1.61892
Rnf10	0.102941	0.0242133	1.61595
Psmd7	0.077148	0.0242965	1.61446
Chmp2a	0.139203	0.0243407	1.61367
Plekhj1	0.124786	0.0245985	1.60909
Tma16	0.0898505	0.0248076	1.60541
Tpmt	0.0898505	0.0248076	1.60541
Psmd14	0.143655	0.0248382	1.60488
Naxe	0.117691	0.024917	1.6035
Nr0b2	0.103284	0.0249276	1.60332
Fam216a	0.139953	0.0250102	1.60188
Ywhah	0.169925	0.0253366	1.59625
Lyrm2	0.137962	0.0254362	1.59455
Mettl9	0.0587125	0.0256494	1.59092
2310009A05Rik	0.155993	0.0257068	1.58995
Acat1	0.121637	0.0257369	1.58944
Vta1	0.134746	0.0258523	1.5875
Snrpb2	0.0567505	0.0263237	1.57965
Gmfg	0.0584443	0.0264915	1.57689
Bdh2	0.0800364	0.0267643	1.57244
Snrpb	0.0796022	0.0267989	1.57188
Anapc16	0.131815	0.0268252	1.57146
Sin3b	0.168029	0.0268716	1.57071
Med19	0.127477	0.0272065	1.56533
Mrps35	0.0590165	0.0272422	1.56476
Asrgl1	0.0270829	0.0275205	1.56034
Psma1	0.149497	0.0277478	1.55677
Upf3a	0.100062	0.0277889	1.55613
Josd2	0.125743	0.0279753	1.55323
Zfpl1	0.0471447	0.028196	1.54981
Apoc4	0.126894	0.0285627	1.5442
Cdk4	0.116964	0.0286766	1.54247
Svbp	0.123284	0.0287803	1.5409
Klhl13	0.0182563	0.0288751	1.53948
Tomm22	0.172049	0.0290577	1.53674
Ppil3	0.134746	0.0291964	1.53467
Rtn1	0.0960424	0.029435	1.53114
2023-03-05	0.107914	0.0295779	1.52903
Mrps30	0.050511	0.0297219	1.52692
Hnf1aos1	0.0502723	0.030009	1.52275
Nmd3	0.0328978	0.0301977	1.52003
Kxd1	0.103707	0.0302506	1.51927
Npepl1	0.0377143	0.030607	1.51418
Plin2	0.170601	0.0306387	1.51373
Tmem141	0.136964	0.0307281	1.51246
Tdg	0.0507554	0.0311452	1.50661
Sh3bp5	0.0595111	0.0311982	1.50587
Mrps34	0.116106	0.0313134	1.50427
Nol12	0.121661	0.0315013	1.50167
Cald1	0.0725119	0.0315771	1.50063
Ppib	0.155354	0.0318054	1.4975
Fmo1	0.0469499	0.0318335	1.49712
1110012L19Rik	0.0327973	0.0320334	1.4944
Rras2	0.114035	0.0325422	1.48755
Ldah	0.0638539	0.0327369	1.48496
Rbmx2	0.0812456	0.0330145	1.4813
Psme2	0.150398	0.0331902	1.47899
Cdk5rap3	0.135832	0.033238	1.47836
Mecr	0.10579	0.033354	1.47685
Emc8	0.0764723	0.03347	1.47534
Mrpl32	0.123284	0.0334923	1.47506
Tsta3	0.0818057	0.0339806	1.46877
Cdk2ap2	0.178083	0.0340846	1.46744
Actr10	0.129325	0.0345188	1.46194
Hdgf	0.115424	0.0345434	1.46164
Hba-a1	0.110978	0.0345514	1.46153
Hibch	0.0181179	0.0347486	1.45906
Asna1	0.132082	0.0347525	1.45901
Lgals9	0.0756224	0.0351702	1.45382
Cops7a	0.130423	0.0352668	1.45263
Sae1	0.12405	0.0355602	1.44904
Cryz	0.0828747	0.0356298	1.44819
Ube2f	0.124731	0.0359725	1.44403
Sra1	0.110169	0.0363306	1.43973
Morf4l1	0.229987	0.0367219	1.43508
Trappc6b	0.0109041	0.0367286	1.435
Nek7	0.0377955	0.0368523	1.43354
Ostf1	0.144363	0.037059	1.43111
Arhgdia	0.164319	0.037074	1.43093
2310010J17Rik	0.0419285	0.0373067	1.42821
Rnf126	0.0749037	0.0376079	1.42472
Tpgs2	0.06632	0.0376117	1.42468
Nudt14	0.130651	0.0376918	1.42375
Mcm5	0.113834	0.0378029	1.42248
Cars2	0.0211675	0.0381856	1.4181
Bub3	0.118588	0.0382118	1.4178
Amd1	0.10057	0.0384978	1.41456
Pdhb	0.0932338	0.0385699	1.41375
Decr1	0.0850121	0.0386806	1.41251
Pinx1	0.0750728	0.0389014	1.41003
Coq9	0.0445939	0.0389537	1.40945
Gnl3l	0.0471447	0.0389633	1.40934
BC031181	0.166364	0.0393148	1.40544
Eef1d	0.162098	0.0396962	1.40125
Ube2d3	0.168993	0.03981	1.40001
B9d2	0.113938	0.0400664	1.39722
Fam136a	0.132671	0.0403222	1.39446
Calm3	0.140107	0.0406314	1.39114
Arfrp1	0.121661	0.0408649	1.38865
Slc50a1	0.00385357	0.0410795	1.38637
Dstn	0.166334	0.0413485	1.38354
Ruvbl2	0.0646379	0.0413554	1.38347
Igfbp7	0.047376	0.0418843	1.37795
Aasdhppt	0.134213	0.041958	1.37719
Snx12	0.0973936	0.0423349	1.3733
Txnrd2	0.0684756	0.0424871	1.37174
Cd320	0.0684756	0.0424871	1.37174
Rap1a	0.162242	0.0424928	1.37168
Anp32b	0.0638539	0.0426014	1.37058
Diablo	0.0185236	0.0429378	1.36716
Pdcd6	0.0460817	0.0432925	1.36359
Anapc15	0.0715013	0.0436684	1.35983
Pir	0.0694112	0.0437293	1.35923
Cdkn2c	0.108205	0.0445309	1.35134
Rsl24d1	0.107339	0.0446786	1.3499
Hint2	0.147135	0.0453504	1.34342
Gnai1	0.0960424	0.0453759	1.34317
Mcm6	0.0846107	0.0454368	1.34259
Cnih1	0.106325	0.045813	1.33901
Maea	0.0545236	0.0460775	1.33651
Ttc1	0.134265	0.0462465	1.33492
Lamtor1	0.0862708	0.0462822	1.33459
Slc25a15	0.10406	0.0462959	1.33446
Slc39a11	0.0632383	0.0463156	1.33427
Nmt1	0.0274801	0.0464235	1.33326
Rpf2	0.0299523	0.0467355	1.33035
Rassf1	0.0774547	0.0467362	1.33035
Sp3os	0.105302	0.0476789	1.32167
Cdc37	0.099858	0.0477303	1.32121
Tmem98	0.0272678	0.0478576	1.32005
Cndp2	0.0944908	0.0484636	1.31458
Gm1673	0.138094	0.0489985	1.30982
Trmt6	0.0841739	0.0490552	1.30931
Ostc	0.0978864	0.0492229	1.30783
Rgs19	0.0929417	0.0492856	1.30728
Pde6d	0.11219	0.0496314	1.30424
Api5	0.0453768	0.0497217	1.30345
S100a16	0.119809	0.0499077	1.30183
Pcbp2	0.141841	0.050088	1.30027
Atf5	0.141978	0.0502936	1.29849
Aimp2	0.0720343	0.0507108	1.2949
Larp7	0.122489	0.0508299	1.29388
Desi1	0.102765	0.0511888	1.29082
Zfp771	0.0221702	0.0512628	1.2902
C1qb	0.0299523	0.0513658	1.28933
Rnaseh2c	0.0850121	0.0514384	1.28871
Morn2	0.0908611	0.0516399	1.28701
Cnih4	0.0847028	0.0517726	1.2859
Stub1	0.128652	0.0517735	1.28589
Washc3	0.0818372	0.0518397	1.28534
Acyp2	0.103623	0.0519702	1.28425
Rbm7	0.0243501	0.0521198	1.283
Gal3st1	0.00382602	0.0521245	1.28296
Tnfrsf12a	0.128392	0.0521415	1.28282
Isg20	0.122662	0.0521735	1.28255
Mydgf	0.0168802	0.0522802	1.28166
Mphosph6	0.11511	0.0524781	1.28002
Ncbp2	0.131651	0.0529102	1.27646
Ebp	0.128687	0.0532367	1.27379
Glod4	0.103012	0.0534104	1.27237
Trmt112	0.128112	0.0537745	1.26942
Pam16	0.127716	0.0538947	1.26845
Tcp1	0.0499348	0.0539131	1.26831
Atg5	0.0575023	0.054001	1.2676
Ccdc90b	0.0575023	0.0540825	1.26694
Gemin7	0.0807492	0.0540834	1.26694
Mrps9	0.0244729	0.0542325	1.26574
Ifitm2	0.252859	0.0542545	1.26556
Tifa	0.0905769	0.0543316	1.26495
Zbtb11os1	0.0761855	0.0543678	1.26466
Tpd52l2	0.0956214	0.0544586	1.26393
Eif3g	0.149095	0.0547837	1.26135
Stk19	0.113222	0.0564332	1.24847
0610010K14Rik	0.104854	0.0570443	1.24379
Hspb1	0.282466	0.0571246	1.24318
Ntpcr	0.0989452	0.0573928	1.24114
Gnpnat1	0.109337	0.0574424	1.24077
Syce2	0.0787425	0.0575205	1.24018
Cinp	0.0981606	0.0576441	1.23925
Magohb	0.0967406	0.0577266	1.23862
Mbd2	0.117674	0.0579893	1.23665
Fkbp4	0.0837956	0.0581264	1.23563
Bzw2	0.0627421	0.0582995	1.23434
Mff	0.11284	0.0584727	1.23305
Bik	0.10208	0.0586798	1.23151
Snap47	0.0998384	0.0593607	1.2265
Akr7a5	0.0798493	0.0594582	1.22579
Mycbp	0.131048	0.0597012	1.22402
Ccdc28b	0.0921946	0.0597452	1.2237
Mlx	0.0299523	0.0601223	1.22096
Smc4	0.0647617	0.0607188	1.21668
Pmpcb	0.138586	0.0626317	1.20321
Erg28	0.0402088	0.0627427	1.20244
C1qa	0.130332	0.0631198	1.19983
Ift74	0.0516923	0.0635247	1.19706
Gskip	0.147413	0.0635827	1.19666
Timm22	0.0325874	0.0638676	1.19472
Parl	0.104441	0.0639071	1.19445
Bud31	0.131244	0.0641842	1.19257
Them4	0.0725119	0.0643127	1.1917
Chchd5	0.0823781	0.0647547	1.18873
Eapp	0.00151439	0.0648797	1.18789
Me1	0.148294	0.0652122	1.18567
Vps28	0.0999109	0.0656658	1.18266
Ppp2r2d	0.103284	0.0657957	1.1818
Rps21	0.155818	0.0658561	1.1814
Cmtm7	0.0578093	0.0659245	1.18095
Nras	0.101926	0.0661132	1.17971
Clybl	0.0544433	0.0662192	1.17902
Vapb	0.136815	0.0667897	1.17529
Bok	0.133137	0.0670257	1.17376
Papola	0.085168	0.0671658	1.17285
Alkbh2	0.0929417	0.0673997	1.17134
Dtnbp1	0.0700723	0.0677413	1.16915
Mrrf	0.106153	0.0677895	1.16884
Hist1h2bc	0.138711	0.0679146	1.16804
Bbc3	0.0905769	0.0681197	1.16673
Pdlim1	0.0552701	0.0681507	1.16653
Cebpd	0.0973936	0.0685774	1.16382
Cavin3	0.103623	0.0690851	1.16062
Tomm40	0.0505716	0.069564	1.15762
Arl1	0.0194148	0.0697217	1.15663
Acyp1	0.0891717	0.0699805	1.15502
Emd	0.0822681	0.0699888	1.15497
Rp9	0.118821	0.0699903	1.15496
Ahsa1	0.0140248	0.0700832	1.15439
Srsf9	0.104854	0.0700981	1.15429
D030056L22Rik	0.0891412	0.0701838	1.15376
Hmgn3	0.11884	0.0701918	1.15371
Irf7	0.124263	0.0705018	1.1518
Prorsd1	0.101106	0.0708446	1.14969
Ctnnbip1	0.10447	0.0710422	1.14848
Cdpf1	0.107339	0.0714396	1.14606
Tpgs1	0.0965548	0.0718201	1.14375
Eif4e	0.113334	0.072454	1.13994
Plaat3	0.00590745	0.0726136	1.13898
Rars2	0.130332	0.0730052	1.13665
Fam45a	0.0907525	0.073102	1.13607
Poldip2	0.0455371	0.0734409	1.13406
Rpl7l1	0.135313	0.073476	1.13385
Tmed2	0.0218551	0.0734952	1.13374
Pcna	0.0626596	0.0736184	1.13301
Ndufaf8	0.0395218	0.0740088	1.13072
Rheb	0.105073	0.0747287	1.12651
Tipin	0.0684756	0.0768753	1.11421
Ppp2r3c	0.0884485	0.0769976	1.11352
Agpat2	0.0434357	0.0770109	1.11345
Mrpl9	0.102859	0.0772377	1.11217
Wdr18	0.00224972	0.0786404	1.10435
Crbn	0.00642182	0.0787542	1.10373
Timm10	0.086192	0.0788589	1.10315
Nars	0.101696	0.0793195	1.10062
Tmem176a	0.186678	0.07978	1.09811
Fahd1	0.0357832	0.0798585	1.09768
Vps72	0.102941	0.0803809	1.09485
Mxra7	0.0907525	0.0805636	1.09386
Tsfm	0.103656	0.0807601	1.0928
Eif5	0.00669546	0.081292	1.08995
Gm30025	0.101106	0.081807	1.08721
Commd6	0.093901	0.0820003	1.08618
Cryzl2	0.0720343	0.0820884	1.08572
Tkfc	0.104502	0.0825101	1.08349
Mrpl38	0.137731	0.0826396	1.08281
Hprt	0.105302	0.0832219	1.07976
BC029722	0.0997481	0.0838346	1.07658
Lig1	0.0404236	0.0844143	1.07358
Nrbp1	0.0844405	0.0845319	1.07298
Pkig	0.122172	0.0849523	1.07082
N6amt1	0.0806975	0.0851387	1.06987
Rps19bp1	0.123478	0.0865474	1.06275
Ift20	0.123928	0.0867361	1.0618
Tpm3	0.186382	0.0875641	1.05767
Polr2f	0.0987192	0.0880874	1.05509
Mrps22	0.0829633	0.0886951	1.0521
Acsl5	0.0126037	0.0887473	1.05184
Epb41l4b	0.0124592	0.0905438	1.04314
Nadk2	0.0328635	0.0905569	1.04308
Mea1	0.119492	0.0906512	1.04263
Oxct1	0.0613938	0.0912448	1.03979
Arl2	0.0877112	0.0917126	1.03757
Kcmf1	0.129582	0.0918224	1.03705
Ptp4a2	0.165993	0.0925323	1.03371
Ahcy	0.0806338	0.0925893	1.03344
Ube2e2	0.0812456	0.0935519	1.02895
Cyp2j5	0.0932338	0.0940491	1.02665
Yipf1	0.0220886	0.0941587	1.02614
Wdr61	0.116152	0.0942119	1.02589
Trappc4	0.0962017	0.0943635	1.0252
Polr3c	0.0915965	0.0959546	1.01793
Twf1	0.131244	0.0960358	1.01757
Med28	0.08806	0.0971739	1.01245
Hsp90ab1	0.180918	0.098213	1.00783
Zfp511	0.0269806	0.0988536	1.00501
Bcl7b	0.116055	0.0992336	1.00334
Spata24	0.100827	0.0995135	1.00212
Pigp	0.0774329	0.0995859	1.0018
Usf2	0.012774	0.100143	0.99938
Timm17b	0.102523	0.100163	0.999294
Commd2	0.0725119	0.100432	0.998129
Lypla2	0.0350674	0.10074	0.996798
Rars	0.000499055	0.100767	0.996682
Cnbp	0.117405	0.101983	0.991474
A430005L14Rik	0.0521755	0.102105	0.990953
Grk5	0.00351907	0.102131	0.990844
Raly	0.0203829	0.102369	0.989832
Ccdc34	0.0944908	0.102421	0.989609
1300002E11Rik	0.0531792	0.102497	0.989288
Zfpm1	0.100062	0.102861	0.987751
Meaf6	0.0524252	0.102943	0.987402
Nudt2	0.103656	0.103398	0.985489
Rab32	0.0602995	0.103662	0.984381
Lyplal1	0.0667663	0.104159	0.982304
Lzic	0.0781544	0.104303	0.981705
Otulin	0.0349151	0.105042	0.978639
Nudt18	0.0806338	0.106363	0.973211
Pcbp1	0.118931	0.106423	0.972965
Cisd2	0.020002	0.10648	0.972731
Fahd2a	0.0581232	0.106697	0.971847
0610012G03Rik	0.123478	0.106975	0.970718
Gbe1	0.0905769	0.107693	0.967813
Nip7	0.0700723	0.1081	0.966175
Gpd1	0.0700723	0.1081	0.966175
AU022252	0.0613386	0.109432	0.960857
Tctex1d2	0.0812456	0.110292	0.957454
Cxcl16	0.129505	0.110821	0.955379
2410004B18Rik	0.0270829	0.110963	0.954822
Psmg1	0.0642414	0.11114	0.954129
Setd6	0.0605357	0.111344	0.953332
Irak1bp1	0.106005	0.111853	0.951354
Glrx	0.0498111	0.111878	0.951257
Fh1	0.0539215	0.112074	0.950494
Snx15	0.0182563	0.112136	0.950254
Them6	0.0182563	0.112136	0.950254
Vrk3	0.0544433	0.112402	0.949225
Dgcr6	0.0977323	0.113506	0.944979
Stap2	0.00314106	0.113562	0.944765
Hspa8	0.0252092	0.114073	0.942816
Lyrm9	0.0680243	0.114233	0.942207
Spats2	0.0680243	0.114233	0.942207
Cfdp1	0.123478	0.115061	0.939073
Spa17	0.0922955	0.115154	0.938722
Ppid	0.0769584	0.115723	0.936581
Gca	0.0937421	0.116334	0.934294
Pnp	0.133238	0.116658	0.933085
Hdhd2	0.0871107	0.117002	0.931806
Cyth2	0.130651	0.117183	0.931137
Faap20	0.0778083	0.117224	0.930982
Crcp	0.0684756	0.11728	0.930778
Sugt1	0.134465	0.118654	0.925718
Rab3ip	0.101241	0.119298	0.923368
Eef1akmt1	0.0623876	0.119384	0.923055
Paics	0.00151439	0.120441	0.919227
Utp18	0.0658843	0.120981	0.917283
Cacnb3	0.0130505	0.121903	0.913984
Psmb9	0.120466	0.122093	0.913308
Rab5c	0.141178	0.122359	0.912364
Nudc	0.0193381	0.124233	0.905761
Sfxn1	0.0222303	0.124384	0.905234
Zfp688	0.0740123	0.124415	0.905128
Traf4	0.0893757	0.12549	0.901392
AW112010	0.14243	0.125682	0.900725
Pop4	0.0783259	0.125757	0.900469
Ndufs2	0.105576	0.125872	0.90007
Hnrnpa2b1	0.147453	0.126514	0.897862
Ormdl2	0.0613938	0.128984	0.889464
Ttc32	0.0915965	0.129049	0.889246
Zfp637	0.09193	0.129109	0.889044
Ilk	0.109789	0.129378	0.888139
Dnajc4	0.0378784	0.129885	0.886441
Endog	0.0552701	0.130088	0.885762
Prkab1	0.0642414	0.130768	0.883497
Crem	0.00351907	0.131114	0.88235
Parp3	0.0329689	0.131598	0.88075
Tfdp1	0.0715013	0.131699	0.880416
Spin1	0.0913213	0.132758	0.876938
Tmsb15b1	0.0186528	0.133047	0.875994
Psmc3ip	0.0689378	0.133509	0.874489
Kras	0.123101	0.134092	0.872596
Ttr	0.0331444	0.134439	0.871476
9130401M01Rik	0.0812456	0.134766	0.870421
Ppdpf	0.0593045	0.135786	0.867146
Smn1	0.113334	0.135832	0.866997
Otub1	0.0181179	0.135949	0.866624
Eif4g2	0.0862275	0.136015	0.866414
Ndrg2	0.00954345	0.136496	0.864879
Ddx41	0.0711953	0.138016	0.860072
Nenf	0.139953	0.138337	0.859061
Gm11808	0.103656	0.138397	0.858874
Prmt1	0.122068	0.138974	0.857065
Etfrf1	0.065459	0.139215	0.856315
Bin3	0.0212692	0.139586	0.855159
Stoml2	0.0195895	0.141399	0.849555
Fxyd1	0.180079	0.141892	0.848043
Hbb-bt	0.13127	0.145552	0.836983
Lims2	0.0848001	0.146102	0.835344
Blvra	0.0824425	0.14612	0.83529
Mrpl41	0.0879762	0.146223	0.834984
Fbl	0.0999109	0.146753	0.833414
Zfp580	0.0601661	0.146791	0.833302
Mrpl19	0.0938038	0.147109	0.83236
2810006K23Rik	0.0930105	0.147276	0.831867
1600020E01Rik	0.065459	0.147836	0.830219
Mdfic	0.0174051	0.14831	0.82883
Ppp1r2	0.0893757	0.148483	0.828323
Hspb11	0.115266	0.148926	0.827029
Gm17018	0.109416	0.150562	0.822285
Mrpl28	0.0349649	0.150916	0.821265
Cxcl12	0.046391	0.15117	0.820534
Haus7	0.0270829	0.151334	0.820064
Coa6	0.0642414	0.151502	0.819581
Rnf187	0.128392	0.151509	0.81956
Thoc3	0.0840195	0.152933	0.815497
Zdhhc2	0.0795493	0.153211	0.814711
Pecr	0.0299523	0.154164	0.812017
Actr1b	0.000499055	0.155378	0.808612
Cdo1	0.104854	0.155675	0.80778
Fdx2	0.0897881	0.15594	0.807043
Bod1	0.0198	0.156366	0.805858
Mdp1	0.0812456	0.157183	0.803594
Rpain	0.0299523	0.157547	0.80259
Mzt2	0.0835618	0.157847	0.801764
Nop58	0.127477	0.158125	0.800998
Haus8	0.0887105	0.159362	0.797615
Fuom	0.0774547	0.159504	0.797229
Deaf1	0.0299523	0.160505	0.794511
Nup85	0.00933304	0.160635	0.794161
Tsacc	0.057435	0.160689	0.794013
Sar1b	0.087906	0.160842	0.7936
Tsen15	0.0270829	0.161137	0.792804
Ninj1	0.104915	0.162609	0.788855
Etf1	0.117728	0.163235	0.787187
Snap29	0.0124592	0.163447	0.786622
Surf1	0.0877112	0.16422	0.784575
Mien1	0.119564	0.16505	0.782385
Mrps10	0.0871107	0.165672	0.780751
Bphl	0.0538198	0.166707	0.778047
Anp32a	0.130188	0.167572	0.7758
Cct4	0.106325	0.167712	0.775436
Exosc4	0.0850121	0.168027	0.77462
Chac2	0.0357832	0.168427	0.773588
Hspa14	0.0777814	0.168598	0.773147
Bag2	0.0137795	0.168805	0.772616
Ehd4	0.0299523	0.169748	0.770196
Aldh3b1	0.0830621	0.171505	0.765723
Farsb	0.0498111	0.17172	0.765178
Serpinb6b	0.0226263	0.171783	0.765019
Gm5617	0.0972725	0.171889	0.764752
Mthfsl	0.0328978	0.172773	0.762523
Polr3d	0.035852	0.172778	0.762511
Snta1	0.087906	0.173021	0.7619
Brix1	0.0972725	0.175686	0.755263
Nudt8	0.0658843	0.175768	0.755061
Eri3	0.013952	0.176718	0.752718
Mt2	0.134861	0.176946	0.752159
Parva	0.0510057	0.177756	0.750175
Mrps16	0.0135777	0.177893	0.749841
Rbms2	0.0818372	0.178948	0.747272
Czib	0.0493704	0.179937	0.744879
Gm830	0.0848001	0.180154	0.744357
Mcrs1	0.0327034	0.181015	0.742286
Ppcs	0.0749037	0.181482	0.741167
Bpgm	0.0564634	0.181733	0.740565
Gmds	0.0823781	0.182395	0.738986
Mrps23	0.06632	0.183003	0.737543
Wdr70	0.0160051	0.183802	0.735649
Cdc26	0.0879762	0.183861	0.73551
Ska2	0.0449451	0.18402	0.735135
Ccnh	0.08806	0.185049	0.732714
Ptges3	0.113067	0.185073	0.732657
Wdr83	0.0783259	0.185159	0.732455
Atg101	0.0436324	0.185312	0.732097
Ccng1	0.0965548	0.185498	0.73166
Srpk1	0.096473	0.186041	0.73039
Vps29	0.11551	0.187986	0.725874
Nae1	0.00285039	0.188069	0.725683
Hes6	0.0755298	0.189012	0.72351
Plscr3	0.0400027	0.189064	0.723391
Nucks1	0.0684539	0.189995	0.721257
Abt1	0.06632	0.190072	0.721081
Akr1b8	0.0995214	0.190474	0.720165
Fopnl	0.0651386	0.190561	0.719966
Tsc22d1	0.0281022	0.190658	0.719744
Nde1	0.0419285	0.191146	0.718636
Eif4ebp1	0.1048	0.19126	0.718376
Mrps7	0.0938561	0.191392	0.718077
Anxa13	0.095834	0.191739	0.717291
Bak1	0.0642414	0.192171	0.716313
Myg1	0.0218332	0.192905	0.714657
Fam89b	0.0273242	0.193742	0.712775
Atp6v1e1	0.116964	0.194654	0.710736
Cox18	0.0694112	0.195482	0.708893
Ube2d2a	0.0745845	0.196793	0.705991
Zfand3	0.0646379	0.197259	0.704963
Akr1b3	0.126283	0.197818	0.703734
Iah1	0.0779615	0.19785	0.703665
Serpina1e	0.0245323	0.198391	0.702478
Cnn3	0.105122	0.198406	0.702445
Sord	0.106686	0.198589	0.702046
Dpm3	0.0745566	0.199347	0.700389
Tmem242	0.0840195	0.199461	0.700143
Tmem150a	0.0240176	0.199463	0.700138
Ap3s2	0.0757207	0.199697	0.699629
Ift22	0.0510057	0.199879	0.699234
Gsta3	0.264025	0.200314	0.698288
Acot9	0.0829633	0.200707	0.697438
3110040N11Rik	0.0526806	0.202726	0.69309
Pmpca	0.000964785	0.202808	0.692915
Arl3	0.0914186	0.20304	0.692418
Jpt2	0.063475	0.203168	0.692145
Apol9a	0.0422224	0.203169	0.692142
Rad23a	0.0729425	0.204299	0.689734
Trip10	0.035852	0.204873	0.688516
Pdcd2	0.0680243	0.205535	0.687115
Smim7	0.0562382	0.205586	0.687006
Rab13	0.032734	0.206675	0.684712
Cmc4	0.0546449	0.206876	0.684289
Pdcd2l	0.0546449	0.206876	0.684289
Sod2	0.126162	0.206917	0.684205
Aldh2	0.100426	0.207027	0.683973
Ak2	0.0850121	0.207036	0.683954
Naa20	0.0519312	0.208155	0.681614
Cfl2	0.110714	0.209597	0.678615
Camta1	0.0759374	0.212	0.673665
Cd2bp2	0.0620719	0.21441	0.668755
Ppie	0.0702262	0.216306	0.664931
Hat1	0.061701	0.218564	0.660421
Cttn	0.0938794	0.219145	0.659269
Tatdn1	0.0740123	0.21919	0.659179
Nipsnap1	0.0251097	0.220543	0.656507
Dnajc24	0.0658843	0.220876	0.655851
Isg15	0.0337764	0.224377	0.649022
Ap3m1	0.0182563	0.224844	0.648119
Nmnat3	0.0632383	0.226089	0.645721
Hist1h1e	0.0049857	0.226263	0.645387
Nfkbil1	0.00642182	0.227008	0.643959
Snhg3	0.0846107	0.228938	0.640282
Wdr74	0.0795493	0.230883	0.636608
Ralb	0.0708726	0.232411	0.633743
Hsd17b4	0.0666762	0.232486	0.633603
Ube2r2	0.00880989	0.233291	0.632101
Ezh2	0.0783259	0.233536	0.631646
Med10	0.0938561	0.233638	0.631456
Stx18	0.0415131	0.234529	0.629804
Sac3d1	0.0650436	0.234586	0.629698
Ufd1	0.0774547	0.234679	0.629526
Nup35	0.0419285	0.235874	0.62732
Cutc	0.0680243	0.235904	0.627266
Rbm42	0.0144481	0.236546	0.626085
Psmd2	0.010576	0.236745	0.62572
Sgf29	0.0742881	0.236941	0.62536
Ntan1	0.0926907	0.23735	0.62461
Ino80b	0.080161	0.238022	0.623382
Trmt10b	0.0502723	0.240605	0.618695
Polr3k	0.0720343	0.241555	0.616984
Cct6a	0.114605	0.241715	0.616697
Pdcl3	0.0299523	0.241748	0.616638
Zdhhc4	0.0181179	0.241949	0.616276
Mrps18b	0.0904175	0.242114	0.615979
Ppp1r35	0.0186528	0.242169	0.615882
Txnrd1	0.0676927	0.24232	0.61561
Ascc1	0.0471447	0.242541	0.615214
Sdr39u1	0.0606381	0.242878	0.614612
Fdx1	0.075862	0.243831	0.612911
Nabp2	0.09193	0.244053	0.612515
Gatd1	0.00382602	0.245098	0.610661
1810064F22Rik	0.061701	0.245552	0.609857
Dtd2	0.0209568	0.247874	0.60577
5033406O09Rik	0.065459	0.248165	0.605259
Irgm1	0.000276554	0.248545	0.604595
Acads	0.080792	0.24935	0.603191
Rab4b	0.0790085	0.249777	0.602448
Ndufa10	0.0672237	0.249974	0.602105
Ppp1r7	0.013952	0.249997	0.602065
Pon2	0.075233	0.250615	0.600993
Blvrb	0.11613	0.250659	0.600916
Rpia	0.0120414	0.251113	0.600131
Mta3	0.0359946	0.251185	0.600005
Gm5914	0.0598053	0.251388	0.599656
Mterf4	0.032933	0.253118	0.596676
2310061I04Rik	0.0675834	0.253431	0.59614
Smim22	0.050772	0.25357	0.595901
Echs1	0.0518437	0.254524	0.594272
Gsto1	0.113103	0.255521	0.592573
Cdc42ep2	0.0270155	0.257066	0.589955
Ak3	0.0164081	0.257896	0.588555
Msto1	0.0564634	0.258653	0.587282
Rnaseh2b	0.0650436	0.260531	0.584141
Samd10	0.0650436	0.260531	0.584141
Carnmt1	0.00722407	0.261504	0.582522
Mrpl3	0.0271154	0.261922	0.581828
Vps36	0.0382511	0.261962	0.581762
Sephs2	0.0620406	0.262207	0.581356
Egln1	0.022554	0.264122	0.578196
Umps	0.0122527	0.264655	0.577319
Triap1	0.0877112	0.265442	0.57603
Commd8	0.0777814	0.266931	0.573601
Cfi	0.0228349	0.267653	0.572428
Ufsp2	0.0828747	0.267818	0.57216
Rpp14	0.0417868	0.270925	0.567151
Ap4s1	0.0711104	0.27138	0.566422
Ltb	0.00867492	0.272021	0.565397
Ing4	0.0326441	0.272182	0.565141
Msra	0.0214657	0.272771	0.564201
Trf	0.00518558	0.273302	0.563358
Mrpl40	0.0380495	0.275669	0.559611
Ddx39b	0.0195029	0.277352	0.556969
Gatad1	0.0253334	0.277451	0.556814
Malsu1	0.0667019	0.278256	0.555555
Ntrk2	0.0440968	0.279358	0.553838
Ruvbl1	0.0555292	0.282047	0.549678
Plp2	0.0905769	0.282834	0.548468
Mtap	0.061701	0.284122	0.546495
Ap1s1	0.0452198	0.284445	0.546002
Lrrc59	0.0707743	0.284489	0.545934
Cdc34	0.077249	0.285266	0.54475
Ltv1	0.0359946	0.286089	0.5435
Serpinb6a	0.101575	0.286468	0.542924
Hdgfl2	0.0555583	0.28786	0.540819
Rabggtb	0.035852	0.288419	0.539977
Uba5	0.0122527	0.289194	0.538811
Cdkn2aipnl	0.0215607	0.290079	0.537484
Idnk	0.0833322	0.290307	0.537142
Smim14	0.0944908	0.29044	0.536943
Ptrhd1	0.0567796	0.29134	0.5356
Naa50	0.0741856	0.293587	0.532264
Vamp5	0.0990815	0.293982	0.531679
Abhd11	0.0850121	0.295721	0.529118
Anapc11	0.0125269	0.295743	0.529086
Ccser2	0.00397684	0.297134	0.527048
Tmem208	0.0137295	0.29791	0.525914
Dnajc7	0.0442043	0.298713	0.524746
Kars	0.00654423	0.300064	0.522787
Mrto4	0.06632	0.300639	0.521955
Eif4a3	0.00282365	0.300866	0.521627
Gbp6	0.0710138	0.30171	0.520411
Ech1	0.0331626	0.302011	0.519977
Cyb561d2	0.00957316	0.304134	0.516935
G6pdx	0.0642414	0.30864	0.510548
Gnb1	0.0917655	0.309794	0.508928
Svip	0.0158477	0.310217	0.508335
Ngdn	0.0655238	0.311542	0.506484
1190007I07Rik	0.0357832	0.311651	0.506331
Tmem42	0.059453	0.313777	0.503379
Fkbp2	0.0562202	0.31468	0.502131
Acsm3	0.0767284	0.316416	0.499742
Gtf2e2	0.0328635	0.318778	0.496512
Yif1a	0.0747556	0.31983	0.495081
Wtip	0.0481583	0.320133	0.49467
Ube2k	0.0543708	0.321039	0.493443
Ppp1r11	0.102712	0.323923	0.489558
Tsc22d4	0.0912175	0.325788	0.487065
Bbip1	0.042659	0.326048	0.486719
Zscan21	0.0182563	0.328242	0.483805
Idh3g	0.0917398	0.328872	0.482973
Tead2	0.00908718	0.329315	0.482388
Dnaja1	0.079857	0.330458	0.480884
Coprs	0.0564634	0.331173	0.479946
Cldn12	0.000624707	0.331381	0.479673
Eif2s1	0.0557936	0.331441	0.479594
Zcchc17	0.0746248	0.331534	0.479472
Gsr	0.104416	0.331716	0.479233
Rtp4	0.0514585	0.334377	0.475764
Mettl14	0.0451271	0.335427	0.474403
Bccip	0.0791213	0.336774	0.472662
Cops4	0.020002	0.338578	0.470341
Pxmp2	0.0219202	0.340667	0.467671
Nubp1	0.0650436	0.341099	0.46712
Psmg2	0.0599682	0.341221	0.466964
Ywhag	0.0449152	0.341594	0.46649
Thap3	0.00747947	0.342508	0.465329
Mcrip1	0.0786392	0.345138	0.462008
Exosc8	0.0521755	0.345604	0.461421
Ccdc22	0.0449451	0.346349	0.460486
Dapk3	0.0683132	0.346994	0.459678
Nbdy	0.0469499	0.347048	0.45961
Znhit3	0.0510057	0.347911	0.458532
Tm2d1	0.0407632	0.350918	0.454794
Ccz1	0.0602995	0.351074	0.454601
Zbp1	0.0271473	0.35114	0.454519
Bzw1	0.0700305	0.352092	0.453344
Ccdc167	0.0609844	0.355519	0.449137
Srm	0.0442587	0.355579	0.449064
Aven	0.0299523	0.356953	0.447389
Tarbp2	0.0299523	0.358037	0.446072
Zfp938	0.0564634	0.358872	0.44506
Chpt1	0.0871107	0.361363	0.442057
Gimap9	0.0156867	0.361447	0.441955
Pop7	0.063475	0.361698	0.441654
Sumo3	0.00862955	0.361707	0.441643
Psmb10	0.0678516	0.361711	0.441638
Rfk	0.0807246	0.361731	0.441615
Rpap3	0.013423	0.362078	0.441197
Chmp6	0.0475481	0.362744	0.440399
Acaa2	0.0264861	0.365104	0.437584
Ccdc122	0.0453136	0.365563	0.437037
Nop9	0.0453136	0.365563	0.437037
Cd1d1	0.0155221	0.366153	0.436337
Eif4e2	0.0913213	0.366292	0.436172
Ddx19a	0.0357832	0.366318	0.436142
Ankrd40	0.0827224	0.366562	0.435853
Pcif1	0.0822681	0.366649	0.43575
Dnajc2	0.0626596	0.367501	0.434741
Cops2	0.00889891	0.367684	0.434525
Trappc2l	0.0871107	0.373292	0.427951
Mtch1	0.043	0.374418	0.426644
Sec11c	0.069173	0.375031	0.425932
Maz	0.0132388	0.37613	0.424662
Ube2q1	0.01131	0.376138	0.424652
Mtx1	0.0651386	0.376851	0.423831
Rrs1	0.0387115	0.377842	0.42269
Tbrg1	0.00505477	0.378689	0.421718
Tcea1	0.111298	0.37953	0.420754
Caprin1	0.0533328	0.380081	0.420124
Ube2b	0.0573513	0.38756	0.411661
Emg1	0.00109349	0.38906	0.409983
Mgmt	0.0558531	0.392933	0.405682
Eef2	0.0973603	0.393012	0.405594
Prkrip1	0.0327653	0.394765	0.403662
Sys1	0.0321098	0.397038	0.401168
Aen	0.0479708	0.39887	0.399169
Tmem45a	0.0455371	0.399489	0.398495
Tdp2	0.0567796	0.400641	0.397244
Sbds	0.0769093	0.402676	0.395044
BC003965	0.0460385	0.403434	0.394227
Pttg1	0.0452198	0.404205	0.393399
Apool	0.0647617	0.405772	0.391718
Npm3	0.084147	0.407212	0.390179
Mak16	0.0212692	0.409901	0.387321
Emc2	0.0539215	0.411377	0.38576
Ube2v2	0.0584148	0.411928	0.385178
Mat2b	0.0782709	0.412535	0.384539
Maged2	0.06632	0.412963	0.384089
Mpp1	0.0633315	0.413573	0.383448
Ccpg1os	0.0606381	0.41741	0.379437
Prpf38a	0.0581232	0.421113	0.375602
Trnau1ap	0.0575576	0.42223	0.37445
Urm1	0.0524252	0.423056	0.373602
2310030G06Rik	0.0272963	0.42306	0.373598
Aldh3a2	0.0601054	0.423503	0.373143
Nat8f1	0.115165	0.423906	0.37273
Tsr2	0.0417868	0.425207	0.371399
Stk39	0.0299523	0.429378	0.367161
Cblc	0.0196958	0.431492	0.365027
Fam174a	0.0561547	0.431951	0.364566
Atp6v0c	0.00783041	0.433576	0.362935
Nono	0.0226796	0.433598	0.362913
Akt1s1	0.0575023	0.434095	0.362416
Vegfb	0.0651386	0.435453	0.361059
Cnn2	0.0467594	0.435498	0.361014
Ubl7	0.041381	0.4356	0.360912
Acot1	0.0244121	0.437346	0.359175
2010320M18Rik	0.0328978	0.43765	0.358873
Mrpl49	0.0547129	0.43795	0.358576
Ccdc43	0.0529418	0.438576	0.357955
Spg21	0.0552701	0.438941	0.357594
Mtfr1	0.038921	0.444065	0.352554
Zfp444	0.0220053	0.445576	0.351078
Selenof	0.100881	0.446812	0.349875
Ugdh	0.0841739	0.447165	0.349532
Bhlhb9	0.00933304	0.447746	0.348968
Smim12	0.0244729	0.451871	0.344986
Zbtb8os	0.0566206	0.455294	0.341709
Cct5	0.0228349	0.456984	0.340099
Plpbp	0.0647617	0.457618	0.339497
A930005H10Rik	0.0449451	0.458597	0.338569
Yrdc	0.0502723	0.460272	0.336986
Mtx2	0.046391	0.46108	0.336223
Coa7	0.00957316	0.461093	0.336211
Tspan12	0.0299523	0.46122	0.336092
Dera	0.050511	0.462283	0.335092
Immp2l	0.050511	0.463357	0.334084
Dnajc9	0.0526806	0.465831	0.331771
4931406C07Rik	0.0281424	0.466543	0.331108
Ahsa2	0.0219202	0.467577	0.330146
Yaf2	0.057202	0.470382	0.327549
Fcf1	0.0670394	0.472252	0.325826
Cryl1	0.00614167	0.47251	0.325589
Psmd12	0.036921	0.473133	0.325017
2810004N23Rik	0.0274554	0.475473	0.322874
Clns1a	0.0382282	0.47733	0.321182
Slc25a28	0.0102611	0.477401	0.321116
Ewsr1	0.01243	0.478133	0.320451
Ebag9	0.0451271	0.479657	0.319069
Chchd6	0.0557936	0.479674	0.319054
Nat9	0.0502723	0.486301	0.313095
Uap1l1	0.0269806	0.486788	0.31266
Tmem11	0.0469499	0.48695	0.312516
Bcl3	0.032933	0.487537	0.311993
Eci1	0.0345927	0.487832	0.311729
Adk	0.0446705	0.489092	0.310609
Hscb	0.0473441	0.49112	0.308813
Naa10	0.0626596	0.491759	0.308248
Tubg1	0.0477569	0.491853	0.308164
Chchd4	0.00797342	0.492896	0.307245
Slc25a11	0.0396142	0.494737	0.305626
Shmt1	0.0479708	0.496846	0.303778
Pdlim4	0.0209568	0.497368	0.303322
Fars2	0.00772919	0.498192	0.302604
Pla2g12a	0.0153535	0.498872	0.302011
Smim10l1	0.0600621	0.500933	0.30022
Bola1	0.0584148	0.502854	0.298558
Tceal8	0.0592227	0.503711	0.297818
Med7	0.038815	0.504957	0.296746
Vapa	0.0624289	0.505569	0.296219
Snhg8	0.00360349	0.505581	0.296209
Cetn2	0.0322915	0.507072	0.294931
Tprkb	0.0348185	0.507446	0.29461
Camk1	0.00351907	0.50778	0.294325
Mapre1	0.034467	0.509283	0.293041
Txndc9	0.0596688	0.511126	0.291472
Pabpn1	0.0442821	0.51132	0.291307
Ddo	0.000624707	0.511451	0.291196
Crls1	0.0465732	0.512044	0.290693
Snx7	0.0126608	0.51272	0.29012
Rrp15	0.0415131	0.514017	0.289022
U2af2	0.0372605	0.514203	0.288865
Cav1	0.00204353	0.515305	0.287935
Brms1	0.0440968	0.515392	0.287862
Phb	0.0428557	0.515559	0.287721
Pno1	0.0475481	0.515989	0.287359
Csde1	0.056981	0.518451	0.285292
Unc119	0.0209568	0.519874	0.284102
Cep57	0.00382602	0.525972	0.279037
Brcc3	0.0378784	0.527355	0.277897
Nmi	0.068969	0.528494	0.27696
Commd10	0.0153535	0.529331	0.276273
Rnaseh2a	0.0410022	0.529871	0.27583
Mrpl2	0.0491573	0.531241	0.274709
Usp50	0.0473441	0.535229	0.27146
Dazap1	0.0222501	0.535451	0.27128
Dusp22	0.0181179	0.536103	0.270752
Thap7	0.0211675	0.536338	0.270561
1700123O20Rik	0.0272088	0.536831	0.270162
Gadd45a	0.00980776	0.536866	0.270134
Ift46	0.0385116	0.538005	0.269213
Aldh1b1	0.0493704	0.540102	0.267524
Mnat1	0.061701	0.540613	0.267114
Snx16	0.00382602	0.541173	0.266664
2610002M06Rik	0.038815	0.543129	0.265097
Rac1	0.0794928	0.543801	0.26456
Eif3j1	0.0837956	0.544072	0.264343
Nufip1	0.0239463	0.546102	0.262726
Kbtbd3	0.0359946	0.546779	0.262188
Vamp7	0.0272678	0.54928	0.260206
Eef1akmt2	0.0360685	0.549944	0.259682
Arglu1	0.0699998	0.550612	0.259155
Pbdc1	0.0495883	0.551663	0.258326
Scnm1	0.0299523	0.552473	0.257689
Kansl2	0.0120414	0.55335	0.257
Ubxn6	0.0572832	0.553702	0.256724
Fam149b	0.03283	0.553947	0.256532
Ndufaf3	0.0380495	0.554291	0.256262
Phf10	0.013423	0.55656	0.254488
Nme5	0.0299523	0.5574	0.253833
Ube2q2	0.000624707	0.557565	0.253704
Leo1	0.000624707	0.557565	0.253704
Zfp622	0.0429227	0.558724	0.252803
Psmd10	0.0455371	0.558907	0.252661
Insig2	0.0218332	0.563403	0.249181
Dhdh	0.0240872	0.565861	0.24729
L3hypdh	0.0419285	0.566541	0.246768
Mtmr14	0.0419285	0.566541	0.246768
Ppih	0.0419285	0.566541	0.246768
Atpsckmt	0.0328635	0.566698	0.246648
Polb	0.00470554	0.567726	0.245862
Fnta	0.0427895	0.569029	0.244866
Socs2	0.0390022	0.571128	0.243267
Nifk	0.0495883	0.571157	0.243244
Grsf1	0.0164568	0.571778	0.242773
Mkrn1	0.0424058	0.574032	0.241064
Lrif1	0.0069628	0.57653	0.239178
Sdhc	0.0567304	0.57732	0.238583
Mpg	0.0475481	0.5787	0.237547
Necap2	0.0412519	0.580438	0.236244
Rfxap	0.0217443	0.581191	0.235681
Nsfl1c	0.0345927	0.581514	0.23544
Yeats4	0.0592227	0.582117	0.23499
Asnsd1	0.0569081	0.584499	0.233216
Ctf1	0.0359946	0.586258	0.231911
Rmnd5b	0.00441902	0.58839	0.230335
2300009A05Rik	0.046391	0.590929	0.228465
Abhd5	0.0445939	0.592352	0.22742
Tmem37	0.0471447	0.593069	0.226895
Eif4h	0.0424413	0.593363	0.226679
Ifi27l2a	0.0375569	0.594457	0.22588
Gatc	0.0299523	0.594791	0.225636
Ralgps2	0.0353432	0.595871	0.224848
Npc2	0.0316899	0.59715	0.223917
Mplkip	0.038415	0.600605	0.221411
Tiprl	0.0244729	0.600778	0.221286
Sap30	0.035852	0.603112	0.219602
Samd14	0.035852	0.603112	0.219602
Mkrn2os	0.0469499	0.603683	0.219191
Ufm1	0.0531552	0.605928	0.217579
Gtf3a	0.00525971	0.60615	0.21742
[truncated: 5,335 more rows]

## Sheet: Tum3 vs all volc
Gene	avg_logFC_2_vs_all	p_val_2_vs_all	rank
Srgn	1.75139	7.57475e-42	41.1206
Klf2	1.45856	4.38653e-35	34.3579
Cd52	1.84871	8.68459e-34	33.0613
Msn	1.03828	8.96575e-30	29.0474
Arhgdib	0.900699	5.46426e-28	27.2625
Tbc1d4	0.494513	3.51213e-27	26.4544
Ptprc	1.1344	7.3034e-27	26.1365
Btg1	1.50177	8.39873e-25	24.0758
Coro1a	0.915471	9.14369e-25	24.0389
Lsp1	1.3196	1.55127e-24	23.8093
Ets1	1.01181	4.14434e-24	23.3825
H2-Aa	2.00055	2.40725e-23	22.6185
Cd74	2.43134	9.4919e-23	22.0226
Laptm5	1.02608	3.04318e-22	21.5167
Fxyd5	0.92853	8.40046e-22	21.0757
Lcp1	1.18768	9.78713e-22	21.0093
Syngr2	0.516198	6.34005e-21	20.1979
Ptprb	1.66384	9.08719e-21	20.0416
H2-Eb1	2.14761	9.6085e-21	20.0173
Serinc3	0.9707	1.51079e-20	19.8208
Stk17b	0.9345	2.68429e-20	19.5712
Maf	1.56636	3.13142e-20	19.5043
Dnase1l3	1.19185	7.2027e-20	19.1425
Jak1	0.909456	8.61178e-20	19.0649
G0s2	0.599897	9.40162e-20	19.0268
H2-Ab1	1.80639	9.96803e-20	19.0014
Slfn5	0.874915	2.08774e-19	18.6803
Cotl1	0.875631	2.46023e-19	18.609
Marcksl1	0.512956	3.19248e-19	18.4959
Cdyl	0.0216528	3.87017e-19	18.4123
Hdac7	0.426852	4.68422e-19	18.3294
Ehd3	1.24571	2.03435e-18	17.6916
Gns	0.225274	2.69177e-18	17.57
Tyrobp	1.3654	4.10568e-18	17.3866
Rgs1	1.42881	6.66755e-18	17.176
Kdr	1.23656	7.88372e-18	17.1033
Aqp1	1.25744	9.94867e-18	17.0022
Ier5	0.867334	1.05148e-17	16.9782
Fcer1g	0.975125	1.65379e-17	16.7815
Tmsb4x	1.46908	3.27056e-17	16.4854
Qk	0.621558	5.54585e-17	16.256
Net1	0.145824	9.46322e-17	16.024
Pim1	1.09156	1.25236e-16	15.9023
Clic4	0.742142	1.32063e-16	15.8792
Mrc1	1.14451	1.447e-16	15.8395
Fcgr2b	1.04334	2.10164e-16	15.6774
Dock2	0.501107	2.27836e-16	15.6424
Snx20	0.567974	2.4418e-16	15.6123
Ifi30	0.979195	2.72887e-16	15.564
Arhgap31	0.843176	3.32222e-16	15.4786
Tcf4	0.967981	3.35378e-16	15.4745
Cytip	0.725555	3.68121e-16	15.434
Rel	1.02027	4.19935e-16	15.3768
Psme2	0.213387	6.38243e-16	15.195
Clec4g	0.991582	8.56792e-16	15.0671
Mef2c	0.705034	9.60737e-16	15.0174
Lrrk1	0.352769	1.4412e-15	14.8413
Fyn	0.770992	1.52204e-15	14.8176
Macf1	0.749276	1.9707e-15	14.7054
Hpgd	0.169104	2.22556e-15	14.6526
Prpf38b	0.648485	2.37394e-15	14.6245
Ctss	0.745158	2.39876e-15	14.62
Ncf1	1.08301	2.71839e-15	14.5657
Zeb2	1.01422	2.77459e-15	14.5568
Tgfb1	0.650064	6.57502e-15	14.1821
Csf2rb	0.571257	6.66494e-15	14.1762
Selplg	0.577334	8.45581e-15	14.0728
Ptbp3	0.607201	1.09971e-14	13.9587
Wnk1	0.792901	1.39187e-14	13.8564
Sp100	0.528174	2.64359e-14	13.5778
Gimap6	0.522977	2.72785e-14	13.5642
Ntn4	0.173911	3.0233e-14	13.5195
Lifr	0.925241	3.57679e-14	13.4465
Itga4	0.766975	4.01275e-14	13.3966
Arhgap45	0.527719	4.22505e-14	13.3742
Samsn1	0.939102	4.23899e-14	13.3727
Acsl1	0.228326	4.35687e-14	13.3608
Bmp2	1.21238	5.02927e-14	13.2985
Bcl2a1b	0.768788	5.27228e-14	13.278
St8sia4	0.580474	5.4477e-14	13.2638
Dusp5	0.771521	5.92992e-14	13.227
Ifi203	0.758348	5.95265e-14	13.2253
Ddx5	0.665102	6.15798e-14	13.2106
Dazap2	0.456173	6.29638e-14	13.2009
Bfar	0.0910362	7.0264e-14	13.1533
Ppp1r15a	0.71589	7.93919e-14	13.1002
Mxd1	0.914947	1.02308e-13	12.9901
Rogdi	0.204951	1.08637e-13	12.964
Xpc	0.0692758	1.14893e-13	12.9397
S100a4	1.15586	1.22522e-13	12.9118
Lilrb4a	0.520715	1.23048e-13	12.9099
Arpc1b	0.772697	1.60842e-13	12.7936
Prex2	0.396973	1.65349e-13	12.7816
Mylip	0.795171	1.77326e-13	12.7512
Rap1b	0.598977	1.81353e-13	12.7415
Sat1	0.815658	2.77432e-13	12.5568
Tmem123	0.53896	3.44757e-13	12.4625
Tmem245	0.05962	4.14521e-13	12.3825
Traf1	1.06777	4.57708e-13	12.3394
Cavin2	0.570058	4.83365e-13	12.3157
Kctd12	0.679537	5.28209e-13	12.2772
Adgrl2	0.29274	6.51473e-13	12.1861
Gpr182	0.930356	6.56518e-13	12.1828
Plpp3	1.11509	7.10153e-13	12.1486
Picalm	0.75003	7.41817e-13	12.1297
Rnf19a	0.0341734	7.65909e-13	12.1158
Adgrf5	1.08892	1.23661e-12	11.9078
Cd38	0.638087	1.45702e-12	11.8365
Gpihbp1	0.836926	1.5149e-12	11.8196
Atf6	0.101378	1.56386e-12	11.8058
Ptpn1	0.354572	1.56418e-12	11.8057
Cd55	0.618705	1.65091e-12	11.7823
Bmpr2	0.503775	1.90244e-12	11.7207
Pmepa1	0.0237211	1.97498e-12	11.7044
Tpp1	0.114799	1.99113e-12	11.7009
Ankrd44	0.596528	2.14588e-12	11.6684
Plek	0.99773	2.15293e-12	11.667
Etv3	0.960875	2.50421e-12	11.6013
Tacc1	0.607464	2.54105e-12	11.595
Agpat5	0.0985885	2.80984e-12	11.5513
Capn1	0.00894978	2.90881e-12	11.5363
Ssh2	0.590975	3.13975e-12	11.5031
Relb	0.533465	3.36404e-12	11.4731
Hcls1	0.460697	3.36423e-12	11.4731
Il10ra	0.432421	3.45792e-12	11.4612
Nr4a3	0.589607	3.45792e-12	11.4612
Mob4	0.307443	3.64435e-12	11.4384
Cd59a	0.0995592	3.96201e-12	11.4021
Gngt2	0.561615	4.30735e-12	11.3658
Ndel1	0.441955	4.65403e-12	11.3322
Rab8b	0.744019	4.92049e-12	11.308
Irf8	0.786559	4.98155e-12	11.3026
Lilr4b	0.491157	5.28335e-12	11.2771
Plxnd1	0.800968	5.4695e-12	11.2621
Atp2b1	0.6004	6.49545e-12	11.1874
Pmaip1	0.595517	6.62715e-12	11.1787
Ctsh	0.153658	6.6647e-12	11.1762
Arhgap30	0.328638	7.27968e-12	11.1379
Neat1	1.08939	7.28604e-12	11.1375
Aebp2	0.342845	7.58102e-12	11.1203
Gtf2a1	0.273159	8.32636e-12	11.0795
Fam193b	0.0889925	8.72875e-12	11.059
Atp1b3	0.44632	9.66563e-12	11.0148
Hmbox1	0.0417396	1.02198e-11	10.9906
Pde2a	0.696249	1.17737e-11	10.9291
Spi1	0.676464	1.2056e-11	10.9188
Resf1	0.476095	1.32233e-11	10.8787
Ctsa	0.0799608	1.52228e-11	10.8175
Cd83	0.824499	1.55381e-11	10.8086
F8	0.899436	1.6743e-11	10.7762
Cbfa2t3	0.651358	1.75965e-11	10.7546
Gadd45b	0.970055	1.8155e-11	10.741
Rbms1	0.601047	1.81601e-11	10.7409
Pakap.1	0.740617	1.88804e-11	10.724
Slc3a2	0.56738	2.34855e-11	10.6292
Synj1	0.535471	2.41524e-11	10.617
Skil	0.578745	2.53915e-11	10.5953
AA467197	0.319943	2.68918e-11	10.5704
Alox5ap	0.399986	2.68918e-11	10.5704
Lyst	0.685386	2.71249e-11	10.5666
Tiparp	0.227361	2.95543e-11	10.5294
Plxnc1	0.74606	3.76606e-11	10.4241
Clock	0.264883	3.993e-11	10.3987
Inpp5d	0.415456	4.05758e-11	10.3917
Bcl2	0.160928	4.13305e-11	10.3837
Akirin1	0.102059	4.13539e-11	10.3835
Fgl2	0.510959	4.21216e-11	10.3755
Cd47	0.672296	4.22802e-11	10.3739
Ppp3ca	0.488504	4.38754e-11	10.3578
Dpy19l4	0.0332047	4.60656e-11	10.3366
Ctsz	0.430463	4.89738e-11	10.31
Sdcbp	0.454927	4.91269e-11	10.3087
Atox1	0.171768	4.91493e-11	10.3085
Mndal	0.611654	5.14122e-11	10.2889
Actr2	0.524103	5.14361e-11	10.2887
Map4	0.177655	5.14737e-11	10.2884
Basp1	0.995445	5.22419e-11	10.282
Ppp1r18	0.410647	5.50817e-11	10.259
Pcgf5	0.389282	5.70592e-11	10.2437
Pycard	0.0417396	5.82733e-11	10.2345
Dab2	0.475007	6.60228e-11	10.1803
Ptk2	0.0687683	7.04802e-11	10.1519
Dennd4a	0.94576	7.29069e-11	10.1372
Stx6	0.0194546	7.70985e-11	10.113
Rbpj	0.333065	7.72277e-11	10.1122
Lrp6	0.0351678	8.39873e-11	10.0758
Stk24	0.326127	8.41738e-11	10.0748
Rnf44	0.000496648	8.6538e-11	10.0628
Mef2a	0.446385	8.78028e-11	10.0565
Ppp2r5c	0.297265	8.95232e-11	10.0481
Tut7	0.567635	9.03765e-11	10.0439
Krit1	0.267361	9.16039e-11	10.0381
Prr5l	0.0159871	9.26808e-11	10.033
Spag9	0.548071	9.28152e-11	10.0324
Phf8	0.0473893	9.8029e-11	10.0086
Ppp1r12a	0.38194	9.97588e-11	10.001
Fchsd2	0.27919	1.02496e-10	9.98929
Flywch1	0.0670574	1.09965e-10	9.95874
Ccrl2	1.3635	1.25791e-10	9.90035
Dhx9	0.212515	1.27579e-10	9.89422
Tnfrsf1a	0.119073	1.47706e-10	9.8306
Vasp	0.464315	1.54539e-10	9.81096
Stab1	0.733545	1.607e-10	9.79399
Rapgef5	0.457838	1.61392e-10	9.79212
Trpm7	0.247184	1.62738e-10	9.78851
Mat2a	0.435009	1.65776e-10	9.78048
Adam23	0.78326	1.75588e-10	9.7555
Ccnl1	0.712664	1.84458e-10	9.7341
Hif1a	0.246191	1.95161e-10	9.70961
Kdm6b	0.667635	2.05037e-10	9.68817
Fam49b	0.466073	2.05837e-10	9.68648
Malt1	1.04989	2.14895e-10	9.66777
Strn4	0.18114	2.16869e-10	9.6638
Fam107b	0.108354	2.27207e-10	9.64358
Lpar6	0.186696	2.33561e-10	9.6316
Nrp1	0.710854	2.58354e-10	9.58779
Atp6v0a2	0.0286675	2.66321e-10	9.57459
Gm26917	0.880405	2.7871e-10	9.55485
Gm2a	0.400759	2.82067e-10	9.54965
Furin	0.096398	2.9192e-10	9.53474
Gpbp1l1	0.0519178	2.99733e-10	9.52327
Cpeb4	0.16424	3.06689e-10	9.5133
Nqo2	0.121371	3.11379e-10	9.50671
Trafd1	0.280308	3.16163e-10	9.50009
Itgb2	0.407775	3.2533e-10	9.48768
Trip12	0.201514	3.31579e-10	9.47941
Nfkbia	1.06861	3.55364e-10	9.44933
Cxcl16	0.550237	3.5549e-10	9.44917
Tmem131l	0.321123	3.69316e-10	9.4326
Tox4	0.0392735	3.69913e-10	9.4319
Fnbp1	0.454229	3.79782e-10	9.42047
Map4k4	0.500524	3.86278e-10	9.4131
Irf2	0.262592	3.86525e-10	9.41282
Mbnl1	0.584147	3.86948e-10	9.41235
Nck1	0.131001	3.89385e-10	9.40962
Gpd2	0.150939	3.90084e-10	9.40884
Git2	0.571257	4.25667e-10	9.37093
Sh3bp5	0.555214	4.36739e-10	9.35978
Parp14	0.4223	4.50566e-10	9.34624
Snx5	0.524939	4.58173e-10	9.33897
Rock1	0.204701	5.08572e-10	9.29365
Zbtb38	0.17989	5.18377e-10	9.28535
Bcl2a1d	0.457568	5.62371e-10	9.24998
Il6st	0.827002	5.65384e-10	9.24766
Pea15a	0.108272	5.6619e-10	9.24704
Slc9a3r2	0.11431	5.71789e-10	9.24276
Atp11b	0.162422	6.43139e-10	9.1917
Nfe2l2	0.43164	6.59718e-10	9.18064
Ppp4r2	0.00693568	6.73933e-10	9.17138
Camk2d	0.176235	7.18399e-10	9.14363
Nr4a1	0.838726	7.39715e-10	9.13094
Sema3f	0.0341734	7.65518e-10	9.11604
Nktr	0.496212	7.86617e-10	9.10424
Rab21	0.338614	8.22061e-10	9.0851
Abi3	0.274186	8.95424e-10	9.04797
Cd53	0.404645	9.14143e-10	9.03899
Slfn2	0.546296	1.00291e-09	8.99874
Dram2	0.0339776	1.04484e-09	8.98095
Kpna4	0.323278	1.07373e-09	8.96911
Myo10	0.325792	1.11179e-09	8.95398
Ptpre	0.16762	1.12759e-09	8.94785
Egfl7	0.81754	1.1374e-09	8.94409
Elk3	0.437635	1.18312e-09	8.92697
Sla	0.348765	1.21872e-09	8.9141
Casp3	0.121371	1.23751e-09	8.90745
Ube2h	0.0572438	1.27692e-09	8.89384
Chic2	0.0731811	1.30565e-09	8.88417
Skap2	0.42512	1.35004e-09	8.86965
Arhgap29	0.0764826	1.53009e-09	8.81528
Il2rg	0.319943	1.55586e-09	8.80803
Sash1	0.224061	1.5593e-09	8.80707
Cxcr4	0.612824	1.61548e-09	8.7917
Itpkb	0.420638	1.64175e-09	8.78469
Elmsan1	0.28169	1.72265e-09	8.7638
Rtf1	0.00861028	1.72877e-09	8.76226
B2m	0.673011	1.80974e-09	8.74238
Il1b	1.66649	1.9032e-09	8.72051
Apbb1ip	0.374623	1.91096e-09	8.71875
Nrp2	0.606149	1.92219e-09	8.7162
Nr3c1	0.116641	1.97054e-09	8.70541
Capza1	0.352852	2.0685e-09	8.68434
Clec2d	0.461317	2.11421e-09	8.67485
Actr3	0.538933	2.11574e-09	8.67454
Grb2	0.32881	2.15473e-09	8.66661
Pip4k2a	0.369646	2.16204e-09	8.66514
Fcgrt	0.323065	2.19333e-09	8.6589
Nav1	0.533873	2.20312e-09	8.65696
Zeb1	0.445265	2.22151e-09	8.65335
Srsf6	0.138589	2.32502e-09	8.63357
Nus1	0.13972	2.39198e-09	8.62124
Wipf1	0.353963	2.39896e-09	8.61998
Samhd1	0.378212	2.41148e-09	8.61772
Ccdc85b	0.0752356	2.49813e-09	8.60238
Tasor	0.0812184	2.50663e-09	8.60091
Efnb1	0.0572438	2.55304e-09	8.59294
Gatm	0.610721	2.69848e-09	8.56888
Slc38a2	0.579412	2.74896e-09	8.56083
Ifi204	0.454447	2.83119e-09	8.54803
Hspa1b	1.17519	2.83149e-09	8.54798
Xdh	0.452776	2.83239e-09	8.54785
Map7d1	0.197015	2.87004e-09	8.54211
Mob1a	0.229792	3.15227e-09	8.50138
Ptger4	0.433613	3.28183e-09	8.48388
Slc38a1	0.70805	3.43751e-09	8.46376
Npc1	0.065087	3.48954e-09	8.45723
Fam111a	0.339433	3.49804e-09	8.45618
Dhx40	0.0731811	3.7376e-09	8.42741
Mbnl2	0.432057	4.23684e-09	8.37296
Mcl1	0.689077	4.24633e-09	8.37199
Runx1	0.378212	4.28071e-09	8.36848
Oit3	0.586182	4.34853e-09	8.36166
Prkcd	0.490433	4.41585e-09	8.35499
Rnf213	0.149572	4.48557e-09	8.34818
Arrb2	0.385511	4.61987e-09	8.33537
Srsf5	0.468137	4.69161e-09	8.32868
Tmem64	0.0664322	4.6976e-09	8.32812
Ing2	0.129174	4.92749e-09	8.30737
Plcb3	0.0303758	5.11017e-09	8.29157
Celf2	0.274833	5.2123e-09	8.28297
Ifnar1	0.247789	5.52667e-09	8.25754
Usp19	0.0863079	5.81665e-09	8.23533
Chuk	0.128981	5.92907e-09	8.22701
4632427E13Rik	0.0266639	6.08403e-09	8.21581
Ccdc88c	0.0441522	6.09121e-09	8.2153
Chd7	0.46479	6.37003e-09	8.19586
Stat6	0.312892	6.39969e-09	8.19384
Gfpt1	0.0464016	6.43356e-09	8.19155
Ndfip2	0.046948	6.95596e-09	8.15764
Atf7ip	0.320655	7.0342e-09	8.15279
Emp3	0.393716	7.09879e-09	8.14882
Thrap3	0.10426	7.39241e-09	8.13121
Plk2	0.238072	7.70567e-09	8.11319
Lrrc58	0.328871	8.28298e-09	8.08181
Uvrag	0.321732	8.72298e-09	8.05933
Marcks	0.667325	8.75202e-09	8.05789
Fnip1	0.31115	8.75494e-09	8.05775
Fabp5	0.341778	9.17565e-09	8.03736
Cd300lg	0.480772	9.22395e-09	8.03508
Spop	0.275812	9.67069e-09	8.01454
Map2k3	0.125121	9.75418e-09	8.01081
Il1r2	0.66511	1.00817e-08	7.99647
Napsa	0.396846	1.01488e-08	7.99359
Adgre5	0.581139	1.02853e-08	7.98778
Lrrc8c	0.420754	1.03658e-08	7.9844
Frmd4a	0.179159	1.05606e-08	7.97631
Cers6	0.170631	1.05671e-08	7.97604
Ptk2b	0.236553	1.06441e-08	7.97289
Ccnl2	0.199564	1.12703e-08	7.94806
Cemip2	0.618916	1.15335e-08	7.93804
Pou2f2	0.295845	1.15968e-08	7.93566
Il4i1	0.474094	1.15968e-08	7.93566
Nckap1l	0.232932	1.15968e-08	7.93566
Mmp25	0.319943	1.15968e-08	7.93566
Bcl2a1a	0.258574	1.15968e-08	7.93566
Dock11	0.206614	1.15968e-08	7.93566
Ccdc88b	0.193191	1.15968e-08	7.93566
Themis2	0.258574	1.15968e-08	7.93566
Csf1	0.584969	1.18628e-08	7.92581
Fgr	0.370244	1.235e-08	7.90833
Nsf	0.256397	1.2387e-08	7.90703
Litaf	0.154831	1.25318e-08	7.90199
Klf7	0.334727	1.43379e-08	7.84351
Ago3	0.420638	1.43639e-08	7.84273
Clk1	0.44041	1.46233e-08	7.83496
AU020206	0.335501	1.49889e-08	7.82423
Grk2	0.366401	1.51837e-08	7.81862
Dock10	0.401525	1.5767e-08	7.80225
Crem	0.0993687	1.61079e-08	7.79296
Eng	0.30431	1.64786e-08	7.78308
Cblb	0.309335	1.66648e-08	7.7782
Gpr132	0.350862	1.69542e-08	7.77072
Pvr	0.178374	1.70506e-08	7.76826
Bcl2l11	0.233043	1.70761e-08	7.76761
Nr4a2	0.478695	1.78121e-08	7.74928
Trps1	0.514825	1.79266e-08	7.7465
Pcmtd1	0.154069	1.79372e-08	7.74624
Tpm4	0.421609	1.80928e-08	7.7425
Trmt1l	0.0191398	1.91791e-08	7.71717
Podxl	0.122567	1.92046e-08	7.7166
Cst3	1.31594	2.04711e-08	7.68886
Cflar	0.335287	2.05931e-08	7.68628
Wsb2	0.0495623	2.06483e-08	7.68512
Fbxl3	0.142062	2.12324e-08	7.673
Cnn2	0.428568	2.13168e-08	7.67128
Dusp3	0.657276	2.14047e-08	7.66949
Lfng	0.3217	2.14301e-08	7.66898
Csnk2a2	0.0303109	2.20316e-08	7.65695
Angel2	0.0124432	2.21811e-08	7.65402
Ep400	0.05962	2.25113e-08	7.6476
Crim1	0.192078	2.26168e-08	7.64557
Icosl	0.412336	2.31185e-08	7.63604
Tfpi	0.408997	2.41043e-08	7.6179
Ccl5	1.94947	2.50359e-08	7.60144
Gimap4	0.362944	2.516e-08	7.59929
Vmp1	0.130687	2.62559e-08	7.58077
Eif2b1	0.0131662	2.75858e-08	7.55931
Kansl3	0.0910362	2.77144e-08	7.55729
Gyg	0.165094	2.79054e-08	7.55431
Bach1	0.434084	2.85636e-08	7.54419
Msrb1	0.268513	2.85713e-08	7.54407
Bhlhe40	0.598028	2.93468e-08	7.53244
Tle3	0.0393329	2.98404e-08	7.5252
Fam32a	0.0600887	3.05897e-08	7.51442
Nampt	0.27016	3.17467e-08	7.4983
Rasa2	0.256397	3.2536e-08	7.48764
Golga7	0.182097	3.34395e-08	7.47574
Khdrbs1	0.120211	3.35469e-08	7.47435
Elf1	0.370244	3.42023e-08	7.46595
Rgs3	0.348869	3.42672e-08	7.46512
Pabpc1	0.565836	3.4715e-08	7.45948
Hspg2	0.39396	3.52902e-08	7.45235
Rasgef1b	0.279028	3.68394e-08	7.43369
Pip5k1c	0.131352	3.73048e-08	7.42824
Ttc9c	0.052759	3.74104e-08	7.42701
Coq10b	0.398415	3.7676e-08	7.42394
Unc93b1	0.270925	3.86214e-08	7.41317
Zc3h7a	0.315033	3.97491e-08	7.40067
Peak1	0.359717	3.97652e-08	7.4005
2023-03-07	0.430675	3.97856e-08	7.40027
Hyal2	0.0167035	4.02102e-08	7.39566
Serpinb9	0.244049	4.03556e-08	7.3941
Tlnrd1	0.00421717	4.10376e-08	7.38682
Herc2	0.0930329	4.23767e-08	7.37287
Nfkb2	0.185746	4.34104e-08	7.36241
Tent5a	0.438155	4.37929e-08	7.3586
Cavin1	0.0442427	4.5317e-08	7.34374
Prcp	0.371426	4.61087e-08	7.33622
Grk3	0.367324	4.6773e-08	7.33001
Plekho1	0.301251	4.81927e-08	7.31702
Uap1	0.0603324	4.92377e-08	7.3077
Pon2	0.0391456	5.13757e-08	7.28924
Brd7	0.0189249	5.42301e-08	7.26576
Slc43a3	0.503923	5.42404e-08	7.26568
Slc44a2	0.105253	5.50201e-08	7.25948
Fam129a	0.0639353	5.51209e-08	7.25868
Hexb	0.19589	5.51775e-08	7.25824
Pfkfb3	0.307443	5.58875e-08	7.25269
Mtss1	0.0987815	5.87397e-08	7.23107
Arf6	0.162026	5.94775e-08	7.22565
Myo1g	0.481106	6.41081e-08	7.19309
Syne1	0.284884	6.7978e-08	7.16763
Hsd3b7	0.00196163	6.8466e-08	7.16452
Wdr1	0.257101	6.88768e-08	7.16193
Sgpl1	0.0692758	6.91501e-08	7.16021
Nfe2l1	0.0954953	7.11401e-08	7.14789
Nfkbid	0.508254	7.20946e-08	7.1421
Ascc3	0.0389267	7.35771e-08	7.13326
Sema6a	0.182439	7.46338e-08	7.12706
Serpinb6b	0.387101	7.46435e-08	7.12701
Csf2ra	0.253954	7.66936e-08	7.11524
Sbno1	0.195582	7.71274e-08	7.11279
Cacnb3	0.370817	7.85542e-08	7.10483
Sfpq	0.357829	7.9187e-08	7.10135
Btg2	0.962586	7.97438e-08	7.0983
Cbfb	0.132482	8.03273e-08	7.09514
Stab2	0.602162	8.05714e-08	7.09382
Wwtr1	0.00111275	8.10228e-08	7.09139
Epb41l2	0.449911	8.11012e-08	7.09097
Tpm3	0.428362	8.36136e-08	7.07772
Lgmn	0.54716	8.37774e-08	7.07687
Adam8	0.264883	8.45229e-08	7.07303
Plekhm2	0.1979	8.4576e-08	7.07275
Lrrfip1	0.134361	8.50765e-08	7.07019
Tm6sf1	0.219859	8.54097e-08	7.06849
Flt3	0.179586	8.54097e-08	7.06849
Cd37	0.295845	8.54097e-08	7.06849
Fscn1	0.906406	8.54097e-08	7.06849
Aim2	0.219859	8.54097e-08	7.06849
Tnfaip8l2	0.179586	8.54097e-08	7.06849
Gpr183	0.374623	8.54143e-08	7.06847
Wdfy4	0.328638	8.75443e-08	7.05777
Ncf2	0.363323	8.87077e-08	7.05204
Tent5c	0.396846	9.04975e-08	7.04336
Rac2	0.446185	9.07645e-08	7.04208
Gpsm3	0.286456	9.10443e-08	7.04075
Mast4	0.054643	9.13149e-08	7.03946
Myo1f	0.255434	9.28646e-08	7.03215
9930111J21Rik2	0.322388	9.39567e-08	7.02707
Npc2	0.408223	9.62037e-08	7.01681
Purb	0.310004	9.66609e-08	7.01475
Cggbp1	0.294484	9.70009e-08	7.01322
Tcerg1	0.0284944	9.79864e-08	7.00883
Mapk1ip1l	0.0792147	9.82312e-08	7.00775
Cnot4	0.0392735	1.00419e-07	6.99818
Phc2	0.157026	1.0074e-07	6.9968
Secisbp2l	0.0390765	1.00794e-07	6.99657
Baz1a	0.405656	1.014e-07	6.99396
Ogfrl1	0.38423	1.01407e-07	6.99393
Meis2	0.3689	1.04721e-07	6.97997
Ppp1r15b	0.0663647	1.06204e-07	6.97386
Igkc	1.3474	1.11437e-07	6.95297
Ctsb	0.642136	1.1493e-07	6.93957
Gosr2	0.191429	1.16418e-07	6.93398
Glul	0.0891623	1.18087e-07	6.9278
Il10rb	0.0962085	1.18592e-07	6.92595
Gnai2	0.472523	1.19122e-07	6.92401
H2afy	0.0973563	1.25305e-07	6.90203
Rab7	0.196654	1.2739e-07	6.89486
Ncf4	0.255552	1.28475e-07	6.89118
Got1	0.39248	1.35484e-07	6.86811
Ptgs2	0.601355	1.37268e-07	6.86243
Tnfaip3	0.534046	1.37425e-07	6.86193
Ephb4	0.132956	1.38362e-07	6.85898
Ccdc50	0.184101	1.3886e-07	6.85742
Flt4	0.460758	1.42721e-07	6.84551
Chd3	0.0056183	1.42935e-07	6.84486
Btnl9	0.443131	1.45616e-07	6.83679
Cmtm6	0.300848	1.46318e-07	6.8347
Eps15	0.137883	1.47404e-07	6.83149
Ahcyl2	0.0930329	1.48392e-07	6.82859
Fip1l1	0.106858	1.52831e-07	6.81579
Syk	0.261763	1.55235e-07	6.80901
Sorl1	0.0192105	1.61086e-07	6.79294
Clint1	0.093638	1.61263e-07	6.79247
Stap1	0.307443	1.63636e-07	6.78612
Nabp1	0.63674	1.64453e-07	6.78396
Iscu	0.0213307	1.64595e-07	6.78358
Flt1	0.532478	1.65992e-07	6.77991
Ranbp2	0.48619	1.66382e-07	6.77889
Tnfrsf1b	0.295467	1.66989e-07	6.77731
Fubp1	0.1471	1.68234e-07	6.77409
Utp14a	0.0937349	1.7069e-07	6.76779
Ighm	0.398415	1.71184e-07	6.76654
Vwa5a	0.0622007	1.72613e-07	6.76293
Gng11	0.328871	1.76989e-07	6.75205
Ptpn12	0.170121	1.84148e-07	6.73483
1110038F14Rik	0.0214343	1.86461e-07	6.72941
Esco1	0.105253	1.88772e-07	6.72406
Wfdc17	0.676318	1.8898e-07	6.72358
Fkbp5	0.100995	1.92834e-07	6.71482
Becn1	0.0467521	1.95129e-07	6.70968
Rnf115	0.155263	1.96255e-07	6.70718
Tmem19	0.0667062	1.96952e-07	6.70564
Usp25	0.057046	1.99332e-07	6.70042
Ppt1	0.0851692	2.00135e-07	6.69868
Asxl2	0.067382	2.14485e-07	6.6686
Fmnl1	0.322388	2.18431e-07	6.66069
Cybb	0.515524	2.2309e-07	6.65152
Ubash3b	0.274186	2.28618e-07	6.64089
Adipor1	0.349566	2.30342e-07	6.63763
Arpc5	0.349075	2.36031e-07	6.62703
Cd93	0.463334	2.40055e-07	6.61969
Vps52	0.0472341	2.51751e-07	6.59903
Iqgap1	0.568413	2.52713e-07	6.59737
Rgs10	0.412041	2.55337e-07	6.59289
Ddx3x	0.389181	2.62883e-07	6.58024
Snrk	0.434213	2.68387e-07	6.57124
Gpr137b	0.295097	2.69235e-07	6.56987
Insr	0.0731811	2.73151e-07	6.5636
Fam124a	0.294258	2.73818e-07	6.56254
Actb	0.918564	2.77061e-07	6.55743
Atp6ap2	0.099047	2.78167e-07	6.55569
Myct1	0.434027	2.82453e-07	6.54905
Apc	0.215122	2.85749e-07	6.54402
Gon4l	0.0345367	2.85763e-07	6.54399
Hivep2	0.200345	2.89895e-07	6.53776
Cdk12	0.0930329	2.93666e-07	6.53215
Arglu1	0.10589	2.94303e-07	6.5312
Col4a3bp	0.150939	2.95024e-07	6.53014
Crybg3	0.222581	2.96802e-07	6.52753
Exoc6b	0.0660323	2.98957e-07	6.52439
Ubald2	0.0924139	3.1171e-07	6.50625
Trim26	0.0443747	3.22011e-07	6.49213
Arhgdia	0.233708	3.22284e-07	6.49176
Csnk1g1	0.0548117	3.22761e-07	6.49112
Sirt7	0.0258663	3.23299e-07	6.4904
Fam117b	0.301251	3.32115e-07	6.47871
Rfc1	0.0559579	3.34317e-07	6.47584
Reep3	0.349505	3.35251e-07	6.47463
Junb	0.653254	3.37479e-07	6.47175
Inpp5a	0.112614	3.44636e-07	6.46264
Ralb	0.00623292	3.53327e-07	6.45182
Zc3h12c	0.0930329	3.55838e-07	6.44875
AY036118	0.613556	3.56946e-07	6.4474
Rsad2	0.926482	3.57414e-07	6.44683
Nrip1	0.345121	3.58749e-07	6.44521
Lncpint	0.0820473	3.59918e-07	6.4438
Nufip2	0.295254	3.70624e-07	6.43107
Ccr1	0.460697	3.73628e-07	6.42756
Gpr155	0.160523	3.74261e-07	6.42683
Tcf12	0.0634011	3.79121e-07	6.42122
Crip1	0.867646	3.83116e-07	6.41667
Kdm2a	0.0941533	3.91557e-07	6.40721
Slk	0.309116	3.91853e-07	6.40688
Nsmce3	0.00526993	3.95112e-07	6.40328
Spred1	0.141269	3.95143e-07	6.40325
Tnrc18	0.165038	3.95697e-07	6.40264
Agfg1	0.134521	3.96498e-07	6.40176
Epas1	0.215169	4.36772e-07	6.35974
Dyrk1a	0.0923496	4.38202e-07	6.35833
AW112010	0.340677	4.42881e-07	6.35371
Sirt2	0.0465129	4.4638e-07	6.3503
Bmp2k	0.452024	4.4877e-07	6.34798
Rictor	0.170631	4.50226e-07	6.34657
Ufsp2	0.064788	4.51375e-07	6.34546
Rfx7	0.0222132	4.51426e-07	6.34541
Mxi1	0.0523217	4.55666e-07	6.34135
Usp34	0.0477577	4.60973e-07	6.33632
Ap1s2	0.239565	4.72469e-07	6.32563
Sema4d	0.220693	4.79072e-07	6.3196
Wbp4	0.0530392	4.86964e-07	6.3125
Nek9	0.09175	4.89038e-07	6.31066
Cdc42se2	0.256098	5.19102e-07	6.28475
Stag1	0.178516	5.19152e-07	6.28471
Slc16a6	0.37514	5.36229e-07	6.27065
Pitpnc1	0.250453	5.72837e-07	6.24197
Irf2bp2	0.0562326	5.88885e-07	6.22997
Fam167b	0.483365	5.96717e-07	6.22423
Arid4a	0.241952	6.01672e-07	6.22064
Klf6	0.940158	6.13967e-07	6.21185
Ap1b1	0.330124	6.19575e-07	6.20791
Mreg	0.232932	6.22513e-07	6.20585
Rassf2	0.193191	6.22513e-07	6.20585
P2ry10	0.165792	6.22513e-07	6.20585
Rinl	0.206614	6.22513e-07	6.20585
Scimp	0.193191	6.22513e-07	6.20585
Rasa4	0.179586	6.22513e-07	6.20585
H2-DMb2	0.232932	6.22513e-07	6.20585
H2-Eb2	0.232932	6.22513e-07	6.20585
Lrmp	0.179586	6.22513e-07	6.20585
Sdc3	0.408365	6.24591e-07	6.2044
Gls	0.393038	6.25136e-07	6.20403
Adam19	0.203475	6.28813e-07	6.20148
Gnptab	0.0559242	6.29626e-07	6.20092
Dusp1	0.687799	6.29972e-07	6.20068
Emcn	0.277153	6.30482e-07	6.20033
Rab3gap1	0.0442427	6.3611e-07	6.19647
Zmym2	0.0283166	6.48658e-07	6.18798
Prkd2	0.122227	6.62787e-07	6.17863
Ankrd11	0.464723	6.67295e-07	6.17568
Ncoa2	0.280151	6.81209e-07	6.16672
Ccdc88a	0.665477	6.85225e-07	6.16417
Lnpep	0.276859	7.169e-07	6.14454
Prex1	0.274186	7.33359e-07	6.13468
Cd86	0.304827	7.35652e-07	6.13333
Ets2	0.33347	7.48969e-07	6.12554
Trim30a	0.39688	7.65387e-07	6.11612
Rap2b	0.270581	7.67562e-07	6.11489
Kcmf1	0.0100627	7.72109e-07	6.11232
Zfp106	0.0935647	7.7664e-07	6.10978
Hist1h1c	0.335757	7.77453e-07	6.10933
Arhgap15	0.242695	7.84768e-07	6.10526
Ckap4	0.216647	8.07004e-07	6.09312
Baz1b	0.121614	8.12693e-07	6.09007
Plekha1	0.23267	8.1567e-07	6.08849
Zfp36	0.764178	8.17576e-07	6.08747
Kmt2c	0.211568	8.24755e-07	6.08368
Adgrl4	0.347906	8.30655e-07	6.08058
Ccdc66	0.0555329	8.33782e-07	6.07895
Pcnp	0.00965129	8.50658e-07	6.07024
Nsd3	0.230437	8.58918e-07	6.06605
Map3k3	0.166736	9.15091e-07	6.03854
Zfp318	0.109829	9.44821e-07	6.02465
Stard7	0.0576551	9.53001e-07	6.02091
Ikzf1	0.226662	9.53068e-07	6.02088
Lcorl	0.0923496	9.93166e-07	6.00298
Rhog	0.295569	1.03854e-06	5.98358
Ccnt2	0.19515	1.07861e-06	5.96714
Ccr7	1.04504	1.12607e-06	5.94844
Fosl2	0.28814	1.12654e-06	5.94825
Dusp2	0.393716	1.16023e-06	5.93545
Bmp6	0.018816	1.1614e-06	5.93502
Uhrf2	0.0612049	1.17206e-06	5.93105
Sav1	0.220693	1.1819e-06	5.92742
Usp4	0.0624657	1.18538e-06	5.92614
Sumo3	0.0739355	1.18583e-06	5.92598
Tek	0.41682	1.19181e-06	5.92379
Fam193a	0.0724386	1.19186e-06	5.92378
Zfhx3	0.0138494	1.20585e-06	5.91871
Pak1	0.0517899	1.22359e-06	5.91237
Gnl2	0.0390036	1.2301e-06	5.91006
Gpcpd1	0.285937	1.24306e-06	5.90551
Mlxip	0.261911	1.2524e-06	5.90226
Cpne2	0.282688	1.27792e-06	5.8935
Dleu2	0.41874	1.29056e-06	5.88922
Jmjd1c	0.243274	1.30527e-06	5.8843
Crk	0.179188	1.32072e-06	5.87919
Csnk1a1	0.226078	1.33631e-06	5.87409
Gapvd1	0.0703812	1.37076e-06	5.86304
Notch1	0.424605	1.37219e-06	5.86258
Ubxn4	0.0221311	1.39277e-06	5.85612
Akt3	0.223542	1.40844e-06	5.85126
Efcab14	0.021937	1.41498e-06	5.84925
Ube2j2	0.031664	1.41946e-06	5.84788
Fem1c	0.299693	1.43933e-06	5.84184
Pou2f1	0.009822	1.46734e-06	5.83347
Ubl3	0.380985	1.48351e-06	5.82871
Dnajb6	0.0906215	1.49059e-06	5.82664
Rcsd1	0.336342	1.51392e-06	5.8199
Ehbp1l1	0.211158	1.51793e-06	5.81875
Ppp1cb	0.283972	1.60154e-06	5.79546
Hcst	0.301697	1.62613e-06	5.78885
Ppp1r10	0.1382	1.66269e-06	5.77919
Kit	0.422014	1.67617e-06	5.77568
Fyb	0.379546	1.73337e-06	5.76111
Stk4	0.214452	1.73749e-06	5.76008
Scarf1	0.224061	1.76783e-06	5.75256
Tnfaip1	0.0930329	1.77371e-06	5.75112
Kdm6a	0.0836305	1.77967e-06	5.74966
Arid1a	0.0439398	1.84937e-06	5.73298
Fam168b	0.131688	1.96914e-06	5.70572
Elavl1	0.113745	1.98041e-06	5.70324
Efhd2	0.125852	2.03181e-06	5.69212
Tmem204	0.243244	2.03345e-06	5.69177
Ptpn18	0.361214	2.0432e-06	5.68969
Pros1	0.289374	2.0524e-06	5.68774
Zfp62	0.0338759	2.05888e-06	5.68637
Cyb5r3	0.0808963	2.07483e-06	5.68302
Elmo1	0.338554	2.09975e-06	5.67783
Nr2f2	0.1918	2.2094e-06	5.65573
Agap1	0.0442745	2.23942e-06	5.64986
Ostf1	0.43606	2.26433e-06	5.64506
Pcbp2	0.122243	2.27147e-06	5.64369
Pirb	0.203475	2.30415e-06	5.63749
Gnb4	0.325508	2.3227e-06	5.63401
Mak16	0.0222132	2.33275e-06	5.63213
Tmem30a	0.246534	2.33286e-06	5.63211
Akna	0.226662	2.39619e-06	5.62048
Rnf20	0.0234862	2.43134e-06	5.61415
Plekhg1	0.249184	2.47092e-06	5.60714
Plpp1	0.404263	2.49686e-06	5.60261
Cmtm3	0.123978	2.50247e-06	5.60163
Nrros	0.21672	2.55865e-06	5.59199
Tbc1d1	0.208371	2.56332e-06	5.5912
Ece1	0.324307	2.58259e-06	5.58794
Mark3	0.098898	2.61015e-06	5.58333
Dpp4	0.356317	2.62668e-06	5.58059
Rnf138	0.110732	2.63022e-06	5.58001
Utp3	0.0293171	2.65268e-06	5.57631
Plekho2	0.330973	2.66741e-06	5.57391
Fnbp4	0.197111	2.70671e-06	5.56756
Prkar1a	0.204729	2.71676e-06	5.56595
Acap2	0.225881	2.71919e-06	5.56556
Ptafr	0.304827	2.85876e-06	5.54382
Chst15	0.334679	2.87429e-06	5.54147
Itgb1	0.23766	2.90285e-06	5.53718
Col4a1	0.167183	2.95863e-06	5.52891
Fcho2	0.241475	2.99075e-06	5.52422
Glipr2	0.216681	3.02399e-06	5.51942
Srsf4	0.00577446	3.04652e-06	5.5162
Cd300lf	0.501107	3.08969e-06	5.51008
Psmb8	0.300474	3.09796e-06	5.50892
Tprgl	0.11601	3.12485e-06	5.50517
Itgax	0.239565	3.12657e-06	5.50493
Lrif1	0.0252103	3.15751e-06	5.50066
Fam126a	0.258653	3.18823e-06	5.49645
Csf3r	0.517586	3.22268e-06	5.49178
Rere	0.0682792	3.24169e-06	5.48923
Hs3st3b1	0.252304	3.27992e-06	5.48414
S100a8	2.18419	3.35099e-06	5.47483
Dop1a	0.11445	3.37165e-06	5.47216
Rnf216	0.127219	3.39758e-06	5.46883
Tspan7	0.256149	3.42239e-06	5.46567
Hvcn1	0.271075	3.43547e-06	5.46401
Snx18	0.211394	3.48411e-06	5.45791
Cldn5	0.477764	3.5024e-06	5.45563
Sde2	0.023245	3.54169e-06	5.45079
Pip4p1	0.0684079	3.5629e-06	5.4482
Prkcb	0.21672	3.60292e-06	5.44335
Tgfbr2	0.297003	3.60334e-06	5.44329
Gpr65	0.203475	3.61346e-06	5.44208
Atp6v1b2	0.162304	3.62284e-06	5.44095
Cd33	0.280436	3.66514e-06	5.43591
Foxo1	0.0557258	3.68274e-06	5.43383
Abcg1	0.289275	3.69599e-06	5.43227
Ushbp1	0.270925	3.70412e-06	5.43132
Etf1	0.0738279	3.7832e-06	5.42214
Safb	0.111535	3.79532e-06	5.42075
Supt6	0.0093582	3.8203e-06	5.4179
Phf20l1	0.332817	3.8365e-06	5.41606
Fam49a	0.252304	3.86251e-06	5.41313
Runx3	0.242695	3.88797e-06	5.41028
Brip1os	0.021937	3.89755e-06	5.40921
Kcnk6	0.277306	3.91191e-06	5.40761
Lbr	0.233407	3.92615e-06	5.40603
Psap	0.533071	4.06689e-06	5.39074
Lpcat1	0.200721	4.07458e-06	5.38992
Cdh5	0.390924	4.08738e-06	5.38855
Snx2	0.19802	4.10531e-06	5.38665
Psmd3	0.0577766	4.20459e-06	5.37628
Slc25a37	0.202751	4.21031e-06	5.37569
Col13a1	0.383006	4.2806e-06	5.3685
Ndrg1	0.186571	4.28938e-06	5.36761
Eif2s3y	0.0256535	4.37785e-06	5.35874
Selenop	1.0622	4.48839e-06	5.34791
Mgll	0.377	4.5007e-06	5.34672
Akap7	0.00421717	4.51558e-06	5.34529
Rgs2	0.1471	4.51644e-06	5.3452
Pdk1	0.137303	4.54446e-06	5.34252
Ikbkb	0.293346	4.57041e-06	5.34004
Tspan13	0.261763	4.57198e-06	5.3399
Mapkapk2	0.160329	4.57627e-06	5.33949
Atg2a	0.139911	4.57629e-06	5.33949
Tmx4	0.116242	4.67122e-06	5.33057
Kdm5a	0.184056	4.76681e-06	5.32177
Sms	0.107879	4.78355e-06	5.32025
Irf7	0.18484	4.83777e-06	5.31535
Arf2	0.164342	4.89308e-06	5.31042
Mpeg1	0.441162	4.97693e-06	5.30304
Hspa4l	0.110732	5.03708e-06	5.29782
Arhgef1	0.211639	5.0516e-06	5.29657
Grap	0.252461	5.05488e-06	5.29629
Ifrd1	0.514246	5.07909e-06	5.29421
Raph1	0.409909	5.10284e-06	5.29219
Snx8	0.189848	5.11453e-06	5.29119
Oasl2	0.226311	5.12639e-06	5.29019
Was	0.176446	5.12785e-06	5.29006
Eml4	0.0677151	5.16072e-06	5.28729
Tcim	0.306556	5.22506e-06	5.28191
Nxf1	0.140429	5.35091e-06	5.27157
Med13l	0.308368	5.37211e-06	5.26986
Arhgap23	0.228069	5.41563e-06	5.26635
Sf1	0.0659432	5.48395e-06	5.26091
Slc25a20	0.0747096	5.55359e-06	5.25543
Acer2	0.243244	5.56271e-06	5.25471
Cfp	0.242973	5.61065e-06	5.25099
Nsd1	0.0494617	5.61889e-06	5.25035
Cebpb	1.0585	5.64144e-06	5.24861
Tnfaip2	0.823298	5.72407e-06	5.2423
Tinagl1	0.00763399	5.74803e-06	5.24048
Riok1	0.23136	5.8352e-06	5.23394
Pik3r1	0.281833	5.87648e-06	5.23088
Ap1ar	0.0254349	5.9231e-06	5.22745
S100a9	2.0587	5.99405e-06	5.22228
Mga	0.0349446	5.99692e-06	5.22207
Zfp36l1	0.622146	6.02672e-06	5.21992
Brd2	0.217358	6.05131e-06	5.21815
4931406P16Rik	0.103615	6.12086e-06	5.21319
Thap2	0.0918097	6.28889e-06	5.20143
Arpc4	0.235324	6.32002e-06	5.19928
Cbl	0.212888	6.43363e-06	5.19154
Nin	0.207204	6.52603e-06	5.18535
Slc20a1	0.217331	6.52925e-06	5.18514
Cln3	0.0715118	6.55541e-06	5.1834
Myadm	0.0975917	6.60827e-06	5.17991
Grasp	0.437052	6.62695e-06	5.17869
Abhd17b	0.0417396	6.84529e-06	5.16461
Ncoa3	0.322355	6.85721e-06	5.16385
Ifi207	0.307443	6.86532e-06	5.16334
Inpp4a	0.00705405	6.90239e-06	5.161
Cyld	0.117726	6.91348e-06	5.1603
H2-Q6	0.145955	6.94214e-06	5.15851
Ptpn6	0.290489	6.99471e-06	5.15523
Ttc39b	0.224061	7.13066e-06	5.14687
Malat1	0.698336	7.33119e-06	5.13483
Tra2b	0.389526	7.40355e-06	5.13056
Gnaq	0.0441816	7.44215e-06	5.1283
Tmcc3	0.285686	7.56151e-06	5.12139
Arhgap17	0.238356	7.6012e-06	5.11912
Rilpl2	0.0715118	7.66264e-06	5.11562
Vps37b	0.290489	7.71402e-06	5.11272
Pfn1	0.439724	7.73134e-06	5.11175
Pan3	0.301251	7.78847e-06	5.10855
Pum2	0.158865	7.79904e-06	5.10796
Akr1b8	0.0687683	7.81855e-06	5.10687
Igfbp4	0.616046	7.94406e-06	5.09996
Fas	0.208086	8.0416e-06	5.09466
Elovl5	0.152671	8.17115e-06	5.08772
Rbbp6	0.188656	8.20622e-06	5.08586
Rab43	0.01396	8.24114e-06	5.08401
Utrn	0.0853973	8.34047e-06	5.07881
Arcn1	0.0487408	8.4291e-06	5.07422
Arl5c	0.470954	8.48998e-06	5.07109
Lyz2	0.828916	8.58428e-06	5.0663
Exoc5	0.1471	8.7083e-06	5.06007
Rassf4	0.183801	8.98856e-06	5.04631
Txndc11	0.0445605	9.07659e-06	5.04208
Cd300ld	0.280436	9.26541e-06	5.03314
Ppp2r5a	0.0358745	9.48687e-06	5.02288
Pcyt1a	0.0283166	9.49844e-06	5.02235
Birc3	0.314384	9.59239e-06	5.01807
Mtdh	0.110732	9.59403e-06	5.018
Socs2	0.0697889	9.59944e-06	5.01775
Epsti1	0.698073	9.62064e-06	5.0168
Hmgcr	0.046948	9.80544e-06	5.00853
Galnt1	0.154069	9.84148e-06	5.00694
Wipi1	0.0521836	9.84838e-06	5.00664
Rasgrp3	0.375635	1.00342e-05	4.99852
Rftn1	0.21672	1.00371e-05	4.99839
Lamp2	0.379952	1.00401e-05	4.99826
Bnip2	0.249693	1.00702e-05	4.99696
Kdm7a	0.310927	1.03087e-05	4.9868
Agtrap	0.00674276	1.03639e-05	4.98448
Cyba	0.564227	1.03911e-05	4.98334
Ralgapa2	0.0058076	1.05147e-05	4.9782
Dot1l	0.0364204	1.05925e-05	4.975
Ints8	0.0216528	1.06144e-05	4.97411
Swap70	0.578998	1.06527e-05	4.97254
Ankrd17	0.0501963	1.06712e-05	4.97179
Atg3	0.000117931	1.08356e-05	4.96515
Nub1	0.143276	1.10843e-05	4.95529
Kif21b	0.239565	1.11065e-05	4.95442
Rcbtb1	0.102364	1.12123e-05	4.95031
Gsn	0.328705	1.13104e-05	4.94652
Mcc	0.010649	1.16445e-05	4.93388
Shc1	0.0857312	1.17651e-05	4.9294
Trim30d	0.188897	1.21425e-05	4.91569
Ppp2ca	0.00289977	1.21857e-05	4.91415
Slc15a3	0.413729	1.22592e-05	4.91154
Neurl3	0.552565	1.23586e-05	4.90803
Slc2a1	0.00754824	1.23946e-05	4.90677
Cela1	0.518198	1.24006e-05	4.90656
Vamp2	0.0128283	1.24363e-05	4.90531
Vcp	0.0308403	1.26574e-05	4.89766
Fus	0.417093	1.28566e-05	4.89087
Uhmk1	0.116775	1.28837e-05	4.88996
Arap3	0.261763	1.30704e-05	4.88371
Zswim8	0.0711142	1.31213e-05	4.88202
Slco2a1	0.325683	1.31694e-05	4.88043
Ldb1	0.000917612	1.31921e-05	4.87969
Man1a	0.201032	1.32712e-05	4.87709
Atrnl1	0.212483	1.32853e-05	4.87663
Klhl5	0.270853	1.35453e-05	4.86821
Tmed5	0.0734045	1.37464e-05	4.86181
Fzd4	0.167245	1.39829e-05	4.8544
Stag2	0.13605	1.40179e-05	4.85332
Ccl3	0.932872	1.40894e-05	4.85111
Zmynd15	0.436733	1.43179e-05	4.84412
Mmrn2	0.352883	1.4398e-05	4.8417
Gna13	0.330095	1.4414e-05	4.84121
Leng8	0.0495623	1.4492e-05	4.83887
Vim	0.435732	1.48026e-05	4.82966
Dyrk2	0.0883802	1.51145e-05	4.82061
Map3k11	0.134197	1.5345e-05	4.81403
Sqstm1	0.052049	1.53872e-05	4.81284
Dusp16	0.253376	1.54897e-05	4.80996
Herc6	0.335236	1.56137e-05	4.80649
Atf1	0.0804541	1.56899e-05	4.80438
Kmt2d	0.0830578	1.60926e-05	4.79337
Gmfg	0.376109	1.61802e-05	4.79101
Lcp2	0.186922	1.61913e-05	4.79072
Fkbp1a	0.14018	1.62017e-05	4.79044
Esam	0.319731	1.6211e-05	4.79019
Asap1	0.273642	1.66444e-05	4.77873
Rab2a	0.0417396	1.68345e-05	4.7738
Ppp4c	0.0470167	1.68763e-05	4.77272
Mapk6	0.154157	1.68841e-05	4.77252
Cap1	0.162725	1.70354e-05	4.76865
Adap1	0.282688	1.70542e-05	4.76817
Tab2	0.160622	1.72963e-05	4.76205
E230029C05Rik	0.200345	1.75508e-05	4.7557
Ubtf	0.0356358	1.75971e-05	4.75456
Tbc1d23	0.177364	1.77171e-05	4.75161
Dgkh	0.231086	1.8183e-05	4.74034
Ddx6	0.274186	1.82621e-05	4.73845
Itga1	0.405374	1.84252e-05	4.73459
Stat3	0.352745	1.87042e-05	4.72806
Vamp4	0.126223	1.87079e-05	4.72797
Slc40a1	0.171665	1.87099e-05	4.72793
Zc3hav1	0.162368	1.87711e-05	4.72651
Zup1	0.256584	1.88648e-05	4.72435
Lpin2	0.0692758	1.91303e-05	4.71828
Tet3	0.175271	1.96037e-05	4.70766
Arl4c	0.302719	1.96182e-05	4.70734
Stard8	0.163907	1.97677e-05	4.70404
Rc3h1	0.04605	1.97821e-05	4.70373
Rbm25	0.342494	2.01613e-05	4.69548
Cyyr1	0.378642	2.03437e-05	4.69157
Cd36	0.452625	2.03627e-05	4.69116
Glrx	0.0902666	2.05814e-05	4.68652
Hip1	0.221533	2.06342e-05	4.68541
Mex3b	0.274186	2.11409e-05	4.67488
Hmgb2	0.515725	2.12293e-05	4.67306
Rasgrp2	0.224061	2.12782e-05	4.67207
Eif4e2	0.0513091	2.13781e-05	4.67003
Nfatc3	0.17633	2.16916e-05	4.66371
Pex16	0.00138831	2.1881e-05	4.65993
Eloa	0.0916843	2.20059e-05	4.65746
Iqsec1	0.0132033	2.23989e-05	4.64977
Akap12	0.191013	2.25536e-05	4.64678
Hspa4	0.0085874	2.27715e-05	4.64261
Nfat5	0.207594	2.29216e-05	4.63976
Rassf3	0.302209	2.3288e-05	4.63287
Hspa1a	0.903963	2.33615e-05	4.6315
Sike1	0.101732	2.34225e-05	4.63037
Hnrnpul1	0.131026	2.35159e-05	4.62864
Nuak2	0.156994	2.37073e-05	4.62512
Aif1	0.437052	2.40081e-05	4.61964
Brd4	0.0157078	2.4128e-05	4.61748
Nfkb1	0.368716	2.42789e-05	4.61477
Hk2	0.242695	2.43858e-05	4.61286
Luc7l2	0.338724	2.44939e-05	4.61094
Ski	0.0603016	2.50051e-05	4.60197
Pbx2	0.0445212	2.50597e-05	4.60102
Sel1l	0.111509	2.54141e-05	4.59492
Ubap2l	0.161086	2.57051e-05	4.58998
Rapgef2	0.137544	2.58011e-05	4.58836
Sft2d2	0.153506	2.60025e-05	4.58499
Prpf39	0.200163	2.61191e-05	4.58304
Lst1	0.471776	2.64711e-05	4.57723
Myo7a	0.177081	2.65108e-05	4.57658
Ifi209	0.229792	2.67875e-05	4.57207
Glipr1	0.0472341	2.68504e-05	4.57105
Rnf144a	0.142416	2.71485e-05	4.56625
Dennd5a	0.243377	2.7558e-05	4.55975
Avl9	0.0197607	2.81e-05	4.55129
Rin3	0.191195	2.81513e-05	4.5505
Ifi44	0.0841863	2.82355e-05	4.5492
Tln1	0.368188	2.83048e-05	4.54814
Ncoa7	0.228326	2.84186e-05	4.5464
Tie1	0.285937	2.8483e-05	4.54541
Crybg1	0.00766029	2.91328e-05	4.53562
Havcr2	0.162653	2.96005e-05	4.5287
Ptcd3	0.00251889	2.96427e-05	4.52808
Srrm1	0.209967	3.00687e-05	4.52189
Tnks2	0.0716564	3.02055e-05	4.51991
P2rx4	0.227545	3.03588e-05	4.51772
Pdlim5	0.0830892	3.04019e-05	4.5171
Vamp3	0.132124	3.1045e-05	4.50801
Ppp1r2	0.324307	3.15961e-05	4.50037
Supt16	0.113745	3.21603e-05	4.49268
Epc1	0.137272	3.21632e-05	4.49264
Rhob	0.406638	3.21746e-05	4.49249
Setd5	0.108272	3.22063e-05	4.49206
Amotl1	0.181607	3.22372e-05	4.49164
Gimap1	0.341617	3.27123e-05	4.48529
Rasip1	0.231496	3.30765e-05	4.48048
Sptlc1	0.0256535	3.33563e-05	4.47682
Slc2a6	0.148666	3.35095e-05	4.47483
Zmiz1	0.0362999	3.37038e-05	4.47232
Pten	0.115587	3.39827e-05	4.46874
Pcgf3	0.0154223	3.44302e-05	4.46306
Pcf11	0.0564819	3.46023e-05	4.46089
Col4a2	0.0501079	3.53398e-05	4.45174
Csrp1	0.102914	3.55956e-05	4.4486
Pnrc1	0.124482	3.64388e-05	4.43844
Smad7	0.198458	3.65342e-05	4.4373
Smarce1	0.0438471	3.68505e-05	4.43356
Rhof	0.120093	3.70519e-05	4.43119
Cs	0.018632	3.74829e-05	4.42617
Calm1	0.559084	3.77048e-05	4.4236
Tank	0.239057	3.85396e-05	4.41409
Tcf20	0.0167035	3.85965e-05	4.41345
Pcdh17	0.383331	3.90223e-05	4.40869
Pnisr	0.114421	3.93596e-05	4.40495
Atp6v0d1	0.0392735	3.98205e-05	4.39989
Rgl1	0.249569	4.00799e-05	4.39707
Tbc1d20	0.0270335	4.01889e-05	4.39589
Paxbp1	0.175271	4.02507e-05	4.39523
Sf3b1	0.274735	4.05061e-05	4.39248
Poglut1	0.157999	4.06146e-05	4.39132
Slf2	0.05962	4.08015e-05	4.38932
Zmynd8	0.0603016	4.10184e-05	4.38702
Gtf2f1	0.0391115	4.12508e-05	4.38457
Gtpbp4	0.10337	4.12652e-05	4.38442
Crebrf	0.176914	4.13883e-05	4.38312
Irf1	0.435456	4.18078e-05	4.37874
Plod1	0.219627	4.19424e-05	4.37735
Usp48	0.0714448	4.2385e-05	4.37279
Dapp1	0.306041	4.24851e-05	4.37176
1810026B05Rik	0.200345	4.25326e-05	4.37128
Fabp4	0.446271	4.31409e-05	4.36511
N4bp2l2	0.154069	4.40003e-05	4.35654
Ctla2a	0.306498	4.42355e-05	4.35423
Cyth4	0.239565	4.45378e-05	4.35127
Ggta1	0.153292	4.47112e-05	4.34958
Gcnt2	0.0315354	4.53674e-05	4.34326
Il4ra	0.2679	4.57329e-05	4.33977
Fes	0.166547	4.62501e-05	4.33489
Smg1	0.226952	4.62648e-05	4.33475
Fgd2	0.230234	4.873e-05	4.3122
Crlf3	0.297382	4.91312e-05	4.30864
Pxn	0.121782	4.94735e-05	4.30563
Fez2	0.128024	4.95199e-05	4.30522
Zfp516	0.0684079	5.01265e-05	4.29993
Taok3	0.0480092	5.04073e-05	4.29751
Wac	0.0982062	5.07215e-05	4.29481
Pwwp3a	0.00577446	5.10006e-05	4.29242
Plbd1	0.249184	5.12351e-05	4.29043
Dock8	0.191013	5.18032e-05	4.28564
Braf	0.0523217	5.18408e-05	4.28533
Eno3	0.372077	5.23215e-05	4.28132
Zmiz2	0.158935	5.23326e-05	4.28123
Rps6kb1	0.0987563	5.23996e-05	4.28067
Zfp217	0.0853432	5.25599e-05	4.27935
Max	0.057869	5.25724e-05	4.27924
Stard9	0.286193	5.31606e-05	4.27441
Mgat2	0.0160972	5.34096e-05	4.27238
Cdc42se1	0.0557914	5.36022e-05	4.27082
Zfp710	0.0780058	5.37435e-05	4.26967
Gfod1	0.217331	5.44595e-05	4.26393
Maml3	0.030535	5.52031e-05	4.25804
Man2a1	0.112162	5.53476e-05	4.2569
Hnrnph1	0.15258	5.56788e-05	4.25431
Taok2	0.108948	5.61235e-05	4.25086
Elf4	0.199744	5.67765e-05	4.24583
Tra2a	0.309079	5.77571e-05	4.23839
Clec14a	0.338991	5.79451e-05	4.23698
Cmtm7	0.193116	5.83848e-05	4.2337
Zbtb18	0.115264	5.90336e-05	4.2289
Tmcc1	0.156809	6.05855e-05	4.21763
Map3k8	0.249379	6.06568e-05	4.21712
Strn3	0.0151305	6.10889e-05	4.21404
Pde4b	0.300455	6.12272e-05	4.21306
Pggt1b	0.109862	6.13089e-05	4.21248
Smchd1	0.224474	6.20267e-05	4.20742
Itpripl2	0.220989	6.22044e-05	4.20618
Ggnbp2	0.0394695	6.22057e-05	4.20617
Usp18	0.0937349	6.25123e-05	4.20403
Rbm15	0.0131662	6.30074e-05	4.20061
Topors	0.0154223	6.33949e-05	4.19795
G3bp2	0.00399928	6.34732e-05	4.19741
Ap3d1	0.117478	6.38073e-05	4.19513
Ccl4	1.13832	6.38685e-05	4.19471
Rc3h2	0.0994721	6.44414e-05	4.19083
Lgals3	0.349982	6.48677e-05	4.18797
H2-DMa	0.234486	6.49404e-05	4.18748
Clip1	0.00555995	6.5126e-05	4.18625
Hexim1	0.148296	6.52181e-05	4.18563
Ccdc86	0.103339	6.72932e-05	4.17203
Srsf11	0.219074	6.73327e-05	4.17177
Jpt1	0.098688	6.7443e-05	4.17106
Ppp1r12c	0.0472341	6.77156e-05	4.16931
Vcl	0.076549	6.89686e-05	4.16135
Itch	0.0731811	6.99081e-05	4.15547
Ifit2	0.456961	7.0183e-05	4.15377
Cyp26b1	0.772839	7.11123e-05	4.14806
Ctsd	0.516024	7.22514e-05	4.14115
Kctd10	0.063017	7.3915e-05	4.13127
Slc12a6	0.161828	7.69937e-05	4.11354
Vps13c	0.0998034	7.79587e-05	4.10814
Cpeb2	0.0787809	7.824e-05	4.10657
Mapk1	0.00894978	7.99299e-05	4.09729
Calu	0.0283465	8.07702e-05	4.09275
Hsph1	0.235089	8.08057e-05	4.09256
Hook3	0.173592	8.13175e-05	4.08982
Slc9a9	0.187922	8.17094e-05	4.08773
Ppil4	0.0364903	8.23329e-05	4.08443
Itpr1	0.102827	8.37113e-05	4.07722
Sinhcaf	0.0572438	8.45436e-05	4.07292
Cd69	0.226662	8.65957e-05	4.0625
Msr1	0.319277	8.90205e-05	4.05051
Lsm14a	0.0293171	8.97387e-05	4.04702
Twistnb	0.0260735	8.99876e-05	4.04582
Dtx3l	0.127219	9.02214e-05	4.04469
Lrch4	0.1749	9.16814e-05	4.03772
Dock9	0.0303758	9.2844e-05	4.03225
Susd6	0.0820135	9.49588e-05	4.02246
Rlf	0.155263	9.62573e-05	4.01657
Washc1	0.0691386	9.74546e-05	4.0112
Mllt6	0.109829	9.76501e-05	4.01033
Tut4	0.0585467	9.78631e-05	4.00938
Pdgfb	0.198192	9.79863e-05	4.00883
Etnk1	0.195203	0.000100125	3.99946
Tagap	0.173316	0.000100721	3.99688
Zfand5	0.363583	0.000100965	3.99583
Helz	0.150939	0.000101211	3.99477
Specc1	0.0390765	0.00010128	3.99447
Exoc6	0.0365582	0.000102814	3.98795
Csf2rb2	0.145536	0.000102908	3.98755
Mertk	0.19589	0.000102912	3.98754
Lyn	0.264883	0.000103153	3.98652
Klf10	0.129821	0.000104269	3.98185
Nova2	0.159523	0.000104524	3.98078
Map3k2	0.000117931	0.000104949	3.97902
Cpsf7	0.133641	0.000105766	3.97565
Isy1	0.0687683	0.000106075	3.97439
Mindy2	0.0246033	0.000106176	3.97397
Ddx3y	0.219932	0.000107985	3.96664
Fmo5	0.0333244	0.000109105	3.96216
Phactr2	0.182191	0.000110875	3.95516
Dnajb1	0.320572	0.000111855	3.95134
Sipa1	0.224532	0.000112449	3.94905
Plpbp	0.0102409	0.000113416	3.94533
Dnmt3a	0.0591747	0.000113686	3.94429
Itprid2	0.0780058	0.000114118	3.94264
Dpy19l1	0.198925	0.000114272	3.94206
Ube2d3	0.262199	0.000114767	3.94018
Lactb	0.205694	0.000116231	3.93468
Fam120a	0.0300436	0.00011634	3.93427
Gclc	0.0462441	0.000117833	3.92873
Phf21a	0.0936993	0.000122235	3.9128
Calcrl	0.39248	0.000125338	3.90192
Vsir	0.233335	0.000125603	3.901
Man2b1	0.256491	0.00012708	3.89592
Scmh1	0.00138831	0.000132338	3.87831
Apool	0.0102409	0.000132911	3.87644
Rab5c	0.116703	0.000135267	3.86881
Tgfbr3	0.217926	0.000135684	3.86747
C1qtnf1	0.174499	0.000136743	3.86409
Emc2	0.046881	0.000137279	3.8624
Vcpip1	0.0866349	0.000137932	3.86033
Ifi27l2a	0.181502	0.000138187	3.85953
Hmox1	0.171417	0.000139954	3.85402
Sbno2	0.307901	0.000141592	3.84896
Tpbgl	0.352883	0.000141756	3.84846
Nfkbie	0.175271	0.000142414	3.84645
R3hdm1	0.172101	0.00014257	3.84597
Nudt3	0.0121808	0.000146695	3.83359
Ifi35	0.00492563	0.000147886	3.83007
Prkx	0.0831248	0.000148156	3.82928
Cyth3	0.193756	0.000153319	3.8144
Ucp2	0.218761	0.000156376	3.80583
Swt1	0.0699828	0.000157764	3.80199
Rsrc2	0.18484	0.000157902	3.80161
Plekhb2	0.10698	0.000159483	3.79728
Sec24b	0.0526093	0.000159988	3.79591
Arf4	0.0207231	0.000161013	3.79314
U2surp	0.004249	0.000162375	3.78948
Klc1	0.206387	0.000162519	3.7891
Ttc7	0.0498808	0.000163605	3.7862
Lipa	0.142993	0.000165028	3.78244
Gdi2	0.247789	0.000168687	3.77292
Akap8	0.0470167	0.000169507	3.77081
Rcn1	0.0468158	0.000171207	3.76648
Sh3glb1	0.375203	0.000172416	3.76342
Rab5a	0.0351678	0.000174088	3.75923
Ube2l3	0.0644084	0.000175403	3.75596
Dhx15	0.107304	0.000178508	3.74834
Efnb2	0.264883	0.000179111	3.74688
Srsf2	0.20381	0.000181416	3.74133
Appl1	0.102827	0.000181897	3.74017
Ube2d2a	0.0138494	0.000182536	3.73865
Itga9	0.0534356	0.000184104	3.73494
Cdk9	0.0393329	0.000186604	3.72908
Prkch	0.240786	0.000189102	3.7233
Car8	0.0392735	0.000190831	3.71935
Cltc	0.287395	0.000193471	3.71338
Ap2s1	0.0842992	0.000194119	3.71193
Gsr	0.113116	0.000195579	3.70868
Atp8a1	0.18684	0.00019829	3.7027
G3bp1	0.110732	0.000198568	3.70209
Gusb	0.226922	0.000199437	3.70019
Cpb1	0.354653	0.000199664	3.6997
Srrm2	0.357733	0.000200709	3.69743
Tapbp	0.214969	0.000201276	3.69621
Ramp2	0.324987	0.000203614	3.69119
Gigyf1	0.0157641	0.000205378	3.68745
Klf4	0.276312	0.000207421	3.68315
Rcbtb2	0.0797877	0.000208213	3.68149
Zfp445	0.0667409	0.00020877	3.68033
Rock2	0.137401	0.000213035	3.67155
Wars	0.0770214	0.000217734	3.66207
Hexa	0.121125	0.000219264	3.65903
Hipk1	0.00623292	0.000219443	3.65868
Snx7	0.0306898	0.000221474	3.65468
Polb	0.152535	0.000221491	3.65464
Amdhd2	0.0687683	0.00022372	3.6503
Arhgef15	0.240492	0.000225484	3.64688
Pear1	0.182818	0.00022701	3.64396
Gbf1	0.0314036	0.000234275	3.63027
Try5	0.337144	0.000236066	3.62697
Map3k7	0.0797877	0.000238112	3.62322
Sgms1	0.188743	0.000239179	3.62128
Pex11b	0.0107948	0.000239329	3.62101
Kdm4a	0.00577446	0.000241685	3.61675
Tug1	0.118149	0.000245381	3.61016
Ankrd13a	0.086565	0.000246045	3.60899
AI662270	0.201167	0.00024643	3.60831
Cd84	0.239882	0.000247166	3.60701
Dok1	0.188897	0.000249536	3.60287
Taf1d	0.10857	0.000251389	3.59965
Zmym5	0.00299384	0.000252863	3.59711
Map3k14	0.198393	0.000255186	3.59314
Glg1	0.00492563	0.000256216	3.59139
Mob3a	0.1648	0.000257524	3.58918
Ywhah	0.00670175	0.000258165	3.5881
Hacd4	0.00196163	0.000260428	3.58431
BC005537	0.287873	0.000260907	3.58351
Il3ra	0.192865	0.000262262	3.58127
Ogt	0.112967	0.000264672	3.57729
Zfp592	0.112691	0.000265475	3.57598
Fbxo38	0.0135687	0.000266375	3.57451
Jak2	0.27298	0.000269364	3.56966
Ap2a2	0.207175	0.000271547	3.56616
Zfp36l2	0.581246	0.000273115	3.56365
Pcbp1	0.0528354	0.000275964	3.55915
Pds5a	0.232258	0.000279656	3.55338
Capzb	0.206776	0.000283964	3.54674
Per1	0.112415	0.000284371	3.54611
Hivep1	0.129847	0.000286575	3.54276
Pias1	0.0851692	0.00028901	3.53909
Scpep1	0.108879	0.000291171	3.53585
Lats2	0.0229974	0.000291578	3.53525
Tcirg1	0.0667062	0.00029222	3.53429
Abcc5	0.044307	0.000296747	3.52761
Abi1	0.215587	0.000297088	3.52712
Vps4b	0.00930433	0.000300046	3.52281
Kctd12b	0.230234	0.000305948	3.51435
Ibtk	0.0249794	0.000306429	3.51367
H2-Q7	0.299974	0.000307559	3.51207
Il1rn	0.296269	0.000321945	3.49222
Selenok	0.000239875	0.000325287	3.48773
Cd274	0.362162	0.000330768	3.48048
Mib1	0.0984924	0.000336908	3.47249
Cdc42ep2	0.171301	0.000337097	3.47225
Ccser2	0.0142722	0.000344804	3.46243
Abr	0.0614447	0.000345513	3.46154
Tmod3	0.181269	0.000348516	3.45778
Trip4	0.0197607	0.000349772	3.45622
Casp8	0.0288362	0.000352352	3.45302
Pwwp2a	0.10698	0.000353925	3.45109
Oip5os1	0.287682	0.000354041	3.45095
Plk3	0.294736	0.000355683	3.44894
Ipo7	0.0391456	0.000363282	3.43976
Vps35	0.0233059	0.000364303	3.43854
Baz2a	0.0466901	0.000365737	3.43683
Ahr	0.173911	0.000366503	3.43592
Stxbp3	0.0923496	0.000369029	3.43294
P4ha1	0.0695192	0.000369321	3.4326
Phf23	0.0553453	0.000370252	3.4315
Bdp1	0.123124	0.000370733	3.43094
Rabgap1l	0.171198	0.00037107	3.43054
Cspp1	0.120989	0.000374351	3.42672
Ppwd1	0.0417396	0.000376531	3.4242
Ripk1	0.00577446	0.000376958	3.42371
Pld4	0.194114	0.000380028	3.42018
Scarb1	0.00035439	0.000387521	3.4117
Itsn2	0.240191	0.000389658	3.40932
Ctcf	0.0734883	0.000401121	3.39672
Usf3	0.0859457	0.000401207	3.39663
Dcaf12	0.00626522	0.000402238	3.39552
Grina	0.0417396	0.000404299	3.3933
Sirpa	0.148378	0.000414156	3.38284
Atxn7	0.0470872	0.000415159	3.38179
Mdm4	0.0341734	0.000421296	3.37541
Klhl24	0.162103	0.000429578	3.36696
Peli1	0.162725	0.000430408	3.36612
Stat1	0.326476	0.000437004	3.35951
Msrb3	0.132197	0.000442226	3.35436
Vav3	0.204259	0.000448224	3.3485
Arnt	0.0362751	0.000454633	3.34234
2510009E07Rik	0.0445212	0.0004592	3.338
Hmgxb3	0.109793	0.000464673	3.33285
Tbc1d14	0.0916114	0.0004698	3.32809
Osbpl8	0.131747	0.000470339	3.32759
Jarid2	0.209232	0.000471288	3.32671
Ppp4r3a	0.0167383	0.000473866	3.32434
Leprotl1	0.0711142	0.000474363	3.32389
Zfp507	0.018816	0.000478549	3.32007
Bst2	0.364513	0.000483008	3.31605
Ctsl	0.181233	0.000490408	3.30944
Zbtb46	0.174499	0.000491204	3.30874
Mgat4a	0.156515	0.000492411	3.30767
Lrrk2	0.139306	0.000494622	3.30573
Hnrnpll	0.0770214	0.000499294	3.30164
Ap4m1	0.00138831	0.000500228	3.30083
Dhx8	0.0695192	0.000506276	3.29561
Parvb	0.153292	0.000509193	3.29312
Sgpp1	0.182966	0.000509576	3.29279
Cdv3	0.203709	0.000514138	3.28892
Zc3h4	0.00138831	0.000516948	3.28655
Dlc1	0.157638	0.000517677	3.28594
Gigyf2	0.0394434	0.000520613	3.28349
Fndc3a	0.0262754	0.000524614	3.28016
Mapkap1	0.0417396	0.000524909	3.27992
Tgfbr1	0.244968	0.000530714	3.27514
Taf15	0.0627378	0.000532532	3.27365
Piezo1	0.1471	0.000540943	3.26685
Klhdc4	0.0445605	0.000543799	3.26456
Hps3	0.181768	0.000544202	3.26424
Med13	0.131352	0.000552661	3.25754
Tnrc6a	0.0621485	0.000555164	3.25558
Mcm3	0.142544	0.000559297	3.25236
Gm49336	0.00196163	0.000564344	3.24846
H2afz	0.478371	0.000567341	3.24616
Ppp6r3	0.0642125	0.000568483	3.24528
Smap2	0.253454	0.000570048	3.24409
Tada1	0.0360416	0.00058153	3.23543
Mphosph10	0.124564	0.000583719	3.2338
Cep170	0.145695	0.000596542	3.22436
Sec11c	0.110018	0.000604444	3.21864
Foxn2	0.17077	0.000609126	3.21529
Trerf1	0.140946	0.000615135	3.21103
Tfe3	0.0747096	0.000622865	3.20561
Mdn1	0.0980925	0.000622928	3.20556
Atp2b4	0.19589	0.000628998	3.20135
Tet2	0.132482	0.000633054	3.19856
Htra2	0.145658	0.000636339	3.19631
Camta2	0.167245	0.000650596	3.18669
Tmf1	0.0731811	0.000657739	3.18195
Cela3b	0.529751	0.000659124	3.18103
Gid8	0.00421717	0.00066222	3.179
Ppp1r9b	0.102524	0.000666762	3.17603
Gla	0.168345	0.000671679	3.17284
Bahd1	0.144102	0.000673655	3.17156
Tnrc6b	0.1328	0.00068891	3.16184
Kras	0.230893	0.000694136	3.15856
Sin3a	0.0112241	0.000699092	3.15547
Ppp4r1	0.024742	0.000705931	3.15124
Cacul1	0.0264721	0.00070764	3.15019
Grk6	0.160523	0.000708944	3.14939
Ppp3r1	0.046881	0.000710268	3.14858
Osbpl9	0.0710816	0.000711892	3.14759
Eif3a	0.260292	0.000712783	3.14704
Alkbh1	0.0825616	0.00071638	3.14486
She	0.157812	0.000727891	3.13793
Tmem106a	0.202082	0.000729608	3.13691
Ywhab	0.195491	0.00073447	3.13403
Srrt	0.0631435	0.000735819	3.13323
Mbd1	0.13483	0.000740437	3.13051
Helz2	0.125121	0.000742916	3.12906
Lhfpl2	0.252613	0.000747613	3.12632
Cab39	0.15978	0.000753839	3.12272
Timp3	0.579189	0.000757253	3.12076
Sun2	0.0923122	0.000758272	3.12018
Prkacb	0.018632	0.000759612	3.11941
Arhgef7	0.0332047	0.000760399	3.11896
Sgk3	0.152671	0.000761272	3.11846
Tpp2	0.221118	0.000766898	3.11526
Plekhf2	0.0333244	0.000768	3.11464
Pnlip	0.562345	0.000769402	3.11385
Bptf	0.0714881	0.000770805	3.11306
Ptgs1	0.196745	0.000774213	3.11114
Rap1a	0.183256	0.000775871	3.11021
Yeats4	0.0322609	0.000776487	3.10987
Lmo4	0.0215369	0.000784015	3.10568
Ubr1	0.0803119	0.000795127	3.09956
Zcchc24	0.195013	0.000796261	3.09894
Parp3	0.142666	0.000797336	3.09836
Stx16	0.00894978	0.000808855	3.09213
Setd2	0.0816042	0.00080922	3.09193
Try4	0.483389	0.000810556	3.09122
Ubn1	0.190585	0.000819562	3.08642
Hnrnpdl	0.0533004	0.000829649	3.08111
Zc3h13	0.0670574	0.000833689	3.079
Erbin	0.0697889	0.000834047	3.07881
Birc2	0.083005	0.000842998	3.07417
Foxn3	0.255751	0.000854762	3.06815
Pgd	0.0339776	0.00086519	3.06289
Rab11fip1	0.0780058	0.000878669	3.05617
2023-09-07	0.196519	0.000879558	3.05574
Atp6v0b	0.197579	0.000884607	3.05325
Myh9	0.322042	0.000887482	3.05184
Csnk1g2	0.021937	0.000888605	3.05129
Stk10	0.191013	0.000898674	3.0464
Tbc1d9	0.179792	0.000902599	3.0445
Hnrnpm	0.0165689	0.000904347	3.04367
Capza2	0.136528	0.000914007	3.03905
Rcan1	0.103907	0.000944094	3.02498
Ipmk	0.00754824	0.000950098	3.02223
Prrc2c	0.24502	0.000961659	3.01698
Nfkbib	0.044446	0.00096444	3.01573
Pfkp	0.10809	0.000965986	3.01503
Ube2l6	0.0642125	0.000970591	3.01296
Wsb1	0.139195	0.00097162	3.0125
Arih1	0.0192105	0.0009735	3.01166
Rasal2	0.18114	0.000980191	3.00869
Ass1	0.177081	0.00100226	2.99902
Pot1b	0.201167	0.00101233	2.99468
Dnm2	0.0391456	0.0010252	2.98919
Ltbp4	0.104175	0.00103359	2.98565
St3gal1	0.137883	0.00103374	2.98559
Arid4b	0.0225697	0.00103494	2.98509
Cdkn1b	0.103615	0.00103698	2.98423
Ncbp3	0.0916114	0.00103764	2.98395
Nans	0.0495623	0.0010419	2.98218
Nrd1	0.176776	0.0010527	2.97769
Madd	0.149953	0.00105313	2.97752
Manea	0.087202	0.00107391	2.96903
Emsy	0.153816	0.00109406	2.96096
Atxn2	0.0368135	0.00112235	2.94987
Baz2b	0.152728	0.0011386	2.94363
Atad2b	0.180479	0.00113955	2.94327
Plxna2	0.270925	0.0011718	2.93115
Tiam1	0.160893	0.00118589	2.92596
Mier1	0.0589074	0.00119743	2.92175
Sod1	0.0725113	0.00120042	2.92067
Lrp1	0.0498808	0.00120182	2.92016
Atrx	0.250369	0.00120271	2.91984
Kpna1	0.0557258	0.00120926	2.91748
Atp6v0a1	0.135769	0.00120939	2.91744
Abca7	0.118929	0.00121643	2.91491
Zfc3h1	0.178132	0.0012241	2.91218
Fmnl2	0.1631	0.00123467	2.90845
Slc29a1	0.183977	0.00123878	2.90701
Pnliprp1	0.258877	0.0012436	2.90532
Degs1	0.138087	0.00124712	2.90409
Nid1	0.133114	0.00125558	2.90115
Armc8	0.0389267	0.00126135	2.89916
Pecam1	0.180852	0.00126512	2.89787
Tsc1	0.0501079	0.00131228	2.88197
Chm	0.0501079	0.00131228	2.88197
Kat6a	0.0982518	0.00133179	2.87556
Ints11	0.0112241	0.00133608	2.87417
Cic	0.0124432	0.00135191	2.86905
Ppp6r1	0.0337714	0.00137138	2.86284
Sntb2	0.120728	0.00139536	2.85531
Arpc3	0.29523	0.00139937	2.85407
Slmap	0.0622007	0.00140019	2.85381
Plekha3	0.0332047	0.00140229	2.85316
Abl2	0.0334408	0.00141374	2.84963
Soat1	0.195013	0.001424	2.84649
Gm43813	0.18684	0.00143728	2.84246
Trim12a	0.164342	0.00144762	2.83935
Mapre1	0.1282	0.00144914	2.83889
Ppp2r2a	0.0513091	0.0014495	2.83878
Ifit3	0.36259	0.00145207	2.83801
Pigs	0.00196163	0.00146426	2.83438
Mir99ahg	0.0312683	0.00149246	2.8261
Icam1	0.217718	0.00149311	2.82591
Taok1	0.236598	0.00149496	2.82537
Ubc	0.483365	0.00152484	2.81678
mt-Atp8	0.215286	0.00155165	2.80921
Camsap2	0.00894978	0.00156083	2.80664
Cd2bp2	0.0131662	0.00157568	2.80253
Dock4	0.196302	0.00159239	2.79795
Ykt6	0.0102409	0.00161571	2.79164
Anp32b	0.0351498	0.00161941	2.79064
Atp6ap1	0.00816331	0.00162788	2.78838
Syncrip	0.118866	0.00162808	2.78832
Senp1	0.0825616	0.00164891	2.7828
Map2k4	0.0820135	0.00166143	2.77952
Ifngr1	0.0157641	0.00168336	2.77382
Bbx	0.0720803	0.00169695	2.77033
Add3	0.254412	0.00172091	2.76424
5031439G07Rik	0.0901132	0.00172564	2.76305
Serpina3g	0.130032	0.0017334	2.7611
Cds2	0.00555995	0.00174645	2.75784
Znrf1	0.174574	0.00176288	2.75378
Ddx21	0.145729	0.00176718	2.75272
Gbp7	0.220166	0.00178097	2.74934
Nipa2	0.0963696	0.00178807	2.74762
Rbm33	0.0308403	0.00179554	2.7458
Heca	0.178374	0.00185608	2.7314
Tap1	0.172864	0.00185817	2.73091
Usp15	0.0311294	0.00186178	2.73007
Ythdf2	0.0517899	0.00189879	2.72152
Tuba1a	0.0484286	0.00190381	2.72038
Sdhaf1	0.0390036	0.00190397	2.72034
Atxn1	0.0417396	0.00190487	2.72014
Parp8	0.0583146	0.00190621	2.71983
Marveld1	0.0923122	0.00192912	2.71464
Clec1a	0.277005	0.00193349	2.71366
Oga	0.0710816	0.00193388	2.71357
Ubn2	0.0501079	0.00197725	2.70394
Trim8	0.00035439	0.0019883	2.70152
Tanc1	0.0649965	0.00199192	2.70073
Zfp800	0.084757	0.00200104	2.69874
Heg1	0.306995	0.0020102	2.69676
Mapk8	0.0159871	0.00201693	2.69531
Kctd20	0.0159871	0.00201693	2.69531
H2-T23	0.264883	0.00202043	2.69456
Parg	0.00410075	0.00202732	2.69308
Neu1	0.121371	0.0020291	2.6927
Twf1	0.000621359	0.0020373	2.69095
Cpsf6	0.114799	0.00204679	2.68893
Nsun6	0.155911	0.00207777	2.6824
Colgalt1	0.0184827	0.0020843	2.68104
Tnip1	0.0365582	0.00209148	2.67955
Zzef1	0.0495623	0.00211154	2.6754
Apobec3	0.0505697	0.00216984	2.66357
Dennd6a	0.0366245	0.00218358	2.66083
Nab1	0.219238	0.00220632	2.65633
Arl5b	0.120728	0.00221709	2.65422
Bcl10	0.237484	0.00222489	2.65269
Nfil3	0.12696	0.00223225	2.65126
Cntrl	0.114601	0.00225523	2.64681
Mapk8ip3	0.00802855	0.00227581	2.64286
Coro1c	0.0853432	0.0022891	2.64034
Idi1	0.0142722	0.00232676	2.63325
Atp6v0c	0.281604	0.00233378	2.63194
Pmvk	0.0417396	0.00233392	2.63191
Clip2	0.087202	0.00233976	2.63083
Ccdc80	0.15474	0.00235304	2.62837
Nol4l	0.128751	0.00235966	2.62715
E4f1	0.0360416	0.0023755	2.62425
Fhod1	0.132586	0.00238035	2.62336
H2-D1	0.272323	0.0024008	2.61964
Mysm1	0.0760891	0.00240165	2.61949
Nup50	0.0549848	0.00243625	2.61328
Top1	0.151383	0.00249872	2.60228
5430405H02Rik	0.018816	0.00257071	2.58995
Axl	0.161828	0.00259025	2.58666
Cdc34	0.044446	0.00260116	2.58483
Pitpna	0.204259	0.00261164	2.58309
Kcnb1	0.237484	0.00263841	2.57866
Slu7	0.00102151	0.00264933	2.57686
Diaph1	0.0857027	0.00265169	2.57648
Kitl	0.0514249	0.00266214	2.57477
Kctd2	0.0951982	0.00269243	2.56986
Sec14l1	0.0963696	0.0027179	2.56577
Plekha2	0.0128283	0.00273131	2.56363
Sh2b3	0.136783	0.00273696	2.56273
Ckb	0.142481	0.0027563	2.55967
Samd4b	0.00856121	0.00281281	2.55086
Cd200	0.1631	0.00282071	2.54964
Gabpa	0.0916114	0.00287314	2.54164
Arhgef40	0.129243	0.00290083	2.53748
Taf1	0.0262754	0.00291224	2.53577
Fxr1	0.00717893	0.00293957	2.53172
Etv6	0.00460006	0.00294401	2.53106
Rptor	0.0389267	0.00295392	2.5296
Sik1	0.141695	0.00295564	2.52935
Mllt10	0.017047	0.00298839	2.52456
Ifih1	0.0150714	0.00306094	2.51415
Hnrnpl	0.117901	0.00308646	2.51054
Nlrc5	0.161828	0.0031355	2.50369
Rassf5	0.1471	0.00316328	2.49986
Lypla1	0.0154223	0.00316598	2.49949
Vti1a	0.061104	0.00322111	2.49199
Nfatc1	0.121125	0.0032243	2.49156
Srsf3	0.127961	0.00323614	2.48997
Cop1	0.0266639	0.00324478	2.48881
Arhgap12	0.0283166	0.00328397	2.4836
Ccz1	0.0283166	0.0033037	2.481
Cpa1	0.38152	0.00335867	2.47383
Isg15	0.646353	0.00336773	2.47266
Rad23a	0.00691022	0.00339785	2.4688
Gsap	0.117512	0.00341327	2.46683
Fbxo11	0.0820473	0.00341914	2.46608
Apaf1	0.0967462	0.00343164	2.4645
2900097C17Rik	0.0625737	0.00343549	2.46401
Rif1	0.0924671	0.00345449	2.46162
Ube2g2	0.0695192	0.00346143	2.46074
Gsto1	0.192282	0.00346367	2.46046
Ppm1h	0.107761	0.00353385	2.45175
Gmfb	0.0661311	0.00360023	2.44367
Stat2	0.10058	0.00361439	2.44196
Rlim	0.132394	0.00364425	2.43839
Bak1	0.0389657	0.00364902	2.43782
Rsbn1l	0.118527	0.0036569	2.43689
Gtpbp1	0.0997269	0.00366561	2.43585
Gnb1	0.130496	0.00367968	2.43419
Dmxl1	0.0511959	0.00369645	2.43222
Impact	0.190775	0.00369844	2.43198
Phlpp1	0.109793	0.00371741	2.42976
Phip	0.0745968	0.00379867	2.42037
Ugcg	0.226474	0.00380537	2.4196
Smg5	0.131352	0.00381084	2.41898
Mbtd1	0.0392427	0.00384373	2.41525
Morc3	0.16424	0.00384571	2.41502
Zfp608	0.0216528	0.00387132	2.41214
Smndc1	0.0177064	0.0039078	2.40807
Cmip	0.0312683	0.00391706	2.40704
Smg7	0.000917612	0.00401968	2.39581
Lbh	0.197111	0.00404663	2.39291
Fam172a	0.0120478	0.00405272	2.39225
St3gal6	0.0120478	0.00405272	2.39225
Cfl1	0.308686	0.00407523	2.38985
Tbck	0.00802855	0.00413297	2.38374
Mex3c	0.0120478	0.00415696	2.38122
Clasp1	0.0362751	0.00416147	2.38075
Cish	0.0252103	0.00416387	2.3805
Smc6	0.233212	0.00419435	2.37734
Clk4	0.0644966	0.00419457	2.37731
Sub1	0.245081	0.00420891	2.37583
Maff	0.0191398	0.00427176	2.36939
Arhgap26	0.125725	0.0042748	2.36908
Aff1	0.112542	0.00436004	2.36051
mt-Nd6	0.156809	0.00440102	2.35645
Irak2	0.206495	0.00443542	2.35306
Ccnt1	0.173667	0.00453642	2.34329
Htt	0.0663647	0.00462601	2.33479
Clec1b	0.231086	0.00466794	2.33087
Gpd1l	0.128981	0.00472375	2.32571
Cdc73	0.0840872	0.0047446	2.3238
Tmem168	0.0529129	0.00475117	2.3232
Acin1	0.0956247	0.00483382	2.31571
Tbc1d15	0.0390036	0.00484929	2.31432
Fbrsl1	0.0390036	0.00484929	2.31432
Esyt2	0.149572	0.00513094	2.2898
Aftph	0.0241733	0.00514102	2.28895
Tgif1	0.0237211	0.00533771	2.27264
Nup153	0.0775068	0.00539075	2.26835
Tnfsf10	0.18484	0.00539358	2.26812
Lmnb1	0.170696	0.0053937	2.26811
Xpo1	0.065087	0.00539924	2.26767
Kmt2a	0.0867754	0.00545098	2.26353
mt-Co2	0.383592	0.00547225	2.26183
Vps11	0.07234	0.00553629	2.25678
Hist1h1e	0.0627378	0.00558442	2.25302
Tango2	0.021937	0.00560639	2.25132
Tcn2	0.0598807	0.00560846	2.25116
Ehd1	0.0883802	0.00564287	2.2485
Mfhas1	0.0707271	0.0056772	2.24587
Mark2	0.04605	0.00578774	2.23749
Stip1	0.018108	0.00580324	2.23633
Triobp	0.0222132	0.00591543	2.22801
Washc4	0.165094	0.00592191	2.22754
Ppp4r3b	0.0393615	0.00596398	2.22446
Cep350	0.0655503	0.00604591	2.21854
Cep120	0.0808507	0.00608782	2.21554
Orai1	0.135472	0.00620005	2.2076
Nemf	0.0647291	0.00620678	2.20713
Nectin1	0.0894345	0.00629232	2.20119
4930523C07Rik	0.0794799	0.00634964	2.19725
Iqgap2	0.00733818	0.00635411	2.19695
Xrn2	0.0392427	0.00646737	2.18927
Rac1	0.192221	0.00648744	2.18793
Mycbp2	0.126536	0.0066629	2.17634
Taf7	0.0529129	0.00666723	2.17605
Sirt1	0.024742	0.00676756	2.16957
Zbtb1	0.024742	0.00676756	2.16957
Bmt2	0.148508	0.00680227	2.16735
Rps6ka3	0.132394	0.00680575	2.16712
Bcl6	0.0973095	0.0068851	2.16209
Nadk	0.0825616	0.00691594	2.16015
Asxl1	0.0443747	0.00694027	2.15862
Med16	0.0499927	0.00694034	2.15862
Srp54a	0.0498808	0.00696629	2.157
Grn	0.0702113	0.00697673	2.15635
Rap2a	0.13605	0.00713399	2.14667
Flii	0.010649	0.00714785	2.14582
Eva1b	0.0742628	0.00730223	2.13654
Ctrl	0.392935	0.00731345	2.13588
Atp11c	0.126297	0.00738465	2.13167
Dpysl3	0.128751	0.00742082	2.12955
Fam53b	0.105253	0.00757723	2.12049
Emilin1	0.153124	0.00760138	2.11911
Myo9b	0.0863079	0.00778455	2.10877
Rubcn	0.0244978	0.00791559	2.10152
Psmb9	0.201704	0.00800209	2.0968
Herc1	0.0967116	0.00825173	2.08346
Ppp1r37	0.010649	0.00832119	2.07981
Sp1	0.0899417	0.00845162	2.07306
Mef2d	0.0896211	0.00848179	2.07151
Cnot6	0.0642125	0.00874081	2.05845
Nfkbiz	0.299669	0.00884722	2.05319
Tpst2	0.0389657	0.00891891	2.04969
Herc4	0.141695	0.00898149	2.04665
Cxcl9	0.267794	0.00900885	2.04533
Galnt7	0.142666	0.00928091	2.03241
Slain2	0.052049	0.00929758	2.03163
Wapl	0.00657569	0.00932616	2.0303
Ncor1	0.159858	0.00933071	2.03009
Ptp4a2	0.210279	0.00937155	2.02819
Pnkp	0.0530712	0.00940493	2.02664
Fbxw11	0.0391115	0.00947588	2.02338
Srsf7	0.125509	0.00959373	2.01801
Cep83	0.0831248	0.00967361	2.01441
Cog5	0.00475104	0.0096944	2.01348
Rnf19b	0.174187	0.00988517	2.00502
Prpf4b	0.0619423	0.0099387	2.00267
Wdfy2	0.087202	0.00995137	2.00212
Prss2	0.645242	0.0100039	1.99983
Rps6ka1	0.148544	0.0100508	1.9978
Ube2q1	0.09175	0.0102597	1.98887
Ubfd1	0.0222132	0.0103085	1.9868
Mapre2	0.0782972	0.0104321	1.98163
Myo1c	0.0239501	0.010445	1.98109
Abracl	0.0769191	0.0105086	1.97846
Snn	0.176776	0.0106087	1.97434
Uba6	0.033554	0.0106734	1.9717
H2-K1	0.18774	0.0106858	1.97119
Ttc14	0.0252103	0.0107627	1.96808
Ankrd12	0.0916114	0.0108314	1.96531
Cyren	0.0585467	0.0112275	1.94972
Snrnp48	0.0158862	0.0112971	1.94703
Kpna3	0.0470872	0.0113468	1.94512
Pafah1b1	0.19242	0.0113567	1.94475
Dstyk	0.00146571	0.0114507	1.94117
Atxn7l3	0.024742	0.0114788	1.9401
Abi2	0.0361994	0.0115712	1.93662
Dbnl	0.0142722	0.011636	1.93419
Usp7	0.00345742	0.0116676	1.93302
Frmd8	0.00754824	0.0117635	1.92946
Sbf2	0.057869	0.0118146	1.92758
Tuba1b	0.048143	0.0119055	1.92425
Ddx46	0.123657	0.0120608	1.91863
Cbll1	0.0143406	0.0122064	1.91341
Crlf2	0.100171	0.0124838	1.90365
Ddhd1	0.0107948	0.0125685	1.90072
Gdi1	0.0183315	0.0127037	1.89607
Ostm1	0.105715	0.0127614	1.8941
Ddx17	0.0938961	0.0128631	1.89065
Bicral	0.00138831	0.0129895	1.88641
Ift88	0.00138831	0.0129895	1.88641
Stox2	0.0719202	0.0130766	1.88351
mt-Atp6	0.416805	0.0131094	1.88242
Smyd3	0.0959612	0.0132119	1.87903
Cdc14a	0.154535	0.0133157	1.87564
Nrbf2	0.018816	0.0136677	1.86431
Gm20559	0.117247	0.013918	1.85642
Idh1	0.018632	0.0139478	1.85549
Samd9l	0.0978291	0.0140905	1.85107
Calm2	0.0233444	0.0141449	1.8494
Sh3bp1	0.103907	0.0141774	1.8484
Ifngr2	0.061104	0.014203	1.84762
Klhl9	0.018632	0.0142695	1.84559
Eed	0.00196163	0.0144698	1.83954
Snrnp70	0.0195576	0.0145048	1.83849
Ywhaz	0.0516041	0.0145113	1.83829
Pdia3	0.0417396	0.0147906	1.83001
Kdm2b	0.144255	0.0148496	1.82829
Ric8b	0.0474703	0.0149114	1.82648
N4bp2l1	0.109754	0.0149418	1.8256
Ppp1r16a	0.00421717	0.0149718	1.82473
Xiap	0.102011	0.0150286	1.82308
H2-T22	0.0224818	0.0152715	1.81612
Ilf3	0.0286675	0.0153288	1.81449
Nptn	0.0796588	0.0153556	1.81373
Ivns1abp	0.00286545	0.0157322	1.80321
Tardbp	0.00038442	0.0157777	1.80196
Xaf1	0.0956679	0.0157877	1.80168
Rbm17	0.0319115	0.0157988	1.80138
Sec23b	0.0417396	0.016001	1.79585
Mafb	0.479806	0.0161614	1.79152
Pkm	0.186461	0.0162351	1.78955
Pitrm1	0.0131662	0.0162493	1.78916
Vrk1	0.158865	0.0163115	1.78751
Ptp4a3	0.113713	0.016464	1.78346
Sowahc	0.132956	0.0164688	1.78334
Cyfip1	0.0905298	0.01648	1.78304
Trib1	0.12754	0.0166072	1.7797
Dnmt1	0.0361216	0.0168748	1.77276
Nckipsd	0.0975544	0.0169999	1.76955
Fgfr1op2	0.0947321	0.017149	1.76576
Suz12	0.126639	0.0172947	1.76209
Csde1	0.0868358	0.0174281	1.75875
Polr2a	0.078357	0.0176345	1.75364
Zfp451	0.0340767	0.0176765	1.7526
4932438A13Rik	0.0830299	0.0177431	1.75097
Mms19	0.00705405	0.0178002	1.74958
Exosc3	0.00705405	0.0178002	1.74958
Hnrnph2	0.0930329	0.0178469	1.74844
Zbp1	0.0363488	0.0184693	1.73355
Arpc2	0.305095	0.018616	1.73011
Csnk1g3	0.0392112	0.0186851	1.7285
Hnrnpa0	0.000731582	0.0188108	1.72559
Dhx38	0.0780058	0.0191006	1.71895
Ddx58	0.117002	0.0191097	1.71875
Qrich1	0.0734045	0.0191309	1.71826
Trim25	0.0810567	0.0194174	1.71181
Riok3	0.100928	0.0194593	1.71087
Anapc15	0.103907	0.0194833	1.71034
1700025G04Rik	0.106659	0.019496	1.71005
Pi4ka	0.00508629	0.0195343	1.7092
Ensa	0.0342676	0.0196207	1.70729
Tbc1d5	0.0825616	0.0200883	1.69706
Rbck1	0.0227431	0.0201938	1.69478
Banp	0.0227431	0.0201938	1.69478
H3f3a	0.143296	0.0205179	1.68787
Gramd1a	0.0901132	0.0206601	1.68487
Rap1gds1	0.116703	0.0209099	1.67965
Rnf113a2	0.009899	0.0210669	1.6764
Rufy2	0.00754824	0.0211526	1.67464
mt-Nd2	0.485507	0.0212152	1.67335
Snap29	0.061104	0.0219524	1.65852
Apobec1	0.0663647	0.0223949	1.64985
Ddi2	0.0682792	0.0227975	1.64211
Pak2	0.00451026	0.0228176	1.64173
Aida	0.0342676	0.0231855	1.63478
Ccnd3	0.0799608	0.0232885	1.63286
Cd44	0.253584	0.0233705	1.63133
Fam102b	0.057869	0.024432	1.61204
Ing3	0.030535	0.0253599	1.59585
Irgm1	0.0103533	0.0254184	1.59485
Cmtr1	0.113484	0.0254722	1.59393
Atf4	0.139274	0.0255396	1.59279
Gxylt1	0.0663647	0.025542	1.59275
B4galt1	0.0473893	0.0256293	1.59126
Smg9	0.123978	0.0259373	1.58608
Nsun2	0.0143406	0.0263007	1.58003
Nipbl	0.176872	0.0265772	1.57549
Clps	0.41599	0.0270694	1.56752
Rin2	0.0831248	0.0273314	1.56334
Tgoln1	0.10539	0.0275765	1.55946
Sema4c	0.110732	0.0280197	1.55254
Golt1b	0.024742	0.0284121	1.5465
mt-Nd5	0.251648	0.0298944	1.52441
Arrb1	0.0909299	0.029905	1.52426
Safb2	0.12232	0.0299285	1.52391
Abcb7	0.0131662	0.0304118	1.51696
Hbb-bs	0.621558	0.0304263	1.51675
Adam10	0.0288362	0.0309875	1.50881
Ifitm2	0.271632	0.0321204	1.49322
Uggt1	0.00720762	0.0321385	1.49297
mt-Co1	0.155485	0.0325573	1.48735
Rhoa	0.181786	0.0326765	1.48576
Eif5	0.135769	0.0329154	1.4826
Pkn1	0.169051	0.0331862	1.47904
Gucd1	0.0363488	0.0339172	1.46958
Mfsd5	0.0613756	0.0341407	1.46673
Prpf18	0.0362751	0.0347455	1.4591
Rbm22	0.0154223	0.034812	1.45827
Hspa5	0.278192	0.0348911	1.45729
Socs4	0.0949841	0.035081	1.45493
Arhgef2	0.10698	0.0351086	1.45459
Necap2	0.0498808	0.0352253	1.45314
Cwf19l2	0.0442745	0.0354905	1.44989
Zdhhc20	0.0249794	0.0356828	1.44754
Snap23	0.0930329	0.0360207	1.44345
Creb1	0.0203484	0.0368798	1.43321
Pkd1	0.0303758	0.038132	1.41871
Cebpd	0.127353	0.0382383	1.4175
Wasf2	0.079166	0.0390941	1.40789
Slc29a3	0.0557258	0.0393849	1.40467
Kansl1	0.127099	0.0397066	1.40114
Gm15564	0.0776716	0.0398018	1.4001
2023-09-11	0.125686	0.0398984	1.39904
2210010C04Rik	0.52496	0.0400024	1.39791
Ctrb1	0.632769	0.0400206	1.39772
Smad2	0.0553453	0.0401272	1.39656
Pag1	0.098898	0.0406823	1.39059
Rufy1	0.00526993	0.0409556	1.38769
Ly6a	0.120361	0.04106	1.38658
Dedd2	0.0853432	0.041494	1.38201
Rab32	0.0120478	0.0416597	1.38028
Specc1l	0.0417396	0.0418089	1.37873
Smc4	0.0260735	0.0420199	1.37655
Prdm2	0.0291608	0.0433252	1.36326
Akap13	0.230628	0.0433502	1.36301
Csrnp1	0.154341	0.0434554	1.36196
Bclaf1	0.11828	0.0444857	1.35178
Xpo6	0.0635984	0.0455136	1.34186
Atf7	0.00975656	0.0458424	1.33873
Arhgef3	0.0667062	0.0462153	1.33521
Hba-a1	0.333876	0.0465965	1.33165
Arih2	0.0277534	0.0470485	1.32745
Zfyve26	0.0670574	0.0472773	1.32535
Stim2	0.0775068	0.0475568	1.32279
Hnrnpa2b1	0.192562	0.0476659	1.32179
Eea1	0.00680155	0.0478653	1.31998
Elf2	0.0160972	0.0491077	1.30885
Chd1	0.1631	0.0501217	1.29997
Gpbp1	0.0142149	0.0504969	1.29674
Zfp131	0.0944564	0.0507088	1.29492
Pbdc1	0.076549	0.0509969	1.29246
Katna1	0.0163504	0.0510644	1.29188
Slc9a8	0.0333244	0.0512057	1.29068
Sh3pxd2a	0.0244978	0.0523336	1.28122
Zfp207	0.0149414	0.0532795	1.27344
Kmt2e	0.145639	0.0535143	1.27153
Rpsa	0.0512921	0.0536669	1.27029
Kdm4c	0.0159871	0.0543795	1.26456
Ahnak	0.168752	0.0574007	1.24108
Cast	0.00492563	0.0578372	1.23779
Gnpat	0.00526993	0.0582614	1.23462
mt-Co3	0.244768	0.0598799	1.22272
Sap30	0.0332047	0.0601842	1.22052
Zfp524	0.0747096	0.0610738	1.21415
Tsc22d4	0.10445	0.0624567	1.20442
Xpo4	0.0761269	0.063026	1.20048
Fam13b	0.157999	0.0639524	1.19414
Nop53	0.0155548	0.0646157	1.18966
Cela2a	0.622924	0.0654191	1.1843
Dnajc2	0.0417396	0.0663363	1.17825
Khnyn	0.0825616	0.0670038	1.1739
Atf6b	0.017047	0.0673097	1.17192
Cdkn1a	0.248534	0.0683298	1.16539
Sart1	0.0337714	0.0706815	1.15069
2810013P06Rik	0.0751689	0.0707748	1.15012
Supt20	0.00602152	0.0719689	1.14286
Eif2b4	0.00894978	0.0731087	1.13603
Heatr5a	0.103907	0.0736034	1.1331
Vps26a	0.017047	0.0756548	1.12116
Snhg15	0.0915303	0.0760935	1.11865
Ralgapb	0.0445605	0.0772662	1.11201
Ralgapa1	0.00460006	0.0790737	1.10197
Usp12	0.0128283	0.079578	1.09921
Letm2	0.00705405	0.0797658	1.09818
Ccm2	0.00705405	0.0797658	1.09818
Tarbp2	0.00705405	0.0797658	1.09818
Adgrl1	0.0855422	0.0799995	1.09691
Lamp1	0.13391	0.0808614	1.09226
Usp32	0.00626522	0.081111	1.09092
Fau	0.0433452	0.0833494	1.0791
Bgn	0.0367521	0.0833654	1.07901
Plaa	0.00526993	0.0845664	1.0728
Hsp90ab1	0.0125875	0.0846827	1.07221
Nup98	0.0303758	0.0852548	1.06928
Reg1	0.113484	0.0852938	1.06908
Pnn	0.0142149	0.0874311	1.05833
Lamtor1	0.0607426	0.0914409	1.03886
mt-Nd1	0.370428	0.0929125	1.03193
Sptbn1	0.360193	0.0933577	1.02985
Phf11d	0.01396	0.0968106	1.01408
Foxp1	0.0616331	0.0969897	1.01327
Wls	0.0660323	0.0970398	1.01305
Nsa2	0.0897488	0.0974768	1.0111
Ptpn2	0.00754824	0.0979147	1.00915
Rb1cc1	0.0100627	0.0979947	1.0088
Nom1	0.028134	0.101298	0.994401
Sltm	0.0523217	0.1019	0.991826
Gripap1	0.0978291	0.102903	0.987573
Tent2	0.0923122	0.103137	0.986585
Tap2	0.0557258	0.105875	0.975208
Edem3	0.027555	0.11203	0.950666
Edem1	0.0894345	0.112689	0.948117
Snx13	0.00196163	0.113443	0.945224
Cdc27	0.0677903	0.114186	0.942386
Tlk2	0.000917612	0.114646	0.94064
Clk3	0.0635984	0.114775	0.940153
Stk38l	0.0590311	0.11489	0.939717
Mafg	0.054643	0.115006	0.939278
Bin1	0.0496657	0.11521	0.938509
Setd7	0.0337714	0.116797	0.932568
Ddx60	0.135472	0.119406	0.922974
Ttyh3	0.098898	0.119707	0.921881
Glcci1	0.0780058	0.12041	0.919337
Spty2d1	0.0417396	0.121634	0.914946
mt-Nd4	0.416583	0.12248	0.911936
Ccnd2	0.24057	0.123609	0.907951
Rnf114	0.052759	0.125397	0.901711
Hnrnpk	0.0959432	0.127897	0.893139
Rnaseh2b	0.0159871	0.133037	0.876028
Chd2	0.107491	0.133152	0.875653
Fryl	0.0294695	0.133453	0.874672
Rap2c	0.100995	0.134953	0.869819
Ino80d	0.00302509	0.135267	0.86881
Ero1l	0.0249794	0.139479	0.855491
Hsp90b1	0.0262354	0.142065	0.847512
Vhl	0.0619423	0.143064	0.844468
Morf4l1	0.0179804	0.144813	0.839193
Hpcal1	0.0206306	0.147609	0.830887
mt-Cytb	0.198259	0.147963	0.829848
Cdk11b	0.0792147	0.148409	0.828539
S100a6	0.218898	0.150244	0.823204
[truncated: 5,579 more rows]
