# Supplementary material for: Single-cell RNA sequencing reveals cancer stem-like cells and dynamics in tumor microenvironment during cholangiocarcinoma progression
Source: Front Cell Dev Biol. 2023 Nov 10;11:1250215. doi: 10.3389/fcell.2023.1250215 (PMC10667919; doi:10.3389/fcell.2023.1250215)
Supplement: Supplementary file 8 [file Table7.XLS]

## Sheet: Wgcna_module_genes
Module2	Module3	Module1
Rpl7	Sema4c	Arl4c
Cox5b	Slc40a1	Prelp
Rpl31	Cavin2	4930523C07Rik
Rpl37a	Nrp2	Fmo1
Rpl12	Adam23	Atp1b1
Rpl35	Sp100	Degs1
Rps21	Cd55	Olfml2a
Rps3a1	Nav1	Creb3l1
Rab25	Rasal2	Cat
Rps27	Fcgr2b	Rhov
Rpl34	Mndal	Sec62
Rps20	Ifi203	Ankrd50
Rps8	Itpkb	Nbea
Rpl11	Mrc1	Mme
Rpl22	Notch1	Aldh1b1
Rpl9	Egfl7	Casz1
Rpl5	Eng	Camta1
Rplp0	Ptgs1	Pclo
Rpl21	Rbms1	Ugt2b35
Rpl32	Dpp4	Lrrc8c
Rps9	Calcrl	Mmd2
Rpl28	Tfpi	Cftr
Rps5	Slc43a3	Hilpda
Rps19	Gatm	Lrrn1
Rps16	Mertk	Cxcl12
Rps11	Bmp2	Ttyh1
Rpl13a	Serinc3	Nav2
Rpl18	Fabp4	Homer2
Rps17	Tnik	Rassf10
Rps3	Adgrl2	Spon1
Rpl27a	Adgrl4	Nupr1
Rps13	Klf4	Oat
Rps15a	Pakap.1	Kcnq1
Rplp2	Jak1	LTO1
Rpl18a	Plpp3	Ccnd1
Rpl13	Cyp4b1	Zfp703
Rps25	Macf1	Slc10a7
Rplp1	Ago3	Mt2
Eef1a1	Fam167b	Mt1
Rpsa	Hspg2	Fbxo31
Rpl14	Cd36	1700017B05Rik
Rps12	Cd38	Ss18l2
Rps15	Stim2	Pbld1
Naca	Klhl5	Meis1
Rpl41	Kit	Arhgap44
Rps26	Kdr	Rflnb
Rps27a	Ssh1	Fam110c
Rack1	Hip1	Gmnn
Rpl26	Lfng	Dcdc2a
Rpl23a	Cyth3	Slc28a3
Rpl23	Flt1	Sall2
Rpl19	Akr1b8	Cldn10
Rpl38	Gimap4	Sema5a
Rps7	Gimap6	Ncald
Rps29	Aqp1	Gpt
Rps23	Cyp26b1	Pmm1
Rpl15	Plxnd1	Adamts1
Rps24	Arhgdib	Cbs
Tpt1	Tgfb1	Rcan2
Rpl37	Fcgrt	Lbh
Rpl30	Rasip1	Fads2
Rpl3	Nr2f2	Hs6st2
Pfdn5	Tpbgl
Rpl35a	Pde2a
Rpl24	Chst15
Rps10	Inpp5a
Rpl10a	Ifitm2
Rps28	Clec4g
Rps18	Col4a1
Rpl36	Arhgef7
Rps14	Ushbp1
Rpl17	Klf2
Fau	Adgrl1
Cox8a	Cdh5
Rpl39	Maf
Rpl10	Irf8
Rps4x	Nrp1
Rpl36a	Amotl1
	Ets1
	Esam
	Hexa
	Rab8b
	Adam10
	Atp1b3
	Snrk
	Myct1
	Fyn
	Oit3
	Srgn
	Adarb1
	Arhgap45
	Stab2
	Elk3
	Plxnc1
	Ptprb
	Gpr182
	Tcn2
	Sptbn1
	Btnl9
	Flt4
	Arhgef15
	Ssh2
	Slfn5
	Arhgap23
	Ramp2
	Dusp3
	Cd300lg
	Gosr2
	Pecam1
	Pitpnc1
	Clec14a
	Lgmn
	Rapgef5
	Mylip
	Ctla2a
	Ctsl
	Mef2c
	F2r
	Il6st
	Plpp1
	Itga1
	Dnase1l3
	Il3ra
	Fut11
	Dennd6a
	Stab1
	Sh3bp5
	Mmrn2
	Rnase4
	Fam124a
	Dgkh
	Pcdh17
	Selenop
	Dab2
	Lifr
	Myo10
	Asap1
	Ndrg1
	Gpihbp1
	Grasp
	Tns2
	Mfsd5
	Cldn5
	Mb21d2
	Arhgap31
	Pros1
	Cyyr1
	Qk
	Gm34455
	Adgrf5
	Slc29a1
	Ehd3
	Rasgrp3
	Epas1
	Zeb1
	Tcf4
	Cdc42ep2
	Cemip2
	Lamp2
	F8
	Msn
	Stard8

## Sheet: Wcgna mod1 function_filt
pathway_name	category	pval	fdr	enrichment_score	percent_gene_hits_per_pathway	number_hits	number_misses	number_user_genes	total_genes_minus_input	pathway_id	pathway_type	genesinpathway	pathway_db	description
cytoplasmic part	GO	5.13e-14	2.21e-09	0.35913	0.407311	39	9536	15	31118	GO:0044444		ALDH1B1 CCND1 CAT CBS CFTR FMO1 GPT KCNQ1 MME OAT PMM1 PRELP SEC62 DEGS1 FADS2 HOMER2 ADAMTS1 ARHGAP44 ARL4C SPON1 CAMTA1 NUPR1 NBEA PCLO HILPDA GMNN CASZ1 ANKRD50 TTYH1 SLC28A3 FBXO31 NCALD LRRC8C HS6ST2 CREB3L1 RHOV FAM110C RASSF10 MMD2	GO_CYTOPLASMIC_PART	Any constituent part of the cytoplasm, all of the contents of a cell excluding the plasma membrane and nucleus, but including other subcellular structures. Synonym: cytoplasm component
intracellular organelle part	GO	2.33e-12	5.03e-08	0.335214	0.389679	37	9458	17	31196	GO:0044446		ALDH1B1 CCND1 CAT CBS CFTR FMO1 KCNQ1 MEIS1 MME OAT PRELP SALL2 SEC62 DEGS1 FADS2 HOMER2 SPON1 CAMTA1 NBEA HILPDA GMNN CASZ1 TTYH1 SLC28A3 FBXO31 LBH NCALD LRRC8C NAV2 HS6ST2 CREB3L1 RHOV LTO1 RFLNB FAM110C RASSF10 MMD2	GO_INTRACELLULAR_ORGANELLE_PART	A constituent part of an intracellular organelle, an organized structure of distinctive morphology and function, occurring within the cell. Includes constituent parts of the nucleus, mitochondria, plastids, vacuoles, vesicles, ribosomes and the cytoskeleton but excludes the plasma membrane
single-multicellular organism process	GO	6.5e-10	5.06e-06	0.337084	0.408998	30	7305	24	33349	GO:0044707		ATP1B1 CCND1 CAT CBS CFTR KCNQ1 MEIS1 MME OAT PRELP SALL2 CXCL12 SEMA5A HOMER2 ADAMTS1 RCAN2 CAMTA1 NUPR1 PCLO GMNN CASZ1 LRRN1 SLC28A3 FBXO31 LBH NCALD NAV2 CREB3L1 RFLNB MMD2	GO_SINGLE-MULTICELLULAR_ORGANISM_PROCESS	A biological process occurring within a single, multicellular organism
localization	GO	5.46e-08	0.000168	0.33712	0.422758	24	5653	30	35001	GO:0051179		ATP1B1 CCND1 CAT CFTR KCNQ1 MME PMM1 CXCL12 SEC62 DEGS1 SEMA5A CLDN10 ARHGAP44 ARL4C NBEA PCLO ANKRD50 TTYH1 SLC28A3 NCALD SLC10A7 LRRC8C CREB3L1 RHOV	GO_LOCALIZATION	Any process in which a cell, a substance, or a cellular entity, such as a protein complex or organelle, is transported, tethered to or otherwise maintained in a specific location. In the case of substances, localization may also be achieved via selective degradation. Synonyms: establishment and maintenance of cellular component location; establishment and maintenance of localization; establishmen…
endomembrane system	GO	1.2e-08	5.17e-05	0.413963	0.502054	22	4360	32	36294	GO:0012505		CAT CFTR FMO1 KCNQ1 MME PRELP SEC62 DEGS1 FADS2 ARHGAP44 SPON1 NBEA HILPDA ANKRD50 TTYH1 SLC28A3 NCALD LRRC8C HS6ST2 CREB3L1 RHOV MMD2	GO_ENDOMEMBRANE_SYSTEM	A collection of membranous structures involved in transport within the cell. The main components of the endomembrane system are endoplasmic reticulum, Golgi bodies, vesicles, cell membrane and nuclear envelope. Members of the endomembrane system pass materials through each other or though the use of vesicles
establishment of localization	GO	4.01e-08	0.00014	0.38106	0.469885	22	4660	32	35994	GO:0051234		ATP1B1 CCND1 CAT CFTR KCNQ1 MME PMM1 SEC62 DEGS1 CLDN10 ARHGAP44 ARL4C NBEA PCLO ANKRD50 TTYH1 SLC28A3 NCALD SLC10A7 LRRC8C CREB3L1 RHOV	GO_ESTABLISHMENT_OF_LOCALIZATION	Any process that localizes a substance or cellular component. This may occur via movement, tethering or selective degradation. Synonym: establishment of localisation
cytosol	GO	1.06e-07	0.000241	0.355786	0.445254	22	4919	32	35735	GO:0005829		CCND1 CAT CBS CFTR GPT PMM1 SEC62 HOMER2 ADAMTS1 ARHGAP44 ARL4C CAMTA1 NUPR1 NBEA PCLO HILPDA GMNN CASZ1 FBXO31 NCALD RHOV RASSF10	GO_CYTOSOL	The part of the cytoplasm that does not contain organelles but which does contain other particulate matter, such as protein complexes
transport	GO	1.05e-07	0.000241	0.376058	0.467186	21	4474	33	36180	GO:0006810		ATP1B1 CCND1 CAT CFTR KCNQ1 MME PMM1 SEC62 DEGS1 CLDN10 ARHGAP44 ARL4C NBEA PCLO ANKRD50 TTYH1 SLC28A3 NCALD SLC10A7 LRRC8C CREB3L1	GO_TRANSPORT	The directed movement of substances (such as macromolecules, small molecules, ions) or cellular components (such as complexes and organelles) into, out of or within a cell, or between cells, or within a multicellular organism by means of some agent such as a transporter, pore or motor protein. Synonyms: GO:0015457; GO:0015460; auxiliary transport protein activity; small molecule transport; solute…
single-organism transport	GO	4.22e-08	0.00014	0.42696	0.519211	20	3832	34	36822	GO:0044765		ATP1B1 CCND1 CAT CFTR KCNQ1 MME SEC62 DEGS1 CLDN10 ARHGAP44 ARL4C NBEA PCLO ANKRD50 TTYH1 SLC28A3 NCALD SLC10A7 LRRC8C CREB3L1	GO_SINGLE-ORGANISM_TRANSPORT	The directed movement of substances (such as macromolecules, small molecules, ions) into, out of or within a cell, or between cells, or within a multicellular organism by means of some agent such as a transporter or pore, involving a single organism
single-organism localization	GO	1.21e-07	0.000249	0.394322	0.487211	20	4085	34	36569	GO:1902578		ATP1B1 CCND1 CAT CFTR KCNQ1 MME SEC62 DEGS1 CLDN10 ARHGAP44 ARL4C NBEA PCLO ANKRD50 TTYH1 SLC28A3 NCALD SLC10A7 LRRC8C CREB3L1	GO_SINGLE-ORGANISM_LOCALIZATION	A localization which involves only one organism. Synonym: single organism localization
system development	GO	3.14e-07	0.000565	0.366147	0.459664	20	4331	34	36323	GO:0048731		CCND1 CAT KCNQ1 MEIS1 MME PRELP SALL2 CXCL12 SEMA5A ADAMTS1 NUPR1 PCLO GMNN CASZ1 LRRN1 FBXO31 LBH NAV2 RFLNB MMD2	GO_SYSTEM_DEVELOPMENT	The process whose specific outcome is the progression of an organismal system over time, from its formation to the mature structure. A system is a regularly interacting or interdependent group of organs or tissues that work together to carry out a given biological process
cellular developmental process	GO	2.18e-06	0.00159572	0.350665	0.448766	18	3993	36	36661	GO:0048869		CCND1 CAT CFTR MEIS1 MME PRELP CXCL12 SEMA5A ADAMTS1 NUPR1 CASZ1 LRRN1 FBXO31 LBH LRRC8C CREB3L1 RFLNB MMD2	GO_CELLULAR_DEVELOPMENTAL_PROCESS	A biological process whose specific outcome is the progression of a cell over time from an initial condition to a later condition
regulation of multicellular organismal process	GO	2.45e-07	0.00048	0.456174	0.554468	17	3049	37	37605	GO:0051239		ATP1B1 CCND1 CFTR KCNQ1 MEIS1 CXCL12 SEMA5A ADAMTS1 NUPR1 HILPDA CASZ1 LRRN1 FBXO31 LBH CREB3L1 RFLNB MMD2	GO_REGULATION_OF_MULTICELLULAR_ORGANISMAL_PROCESS	Any process that modulates the frequency, rate or extent of a multicellular organismal process, the processes pertinent to the function of a multicellular organism above the cellular level; includes the integrated processes of tissues and organs
cell differentiation	GO	2.1e-06	0.00159018	0.375883	0.475524	17	3558	37	37096	GO:0030154		CCND1 CAT CFTR MEIS1 PRELP CXCL12 SEMA5A ADAMTS1 NUPR1 CASZ1 LRRN1 FBXO31 LBH LRRC8C CREB3L1 RFLNB MMD2	GO_CELL_DIFFERENTIATION	The process in which relatively unspecialized cells, e.g. embryonic or regenerative cells, acquire specialized structural and/or functional features that characterize the cells, tissues, or organs of the mature organism or some other relatively stable phase of the organism's life history. Differentiation includes the processes involved in commitment of a cell to a specific fate and its subsequent…
anion binding	GO	3.58e-07	0.000608	0.477032	0.577201	16	2756	38	37898	GO:0043168		ATP1B1 CBS CFTR FMO1 GPT KCNQ1 OAT PRELP SEMA5A ADAMTS1 ARHGAP44 ARL4C NBEA PCLO NAV2 RHOV	GO_ANION_BINDING	Interacting selectively and non-covalently with anions, charged atoms or groups of atoms with a net negative charge
small molecule metabolic process	GO	1.67e-06	0.00138642	0.447577	0.550257	15	2711	39	37943	GO:0044281		ALDH1B1 ATP1B1 CAT CBS CFTR FMO1 GPT MME OAT PMM1 PRELP DEGS1 FADS2 ARL4C HS6ST2	GO_SMALL_MOLECULE_METABOLIC_PROCESS	The chemical reactions and pathways involving small molecules, any low molecular weight, monomeric, non-encoded molecule. Synonym: small molecule metabolism
regulation of multicellular organismal development	GO	1.18e-07	0.000249	0.636514	0.739567	14	1879	40	38775	GO:2000026		CCND1 MEIS1 CXCL12 SEMA5A ADAMTS1 ARHGAP44 NUPR1 CASZ1 LRRN1 FBXO31 LBH CREB3L1 RFLNB MMD2	GO_REGULATION_OF_MULTICELLULAR_ORGANISMAL_DEVELOPMENT	Any process that modulates the frequency, rate or extent of multicellular organismal development
regulation of developmental process	GO	4.94e-06	0.00296352	0.435815	0.540749	14	2575	40	38079	GO:0050793		CCND1 MEIS1 CXCL12 SEMA5A ADAMTS1 ARHGAP44 NUPR1 CASZ1 LRRN1 FBXO31 LBH CREB3L1 RFLNB MMD2	GO_REGULATION_OF_DEVELOPMENTAL_PROCESS	Any process that modulates the frequency, rate or extent of development, the biological process whose specific outcome is the progression of a multicellular organism over time from an initial condition (e.g. a zygote, or a young adult) to a later condition (e.g. a multicellular animal or an aged adult)
animal organ development	GO	4.18e-05	0.0132825	0.340985	0.447427	14	3115	40	37539	GO:0048513		CCND1 CAT KCNQ1 MEIS1 MME SALL2 CXCL12 SEMA5A ADAMTS1 NUPR1 GMNN CASZ1 LBH RFLNB	GO_ANIMAL_ORGAN_DEVELOPMENT	Development of a tissue or tissues that work together to perform a specific function or functions. Development pertains to the process whose specific outcome is the progression of a structure over time, from its formation to the mature structure. Organs are commonly observed as visibly distinct structures, but may also exist as loosely associated clusters of cells that work together to perform a …
system process	GO	1.11e-06	0.00106844	0.564346	0.670103	13	1927	41	38727	GO:0003008		ATP1B1 CBS CFTR KCNQ1 MME OAT CXCL12 SEMA5A HOMER2 RCAN2 CAMTA1 NCALD NAV2	GO_SYSTEM_PROCESS	A multicellular organismal process carried out by any of the organs or tissues in an organ system. An organ system is a regularly interacting or interdependent group of organs or tissues that work together to carry out a biological objective. Synonym: organ system process
regulation of localization	GO	4.43e-05	0.0138498	0.368233	0.47619	13	2717	41	37937	GO:0032879		ATP1B1 CFTR KCNQ1 CXCL12 SEMA5A HOMER2 PCLO HILPDA TTYH1 FBXO31 LRRC8C FAM110C MMD2	GO_REGULATION_OF_LOCALIZATION	Any process that modulates the frequency, rate or extent of any process in which a cell, a substance, or a cellular entity is transported to, or maintained in, a specific location. Synonym: regulation of localisation
regulation of signal transduction	GO	7.75e-05	0.0202354	0.342525	0.450919	13	2870	41	37784	GO:0009966		CCND1 CAT CFTR CXCL12 SEMA5A HOMER2 ARHGAP44 RCAN2 LBH CREB3L1 RHOV FAM110C MMD2	GO_REGULATION_OF_SIGNAL_TRANSDUCTION	Any process that modulates the frequency, rate or extent of signal transduction. Synonyms: GO:0035466; regulation of signaling pathway; regulation of signalling pathway
positive regulation of multicellular organismal process	GO	1.38e-06	0.00123774	0.617529	0.725076	12	1643	42	39011	GO:0051240		CCND1 CFTR KCNQ1 CXCL12 SEMA5A ADAMTS1 HILPDA LRRN1 FBXO31 LBH CREB3L1 MMD2	GO_POSITIVE_REGULATION_OF_MULTICELLULAR_ORGANISMAL_PROCESS	Any process that activates or increases the frequency, rate or extent of an organismal process, any of the processes pertinent to the function of an organism above the cellular level; includes the integrated processes of tissues and organs. Synonyms: activation of multicellular organismal process; stimulation of multicellular organismal process; up regulation of multicellular organismal process; …
endoplasmic reticulum	GO	2.3e-06	0.00165512	0.582274	0.690052	12	1727	42	38927	GO:0005783		CAT CFTR FMO1 KCNQ1 SEC62 DEGS1 FADS2 SPON1 TTYH1 SLC28A3 LRRC8C CREB3L1	GO_ENDOPLASMIC_RETICULUM	The irregular network of unit membranes, visible only by electron microscopy, that occurs in the cytoplasm of many eukaryotic cells. The membranes form a complex meshwork of tubular channels, which are often expanded into slitlike cavities called cisternae. The ER takes two forms, rough (or granular), with ribosomes adhering to the outer surface, and smooth (with no ribosomes attached). Synonym: …
nervous system development	GO	4.08e-05	0.0131782	0.408964	0.518359	12	2303	42	38351	GO:0007399		MEIS1 PRELP SALL2 CXCL12 SEMA5A ADAMTS1 PCLO CASZ1 LRRN1 FBXO31 NAV2 MMD2	GO_NERVOUS_SYSTEM_DEVELOPMENT	The process whose specific outcome is the progression of nervous tissue over time, from its formation to its mature state. Synonym: pan-neural process
organonitrogen compound metabolic process	GO	0.000139	0.0266519	0.345621	0.455927	12	2620	42	38034	GO:1901564		ATP1B1 CAT CBS CFTR FMO1 GPT MME OAT PRELP DEGS1 ARL4C HS6ST2	GO_ORGANONITROGEN_COMPOUND_METABOLIC_PROCESS	The chemical reactions and pathways involving organonitrogen compound. Synonym: organonitrogen compound metabolism
regulation of cell differentiation	GO	1.08e-05	0.00544429	0.543409	0.653595	11	1672	43	38982	GO:0045595		CCND1 MEIS1 CXCL12 SEMA5A ADAMTS1 ARHGAP44 CASZ1 FBXO31 LBH RFLNB MMD2	GO_REGULATION_OF_CELL_DIFFERENTIATION	Any process that modulates the frequency, rate or extent of cell differentiation, the process in which relatively unspecialized cells acquire specialized structural and functional features
cytoplasmic vesicle	GO	0.00013	0.0266519	0.385588	0.497288	11	2201	43	38453	GO:0031410		CAT CFTR KCNQ1 MME DEGS1 ADAMTS1 ARHGAP44 HILPDA ANKRD50 NCALD RHOV	GO_CYTOPLASMIC_VESICLE	A vesicle found in the cytoplasm of a cell. Synonyms: GO:0016023; cytoplasmic membrane bounded vesicle; cytoplasmic membrane-enclosed vesicle; cytoplasmic, membrane-bounded vesicle
intracellular vesicle	GO	0.000132	0.0266519	0.384905	0.496614	11	2204	43	38450	GO:0097708		CAT CFTR KCNQ1 MME DEGS1 ADAMTS1 ARHGAP44 HILPDA ANKRD50 NCALD RHOV	GO_INTRACELLULAR_VESICLE	Any vesicle that is part of the intracellular region
endoplasmic reticulum part	GO	4.04e-06	0.00256328	0.708921	0.820345	10	1209	44	39445	GO:0044432		CFTR FMO1 SEC62 DEGS1 FADS2 SPON1 TTYH1 SLC28A3 LRRC8C CREB3L1	GO_ENDOPLASMIC_RETICULUM_PART	Any constituent part of the endoplasmic reticulum, the irregular network of unit membranes, visible only by electron microscopy, that occurs in the cytoplasm of many eukaryotic cells. The membranes form a complex meshwork of tubular channels, which are often expanded into slitlike cavities called cisternae. Synonym: ER component
generation of neurons	GO	2.2e-05	0.00849291	0.562593	0.674764	10	1472	44	39182	GO:0048699		MEIS1 PRELP CXCL12 SEMA5A ADAMTS1 ARHGAP44 CASZ1 LRRN1 FBXO31 MMD2	GO_GENERATION_OF_NEURONS	The process in which nerve cells are generated. This includes the production of neuroblasts and their differentiation into neurons. Synonym: neuron generation
single-organism biosynthetic process	GO	4.11e-05	0.0131782	0.514465	0.626959	10	1585	44	39069	GO:0044711		ATP1B1 CBS CFTR GPT OAT PMM1 PRELP DEGS1 FADS2 HS6ST2	GO_SINGLE-ORGANISM_BIOSYNTHETIC_PROCESS	A biosynthetic process - chemical reactions and pathways resulting in the formation of substances - involving a single organism
vesicle-mediated transport	GO	0.000104	0.0230144	0.447497	0.560538	10	1774	44	38880	GO:0016192		ATP1B1 CAT CFTR MME DEGS1 ARHGAP44 ARL4C PCLO ANKRD50 NCALD	GO_VESICLE-MEDIATED_TRANSPORT	A cellular transport process in which transported substances are moved in membrane-bounded vesicles; transported substances are enclosed in the vesicle lumen or located in the vesicle membrane. The process begins with a step that directs a substance to the forming vesicle, and includes vesicle budding and coating. Vesicles are then targeted to, and fuse with, an acceptor membrane. Synonyms: GO:00…
regulation of nervous system development	GO	2.14e-06	0.00159512	0.913248	1.02623	9	868	45	39786	GO:0051960		MEIS1 CXCL12 SEMA5A ADAMTS1 ARHGAP44 CASZ1 LRRN1 FBXO31 MMD2	GO_REGULATION_OF_NERVOUS_SYSTEM_DEVELOPMENT	Any process that modulates the frequency, rate or extent of nervous system development, the origin and formation of nervous tissue
regulation of cell development	GO	4.58e-06	0.00282355	0.821358	0.934579	9	954	45	39700	GO:0060284		MEIS1 CXCL12 SEMA5A ADAMTS1 ARHGAP44 CASZ1 FBXO31 RFLNB MMD2	GO_REGULATION_OF_CELL_DEVELOPMENT	Any process that modulates the rate, frequency or extent of the progression of the cell over time, from its formation to the mature structure. Cell development does not include the steps involved in committing a cell to a specific fate
endoplasmic reticulum membrane	GO	7.32e-06	0.00400342	0.768101	0.881489	9	1012	45	39642	GO:0005789		CFTR FMO1 SEC62 DEGS1 FADS2 TTYH1 SLC28A3 LRRC8C CREB3L1	GO_ENDOPLASMIC_RETICULUM_MEMBRANE	The lipid bilayer surrounding the endoplasmic reticulum. Synonym: ER membrane
nuclear outer membrane-endoplasmic reticulum membrane network	GO	8.75e-06	0.0046089	0.748616	0.862069	9	1035	45	39619	GO:0042175		CFTR FMO1 SEC62 DEGS1 FADS2 TTYH1 SLC28A3 LRRC8C CREB3L1	GO_NUCLEAR_OUTER_MEMBRANE-ENDOPLASMIC_RETICULUM_MEMBRANE_NETWORK	The continuous network of membranes encompassing the nuclear outer membrane and the endoplasmic reticulum membrane. Synonyms: NE-ER continuum; NE-ER network; nuclear envelope-ER network; nuclear envelope-endoplasmic reticulum continuum; nuclear envelope-endoplasmic reticulum network; nuclear membrane-ER network; nuclear membrane-endoplasmic reticulum continuum
substrate-specific transporter activity	GO	2.19e-05	0.00849291	0.654098	0.767918	9	1163	45	39491	GO:0022892		ATP1B1 CFTR KCNQ1 SEC62 TTYH1 SLC28A3 NCALD SLC10A7 LRRC8C	GO_SUBSTRATE-SPECIFIC_TRANSPORTER_ACTIVITY	Enables the directed movement of a specific substance or group of related substances (such as macromolecules, small molecules, ions) into, out of or within a cell, or between cells
ion transport	GO	6.01e-05	0.0173044	0.559866	0.674157	9	1326	45	39328	GO:0006811		ATP1B1 CFTR KCNQ1 CLDN10 TTYH1 SLC28A3 NCALD SLC10A7 LRRC8C	GO_ION_TRANSPORT	The directed movement of charged atoms or small charged molecules into, out of or within a cell, or between cells, by means of some agent such as a transporter or pore
transporter activity	GO	6.97e-05	0.0191672	0.546911	0.661278	9	1352	45	39302	GO:0005215		ATP1B1 CFTR KCNQ1 SEC62 TTYH1 SLC28A3 NCALD SLC10A7 LRRC8C	GO_TRANSPORTER_ACTIVITY	Enables the directed movement of substances (such as macromolecules, small molecules, ions) into, out of or within a cell, or between cells. Synonyms: GO:0005478; small-molecule carrier or transporter
neurogenesis	GO	0.000203	0.034279	0.459008	0.57398	9	1559	45	39095	GO:0022008		MEIS1 PRELP CXCL12 SEMA5A ADAMTS1 CASZ1 LRRN1 FBXO31 MMD2	GO_NEUROGENESIS	Generation of cells within the nervous system. Synonyms: nervous system cell generation; neural cell differentiation
circulatory system process	GO	6.49e-08	0.000182	1.85146	1.9656	8	399	46	40255	GO:0003013		ATP1B1 CBS CFTR KCNQ1 MME CXCL12 NCALD NAV2	GO_CIRCULATORY_SYSTEM_PROCESS	A organ system process carried out by any of the organs or tissues of the circulatory system. The circulatory system is an organ system that moves extracellular fluids to and from tissue within a multicellular organism
regulation of neuron differentiation	GO	1.55e-06	0.00131641	1.17558	1.29032	8	612	46	40042	GO:0045664		MEIS1 CXCL12 SEMA5A ADAMTS1 ARHGAP44 CASZ1 FBXO31 MMD2	GO_REGULATION_OF_NEURON_DIFFERENTIATION	Any process that modulates the frequency, rate or extent of neuron differentiation
regulation of neurogenesis	GO	5.94e-06	0.00345501	0.960165	1.07527	8	736	46	39918	GO:0050767		MEIS1 CXCL12 SEMA5A ADAMTS1 ARHGAP44 CASZ1 FBXO31 MMD2	GO_REGULATION_OF_NEUROGENESIS	Any process that modulates the frequency, rate or extent of neurogenesis, the origin and formation of neurons
ion transmembrane transporter activity	GO	2.55e-05	0.00952948	0.762569	0.878156	8	903	46	39751	GO:0015075		ATP1B1 CFTR KCNQ1 TTYH1 SLC28A3 NCALD SLC10A7 LRRC8C	GO_ION_TRANSMEMBRANE_TRANSPORTER_ACTIVITY	Enables the transfer of an ion from one side of a membrane to the other. Synonym: ion transporter activity
substrate-specific transmembrane transporter activity	GO	4.31e-05	0.0135859	0.699704	0.815494	8	973	46	39681	GO:0022891		ATP1B1 CFTR KCNQ1 TTYH1 SLC28A3 NCALD SLC10A7 LRRC8C	GO_SUBSTRATE-SPECIFIC_TRANSMEMBRANE_TRANSPORTER_ACTIVITY	Enables the transfer of a specific substance or group of related substances from one side of a membrane to the other
transmembrane transporter activity	GO	8.22e-05	0.0206402	0.627427	0.743494	8	1068	46	39586	GO:0022857		ATP1B1 CFTR KCNQ1 TTYH1 SLC28A3 NCALD SLC10A7 LRRC8C	GO_TRANSMEMBRANE_TRANSPORTER_ACTIVITY	Enables the transfer of a substance from one side of a membrane to the other. Synonyms: GO:0005386; GO:0015646
organonitrogen compound catabolic process	GO	8.88e-05	0.0211806	0.619191	0.735294	8	1080	46	39574	GO:1901565		ATP1B1 CAT CBS CFTR GPT OAT PRELP ARL4C	GO_ORGANONITROGEN_COMPOUND_CATABOLIC_PROCESS	The chemical reactions and pathways resulting in the breakdown of organonitrogen compound. Synonyms: organonitrogen compound breakdown; organonitrogen compound catabolism; organonitrogen compound degradation
secretion	GO	0.000107	0.0231303	0.599373	0.715564	8	1110	46	39544	GO:0046903		CCND1 CAT CFTR MME DEGS1 ARHGAP44 PCLO CREB3L1	GO_SECRETION	The controlled release of a substance by a cell or a tissue
transmembrane transport	GO	0.000197	0.0338602	0.538167	0.654664	8	1214	46	39440	GO:0055085		ATP1B1 CFTR KCNQ1 TTYH1 SLC28A3 NCALD SLC10A7 LRRC8C	GO_TRANSMEMBRANE_TRANSPORT	The process in which a solute is transported across a lipid bilayer, from one side of a membrane to the other Synonym: membrane transport
organic acid metabolic process	GO	0.000205	0.034279	0.534418	0.650936	8	1221	46	39433	GO:0006082		CBS FMO1 GPT OAT PRELP DEGS1 FADS2 HS6ST2	GO_ORGANIC_ACID_METABOLIC_PROCESS	The chemical reactions and pathways involving organic acids, any acidic compound containing carbon in covalent linkage. Synonym: organic acid metabolism
cell junction	GO	0.000249	0.0390459	0.515787	0.632411	8	1257	46	39397	GO:0030054		ATP1B1 CCND1 CAT MME CLDN10 HOMER2 ARHGAP44 PCLO	GO_CELL_JUNCTION	A cellular component that forms a specialized region of connection between two or more cells or between a cell and the extracellular matrix. At a cell junction, anchoring proteins extend through the plasma membrane to link cytoskeletal proteins in one cell to cytoskeletal proteins in neighboring cells or to proteins in the extracellular matrix
positive regulation of developmental process	GO	0.000327	0.0460675	0.490199	0.60698	8	1310	46	39344	GO:0051094		CCND1 CXCL12 SEMA5A ADAMTS1 LRRN1 FBXO31 LBH MMD2	GO_POSITIVE_REGULATION_OF_DEVELOPMENTAL_PROCESS	Any process that activates or increases the rate or extent of development, the biological process whose specific outcome is the progression of an organism over time from an initial condition (e.g. a zygote, or a young adult) to a later condition (e.g. a multicellular animal or an aged adult). Synonyms: activation of developmental process; stimulation of developmental process; up regulation of dev…
regulation of ion transport	GO	3.01e-05	0.0103971	0.919634	1.03704	7	668	47	39986	GO:0043269		ATP1B1 CFTR KCNQ1 CXCL12 HOMER2 TTYH1 LRRC8C	GO_REGULATION_OF_ION_TRANSPORT	Any process that modulates the frequency, rate or extent of the directed movement of charged atoms or small charged molecules into, out of or within a cell, or between cells, by means of some agent such as a transporter or pore
ion transmembrane transport	GO	0.000164	0.029649	0.672043	0.790068	7	879	47	39775	GO:0034220		ATP1B1 CFTR KCNQ1 TTYH1 SLC28A3 NCALD LRRC8C	GO_ION_TRANSMEMBRANE_TRANSPORT	A process in which an ion is transported from one side of a membrane to the other by means of some agent such as a transporter or pore. Synonyms: ion membrane transport; transmembrane ion transport
secretion by cell	GO	0.000338	0.046834	0.583045	0.701403	7	991	47	39663	GO:0032940		CAT CFTR MME DEGS1 ARHGAP44 PCLO CREB3L1	GO_SECRETION_BY_CELL	The controlled release of a substance by a cell. Synonym: cellular secretion
cofactor binding	GO	1.92e-06	0.00148425	2.03181	2.15054	6	273	48	40381	GO:0048037		ALDH1B1 CAT CBS FMO1 GPT OAT	GO_COFACTOR_BINDING	Interacting selectively and non-covalently with a cofactor, a substance that is required for the activity of an enzyme or other protein. Cofactors may be inorganic, such as the metal atoms zinc, iron, and copper in certain forms, or organic, in which case they are referred to as coenzymes. Cofactors may either be bound tightly to active sites or bind loosely with the substrate
proteinaceous extracellular matrix	GO	1.04e-05	0.00530552	1.48099	1.6	6	369	48	40285	GO:0005578		PRELP ADAMTS1 SPON1 LRRN1 NAV2 OLFML2A	GO_PROTEINACEOUS_EXTRACELLULAR_MATRIX	A layer consisting mainly of proteins (especially collagen) and glycosaminoglycans (mostly as proteoglycans) that forms a sheet underlying or overlying cells such as endothelial and epithelial cells. The proteins are secreted by cells in the vicinity. An example of this component is found in Mus musculus
blood circulation	GO	1.19e-05	0.00573012	1.44346	1.5625	6	378	48	40276	GO:0008015		ATP1B1 KCNQ1 MME CXCL12 NCALD NAV2	GO_BLOOD_CIRCULATION	The flow of blood through the body of an animal, enabling the transport of nutrients to the tissues and the removal of waste products. Synonyms: GO:0070261; hemolymph circulation
positive regulation of nervous system development	GO	6.21e-05	0.0174268	1.04336	1.16279	6	510	48	40144	GO:0051962		CXCL12 SEMA5A ADAMTS1 LRRN1 FBXO31 MMD2	GO_POSITIVE_REGULATION_OF_NERVOUS_SYSTEM_DEVELOPMENT	Any process that activates, maintains or increases the frequency, rate or extent of nervous system development, the origin and formation of nervous tissue. Synonyms: activation of nervous system development; stimulation of nervous system development; up regulation of nervous system development; up-regulation of nervous system development; upregulation of nervous system development
small molecule biosynthetic process	GO	7.28e-05	0.0196126	1.01047	1.12994	6	525	48	40129	GO:0044283		CBS CFTR GPT OAT DEGS1 FADS2	GO_SMALL_MOLECULE_BIOSYNTHETIC_PROCESS	The chemical reactions and pathways resulting in the formation of small molecules, any low molecular weight, monomeric, non-encoded molecule. Synonym: small molecule biosynthesis
extracellular matrix	GO	8.65e-05	0.0209797	0.975369	1.09489	6	542	48	40112	GO:0031012		PRELP ADAMTS1 SPON1 LRRN1 NAV2 OLFML2A	GO_EXTRACELLULAR_MATRIX	A structure lying external to one or more cells, which provides structural support for cells or tissues
regulation of cell projection organization	GO	0.000204	0.034279	0.814777	0.934579	6	636	48	40018	GO:0031344		CXCL12 SEMA5A ADAMTS1 ARHGAP44 FBXO31 FAM110C	GO_REGULATION_OF_CELL_PROJECTION_ORGANIZATION	Any process that modulates the frequency, rate or extent of a process involved in the formation, arrangement of constituent parts, or disassembly of cell projections. Synonyms: regulation of cell projection organisation; regulation of cell projection organization and biogenesis
second-messenger-mediated signaling	GO	3.59e-06	0.00231707	2.75268	2.87356	5	169	49	40485	GO:0019932		ATP1B1 HOMER2 RCAN2 PCLO NCALD	GO_SECOND-MESSENGER-MEDIATED_SIGNALING	Any intracellular signal transduction in which the signal is passed on within the cell via a second messenger; a small molecule or ion that can be quickly generated or released from intracellular stores, and can diffuse within the cell. Second-messenger signaling includes production or release of the second messenger, and effectors downstream of the second messenger that further transmit the sign…
sulfur compound binding	GO	2.55e-05	0.00952948	1.79456	1.91571	5	256	49	40398	GO:1901681		CBS PRELP SEMA5A ADAMTS1 NAV2	GO_SULFUR_COMPOUND_BINDING	Interacting selectively and non-covalently with a sulfur compound. Synonym: sulfur molecular entity binding
organic acid biosynthetic process	GO	7.98e-05	0.0202685	1.38466	1.50602	5	327	49	40327	GO:0016053		CBS GPT OAT DEGS1 FADS2	GO_ORGANIC_ACID_BIOSYNTHETIC_PROCESS	The chemical reactions and pathways resulting in the formation of organic acids, any acidic compound containing carbon in covalent linkage. Synonyms: organic acid anabolism; organic acid biosynthesis; organic acid formation; organic acid synthesis
transmembrane transporter complex	GO	7.98e-05	0.0202685	1.38466	1.50602	5	327	49	40327	GO:1902495		ATP1B1 CFTR KCNQ1 TTYH1 LRRC8C	GO_TRANSMEMBRANE_TRANSPORTER_COMPLEX	A transmembrane protein complex which enables the transfer of a substance from one side of a membrane to the other
transporter complex	GO	8.8e-05	0.0211643	1.35355	1.47493	5	334	49	40320	GO:1990351		ATP1B1 CFTR KCNQ1 TTYH1 LRRC8C	GO_TRANSPORTER_COMPLEX	A protein complex facilitating transport of molecules (proteins, small molecules, nucleic acids) into, out of or within a cell, or between cells
positive regulation of neuron differentiation	GO	0.000108	0.0231558	1.291	1.41243	5	349	49	40305	GO:0045666		CXCL12 SEMA5A ADAMTS1 FBXO31 MMD2	GO_POSITIVE_REGULATION_OF_NEURON_DIFFERENTIATION	Any process that activates or increases the frequency, rate or extent of neuron differentiation. Synonyms: activation of neuron differentiation; stimulation of neuron differentiation; up regulation of neuron differentiation; up-regulation of neuron differentiation; upregulation of neuron differentiation
ion channel activity	GO	0.000271	0.0407885	1.03575	1.15741	5	427	49	40227	GO:0005216		CFTR KCNQ1 TTYH1 NCALD LRRC8C	GO_ION_CHANNEL_ACTIVITY	Enables the facilitated diffusion of an ion (by an energy-independent process) by passage through a transmembrane aqueous pore or channel without evidence for a carrier-mediated mechanism. May be either selective (it enables passage of a specific ion only) or non-selective (it enables passage of two or more ions of same charge but different size)
positive regulation of neurogenesis	GO	0.000271	0.0407885	1.03575	1.15741	5	427	49	40227	GO:0050769		CXCL12 SEMA5A ADAMTS1 FBXO31 MMD2	GO_POSITIVE_REGULATION_OF_NEUROGENESIS	Any process that activates or increases the frequency, rate or extent of neurogenesis, the origin and formation of neurons. Synonyms: activation of neurogenesis; stimulation of neurogenesis; up regulation of neurogenesis; up-regulation of neurogenesis; upregulation of neurogenesis
metal ion transmembrane transporter activity	GO	0.00032	0.0455119	0.994363	1.11607	5	443	49	40211	GO:0046873		ATP1B1 KCNQ1 TTYH1 SLC28A3 SLC10A7	GO_METAL_ION_TRANSMEMBRANE_TRANSPORTER_ACTIVITY	Enables the transfer of metal ions from one side of a membrane to the other. Synonyms: heavy metal ion porter activity; heavy metal ion transporter activity; heavy metal ion:hydrogen symporter activity; heavy metal-exporting ATPase activity; high affinity metal ion uptake transporter activity; low affinity metal ion uptake transporter activity
substrate-specific channel activity	GO	0.000324	0.045678	0.991874	1.11359	5	444	49	40210	GO:0022838		CFTR KCNQ1 TTYH1 NCALD LRRC8C	GO_SUBSTRATE-SPECIFIC_CHANNEL_ACTIVITY	Enables the energy-independent facilitated diffusion, mediated by passage of a specific solute through a transmembrane aqueous pore or channel. Stereospecificity is not exhibited but this transport may be specific for a particular molecular species or class of molecules
response to radiation	GO	0.00033	0.0463131	0.986929	1.10865	5	446	49	40208	GO:0009314		CCND1 CAT MME CXCL12 SEMA5A	GO_RESPONSE_TO_RADIATION	Any process that results in a change in state or activity of a cell or an organism (in terms of movement, secretion, enzyme production, gene expression, etc.) as a result of an electromagnetic radiation stimulus. Electromagnetic radiation is a propagating wave in space with electric and magnetic components. These components oscillate at right angles to each other and to the direction of propagati…
calcium-mediated signaling	GO	1.11e-05	0.0055044	3.76036	3.8835	4	99	50	40555	GO:0019722		ATP1B1 HOMER2 RCAN2 NCALD	GO_CALCIUM-MEDIATED_SIGNALING	Any intracellular signal transduction in which the signal is passed on within the cell via calcium ions. Synonyms: calcium ion signaling; calcium signaling; calcium signalling; calcium-mediated signalling
regulation of anion transport	GO	3.81e-05	0.0125579	2.71363	2.83688	4	137	50	40517	GO:0044070		CFTR CXCL12 TTYH1 LRRC8C	GO_REGULATION_OF_ANION_TRANSPORT	Any process that modulates the frequency, rate or extent of the directed movement of anions, atoms or small molecules with a net negative charge into, out of or within a cell, or between cells, by means of some agent such as a transporter or pore
glycosaminoglycan binding	GO	0.000195	0.0336073	1.73699	1.86047	4	211	50	40443	GO:0005539		PRELP SEMA5A ADAMTS1 NAV2	GO_GLYCOSAMINOGLYCAN_BINDING	Interacting selectively and non-covalently with any glycan (polysaccharide) containing a substantial proportion of aminomonosaccharide residues
alpha-tubulin binding	GO	6.31e-06	0.00358514	10.9857	11.1111	3	24	51	40630	GO:0043014		ARL4C NCALD FAM110C	GO_ALPHA-TUBULIN_BINDING	Interacting selectively and non-covalently with the microtubule constituent protein alpha-tubulin. Synonym: alpha tubulin binding
Defective B3GALTL causes PpS	REACTOME	1.66e-05	0.0071703	7.98271	8.10811	3	34	51	40620	R-HSA-5083635		SEMA5A ADAMTS1 SPON1	REACTOME_DEFECTIVE_B3GALTL_CAUSES_PPS	Human beta-1,3-glucosyltransferase like protein (B3GALTL, HGNC Approved Gene Symbol: B3GLCT; MIM:610308; CAZy family GT31), localised on the ER membrane, glucosylates O-fucosylated proteins. The resultant glc-beta-1,3-fuc disaccharide modification on thrombospondin type 1 repeat (TSR1) domain-containing proteins is thought to assist in the secretion of many of these proteins from the ER lumen, an…
O-glycosylation of TSR domain-containing proteins	REACTOME	1.8e-05	0.00733736	7.76934	7.89474	3	35	51	40619	R-HSA-5173214		SEMA5A ADAMTS1 SPON1	REACTOME_O-GLYCOSYLATION_OF_TSR_DOMAIN-CONTAINING_PROTEINS	The O-fucosylation of proteins containing thrombospondin type 1 repeat (TSR) domains is an important PTM, regulating many biological processes such as Notch signalling, inflammation, wound healing, angiogenesis amd neoplasia (Adams & Tucker 2000, Moremen et al. 2012). Fucose addition is carried out by two protein fucosyltransferases, POFUT1 and 2. Only POFUT2 recognises the consensus sequence CSX…
pyridoxal phosphate binding	GO	5.22e-05	0.0155361	5.43011	5.55556	3	51	51	40603	GO:0030170		CBS GPT OAT	GO_PYRIDOXAL_PHOSPHATE_BINDING	Interacting selectively and non-covalently with pyridoxal 5' phosphate, 3-hydroxy-5-(hydroxymethyl)-2-methyl4-pyridine carboxaldehyde 5' phosphate, the biologically active form of vitamin B6
Gastric acid secretion	KEGG	0.000139	0.0266519	3.87449	4	3	72	51	40582	ko04971		ATP1B1 CFTR KCNQ1	KEGG_GASTRIC_ACID_SECRETION	Gastric acid is a key factor in normal upper gastrointestinal functions, including protein digestion and calcium and iron absorption, as well as providing some protection against bacterial infections. The principal stimulants of acid secretion at the level of the parietal cell are histamine (paracrine), gastrin (hormonal), and acetycholine (ACh; neurocrine). Stimulation of acid secretion typicall…
Insulin secretion	KEGG	0.000202	0.034279	3.40387	3.52941	3	82	51	40572	hsa04911		ATP1B1 PCLO CREB3L1	KEGG_INSULIN_SECRETION	Pancreatic beta cells are specialised endocrine cells that continuously sense the levels of blood sugar and other fuels and, in response, secrete insulin to maintain normal fuel homeostasis. Glucose-induced insulin secretion and its potentiation constitute the principal mechanism of insulin release. Glucose is transported by the glucose transporter (GLUT) into the pancreatic beta-cell. Metabolism…
cellular amino acid biosynthetic process	GO	0.000224	0.0367218	3.28354	3.40909	3	85	51	40569	GO:0008652		CBS GPT OAT	GO_CELLULAR_AMINO_ACID_BIOSYNTHETIC_PROCESS	The chemical reactions and pathways resulting in the formation of amino acids, organic acids containing one or more amino substituents. Synonyms: amino acid biosynthetic process; cellular amino acid anabolism; cellular amino acid biosynthesis; cellular amino acid formation; cellular amino acid synthesis
Protein digestion and absorption	KEGG	0.000239	0.0377863	3.20777	3.33333	3	87	51	40567	ko04974		ATP1B1 KCNQ1 MME	KEGG_PROTEIN_DIGESTION_AND_ABSORPTION	Protein is a dietary component essential for nutritional homeostasis in humans. Normally, ingested protein undergoes a complex series of degradative processes following the action of gastric, pancreatic and small intestinal enzymes. The result of this proteolytic activity is a mixture of amino acids and small peptides. Amino acids (AAs) are transported into the enterocyte (intestinal epithelial c…
regulation of systemic arterial blood pressure	GO	0.000255	0.0395909	3.1353	3.26087	3	89	51	40565	GO:0003073		MME NCALD NAV2	GO_REGULATION_OF_SYSTEMIC_ARTERIAL_BLOOD_PRESSURE	The process that modulates the force with which blood travels through the systemic arterial circulatory system. The process is controlled by a balance of processes that increase pressure and decrease pressure
vesicle-mediated transport to the plasma membrane	GO	0.00028	0.0417143	3.03232	3.15789	3	92	51	40562	GO:0098876		ATP1B1 ARHGAP44 ANKRD50	GO_VESICLE-MEDIATED_TRANSPORT_TO_THE_PLASMA_MEMBRANE	The directed movement of substances to the plasma membrane in transport vesicles that fuse with the plasma membrane by exocytosis
Pancreatic secretion	KEGG	0.000289	0.0425938	2.99942	3.125	3	93	51	40561	ko04972		ATP1B1 CFTR KCNQ1	KEGG_PANCREATIC_SECRETION	The pancreas performs both exocrine and endocrine functions. The exocrine pancreas consists of two parts, the acinar and duct cells. The primary functions of pancreatic acinar cells are to synthesize and secrete digestive enzymes. Stimulation of the cell by secretagogues such as acetylcholine (ACh) and cholecystokinin (CCK) causes the generation of an intracellular Ca2+ signal. This signal, in tu…
anion channel activity	GO	0.000298	0.0431604	2.9672	3.09278	3	94	51	40560	GO:0005253		CFTR TTYH1 LRRC8C	GO_ANION_CHANNEL_ACTIVITY	Enables the energy-independent passage of anions across a lipid bilayer down a concentration gradient. Synonym: non-selective anion channel activity
HALLMARK_ANDROGEN_RESPONSE	H	0.000316	0.0450726	2.90472	3.0303	3	96	51	40558	M5908		CCND1 HOMER2 ADAMTS1	H_HALLMARK_ANDROGEN_RESPONSE	Genes defining response to androgens.
mitotic DNA damage checkpoint	GO	0.000335	0.0465699	2.8447	2.9703	3	98	51	40556	GO:0044773		CCND1 FBXO31 LTO1	GO_MITOTIC_DNA_DAMAGE_CHECKPOINT	A mitotic cell cycle checkpoint that detects and negatively regulates progression through the cell cycle in response to DNA damage
response to UV-A	GO	2.58e-05	0.00952948	33.2056	33.3333	2	4	52	40650	GO:0070141		CCND1 MME	GO_RESPONSE_TO_UV-A	Any process that results in a change in state or activity of a cell or an organism (in terms of movement, secretion, enzyme production, gene expression, etc.) as a result of a UV-A radiation stimulus. UV-A radiation (UV-A light) spans the wavelengths 315 to 400 nm. Synonyms: response to UV-A light stimulus; response to UV-A radiation stimulus; response to UVA light stimulus; response to UVA radia…
positive regulation of axon extension involved in axon guidance	GO	3.61e-05	0.0121844	28.4437	28.5714	2	5	52	40649	GO:0048842		CXCL12 SEMA5A	GO_POSITIVE_REGULATION_OF_AXON_EXTENSION_INVOLVED_IN_AXON_GUIDANCE	Any process that activates, maintains or increases the frequency, rate or extent of axon extension involved in axon guidance. Synonyms: activation of axon extension involved in axon guidance; stimulation of axon extension involved in axon guidance; up regulation of axon extension involved in axon guidance; up-regulation of axon extension involved in axon guidance; upregulation of axon extension i…
positive regulation of axon guidance	GO	4.81e-05	0.0147354	24.8722	25	2	6	52	40648	GO:1902669		CXCL12 SEMA5A	GO_POSITIVE_REGULATION_OF_AXON_GUIDANCE	Any process that activates or increases the frequency, rate or extent of axon guidance. Synonyms: activation of axon chemotaxis; activation of axon growth cone guidance; activation of axon guidance; activation of axon pathfinding; positive regulation of axon chemotaxis; positive regulation of axon growth cone guidance; positive regulation of axon pathfinding; up regulation of axon chemotaxis; up …
volume-sensitive anion channel activity	GO	7.72e-05	0.0202354	19.8722	20	2	8	52	40646	GO:0005225		TTYH1 LRRC8C	GO_VOLUME-SENSITIVE_ANION_CHANNEL_ACTIVITY	Enables the transmembrane transfer of an anion by a volume-sensitive channel. An anion is a negatively charged ion. A volume-sensitive channel is a channel that responds to changes in the volume of a cell. Synonym: volume-regulated channel
response to vitamin E	GO	0.000205	0.034279	12.3722	12.5	2	14	52	40640	GO:0033197		CCND1 CAT	GO_RESPONSE_TO_VITAMIN_E	Any process that results in a change in state or activity of a cell or an organism (in terms of movement, secretion, enzyme production, gene expression, etc.) as a result of a vitamin E stimulus. Synonyms: response to DL-alpha-tocopherol acetate; response to DL-alpha-tocopheryl acetate; response to O-Acetyl-alpha-tocopherol
membrane repolarization during action potential	GO	0.000205	0.034279	12.3722	12.5	2	14	52	40640	GO:0086011		ATP1B1 KCNQ1	GO_MEMBRANE_REPOLARIZATION_DURING_ACTION_POTENTIAL	The process in which ions are transported across a membrane such that the membrane potential changes in the direction from the positive membrane potential at the peak of the action potential towards the negative resting potential
membrane repolarization	GO	0.000291	0.0425938	10.3985	10.5263	2	17	52	40637	GO:0086009		ATP1B1 KCNQ1	GO_MEMBRANE_REPOLARIZATION	The process in which ions are transported across a membrane such that the membrane potential changes in the repolarizing direction, toward the steady state potential. For example, the repolarization during an action potential is from a positive membrane potential towards a negative resting potential
retrograde transport, endosome to plasma membrane	GO	0.000323	0.045678	9.8722	10	2	18	52	40636	GO:1990126		ARHGAP44 ANKRD50	GO_RETROGRADE_TRANSPORT,_ENDOSOME_TO_PLASMA_MEMBRANE	The directed movement of membrane-bounded vesicles from endosomes back to the plasma membrane, a trafficking pathway that promotes the recycling of internalized transmembrane proteins
transaminase activity	GO	0.000357	0.0490804	9.396	9.52381	2	19	52	40635	GO:0008483		GPT OAT	GO_TRANSAMINASE_ACTIVITY	Catalysis of the transfer of an amino group to an acceptor, usually a 2-oxo acid. Synonym: aminotransferase activity

## Sheet: Wcgna mod2 function_filt
pathway_name	category	pval	fdr	enrichment_score	percent_gene_hits_per_pathway	number_hits	number_misses	number_user_genes	total_genes_minus_input	pathway_id	pathway_type	genesinpathway	pathway_db	description
translation	GO	2.28e-138	1.83e-135	16.6929	16.7053	72	359	5	40272	GO:0006412		EEF1A1 FAU RPSA NACA RPL10A RPL3 RPL5 RPL7 RPL9 RPL10 RPL11 RPL12 RPL13 RPL15 RPL17 RPL18 RPL18A RPL19 RPL21 RPL22 RPL23A RPL24 RPL26 RPL30 RPL27A RPL28 RPL31 RPL32 RPL34 RPL35A RPL37 RPL37A RPL38 RPL39 RPL41 RPL36A RPLP0 RPLP1 RPLP2 RPS3 RPS4X RPS5 RPS7 RPS8 RPS9 RPS10 RPS11 RPS12 RPS13 RPS14 RPS15 RPS15A RPS16 RPS17 RPS18 RPS19 RPS20 RPS21 RPS23 RPS24 RPS25 RPS26 RPS27 RPS27A RPS28 RPS29 RPL14 …	GO_TRANSLATION	The cellular metabolic process in which a protein is formed, using the sequence of a mature mRNA molecule to specify the sequence of amino acids in a polypeptide chain. Translation is mediated by the ribosome, and begins with the formation of a ternary complex between aminoacylated initiator methionine tRNA, GTP, and initiation factor 2, which subsequently associates with the small subunit of the…
peptide biosynthetic process	GO	1.6e-136	1.17e-133	15.8118	15.8242	72	383	5	40248	GO:0043043		EEF1A1 FAU RPSA NACA RPL10A RPL3 RPL5 RPL7 RPL9 RPL10 RPL11 RPL12 RPL13 RPL15 RPL17 RPL18 RPL18A RPL19 RPL21 RPL22 RPL23A RPL24 RPL26 RPL30 RPL27A RPL28 RPL31 RPL32 RPL34 RPL35A RPL37 RPL37A RPL38 RPL39 RPL41 RPL36A RPLP0 RPLP1 RPLP2 RPS3 RPS4X RPS5 RPS7 RPS8 RPS9 RPS10 RPS11 RPS12 RPS13 RPS14 RPS15 RPS15A RPS16 RPS17 RPS18 RPS19 RPS20 RPS21 RPS23 RPS24 RPS25 RPS26 RPS27 RPS27A RPS28 RPS29 RPL14 …	GO_PEPTIDE_BIOSYNTHETIC_PROCESS	The chemical reactions and pathways resulting in the formation of peptides, compounds of 2 or more (but usually less than 100) amino acids where the alpha carboxyl group of one is bound to the alpha amino group of another. This may include the translation of a precursor protein and its subsequent processing into a functional peptide. Synonyms: peptide anabolism; peptide biosynthesis; peptide form…
amide biosynthetic process	GO	2.61e-131	1.79e-128	13.5469	13.5593	72	459	5	40172	GO:0043604		EEF1A1 FAU RPSA NACA RPL10A RPL3 RPL5 RPL7 RPL9 RPL10 RPL11 RPL12 RPL13 RPL15 RPL17 RPL18 RPL18A RPL19 RPL21 RPL22 RPL23A RPL24 RPL26 RPL30 RPL27A RPL28 RPL31 RPL32 RPL34 RPL35A RPL37 RPL37A RPL38 RPL39 RPL41 RPL36A RPLP0 RPLP1 RPLP2 RPS3 RPS4X RPS5 RPS7 RPS8 RPS9 RPS10 RPS11 RPS12 RPS13 RPS14 RPS15 RPS15A RPS16 RPS17 RPS18 RPS19 RPS20 RPS21 RPS23 RPS24 RPS25 RPS26 RPS27 RPS27A RPS28 RPS29 RPL14 …	GO_AMIDE_BIOSYNTHETIC_PROCESS	The chemical reactions and pathways resulting in the formation of an amide, any derivative of an oxoacid in which an acidic hydroxy group has been replaced by an amino or substituted amino group
peptide metabolic process	GO	3.14e-127	1.94e-124	11.9875	12	72	528	5	40103	GO:0006518		EEF1A1 FAU RPSA NACA RPL10A RPL3 RPL5 RPL7 RPL9 RPL10 RPL11 RPL12 RPL13 RPL15 RPL17 RPL18 RPL18A RPL19 RPL21 RPL22 RPL23A RPL24 RPL26 RPL30 RPL27A RPL28 RPL31 RPL32 RPL34 RPL35A RPL37 RPL37A RPL38 RPL39 RPL41 RPL36A RPLP0 RPLP1 RPLP2 RPS3 RPS4X RPS5 RPS7 RPS8 RPS9 RPS10 RPS11 RPS12 RPS13 RPS14 RPS15 RPS15A RPS16 RPS17 RPS18 RPS19 RPS20 RPS21 RPS23 RPS24 RPS25 RPS26 RPS27 RPS27A RPS28 RPS29 RPL14 …	GO_PEPTIDE_METABOLIC_PROCESS	The chemical reactions and pathways involving peptides, compounds of two or more amino acids where the alpha carboxyl group of one is bound to the alpha amino group of another. Synonym: peptide metabolism
ribosomal subunit	GO	4.63e-160	6.25e-157	36.0652	36.0825	70	124	7	40507	GO:0044391		FAU RPSA RPL10A RPL3 RPL5 RPL7 RPL9 RPL10 RPL11 RPL12 RPL13 RPL15 RPL17 RPL18 RPL18A RPL19 RPL21 RPL22 RPL23A RPL24 RPL26 RPL30 RPL27A RPL28 RPL31 RPL32 RPL34 RPL35A RPL37 RPL37A RPL38 RPL39 RPL41 RPL36A RPLP0 RPLP1 RPLP2 RPS3 RPS4X RPS5 RPS7 RPS8 RPS9 RPS10 RPS11 RPS12 RPS13 RPS14 RPS15 RPS15A RPS16 RPS17 RPS18 RPS19 RPS20 RPS21 RPS23 RPS24 RPS25 RPS26 RPS27 RPS27A RPS28 RPS29 RPL14 RPL23 RACK1 …	GO_RIBOSOMAL_SUBUNIT	Either of the two subunits of a ribosome: the ribosomal large subunit or the ribosomal small subunit
ribosome	GO	2.23e-151	2.35e-148	28.438	28.4553	70	176	7	40455	GO:0005840		FAU RPSA RPL10A RPL3 RPL5 RPL7 RPL9 RPL10 RPL11 RPL12 RPL13 RPL15 RPL17 RPL18 RPL18A RPL19 RPL21 RPL22 RPL23A RPL24 RPL26 RPL30 RPL27A RPL28 RPL31 RPL32 RPL34 RPL35A RPL37 RPL37A RPL38 RPL39 RPL41 RPL36A RPLP0 RPLP1 RPLP2 RPS3 RPS4X RPS5 RPS7 RPS8 RPS9 RPS10 RPS11 RPS12 RPS13 RPS14 RPS15 RPS15A RPS16 RPS17 RPS18 RPS19 RPS20 RPS21 RPS23 RPS24 RPS25 RPS26 RPS27 RPS27A RPS28 RPS29 RPL14 RPL23 RACK1 …	GO_RIBOSOME	An intracellular organelle, about 200 A in diameter, consisting of RNA and protein. It is the site of protein biosynthesis resulting from translation of messenger RNA (mRNA). It consists of two subunits, one large and one small, each containing only protein and RNA. Both the ribosome and its subunits are characterized by their sedimentation coefficients, expressed in Svedberg units (symbol: S). H…
single-organism intracellular transport	GO	5.54e-118	3.15e-115	10.4773	10.4948	70	597	7	40034	GO:1902582		COX5B FAU RPSA RPL10A RPL3 RPL5 RPL7 RPL9 RPL10 RPL11 RPL12 RPL13 RPL15 RPL17 RPL18 RPL18A RPL19 RPL21 RPL22 RPL23A RPL24 RPL26 RPL30 RPL27A RPL28 RPL31 RPL32 RPL34 RPL35A RPL37 RPL37A RPL38 RPL39 RPL41 RPL36A RPLP0 RPLP1 RPLP2 RPS3 RPS4X RPS5 RPS7 RPS8 RPS9 RPS10 RPS11 RPS12 RPS13 RPS14 RPS15 RPS15A RPS16 RPS17 RPS18 RPS19 RPS20 RPS21 RPS23 RPS24 RPS25 RPS26 RPS27 RPS27A RPS28 RPS29 RPL14 RPL23 …	GO_SINGLE-ORGANISM_INTRACELLULAR_TRANSPORT	An intracellular transport which involves only one organism. Synonym: single organism intracellular transport
Peptide chain elongation	REACTOME	1.29e-190	2.78e-186	77.5084	77.5281	69	20	8	40611	R-HSA-156902		EEF1A1 RPSA RPL10A RPL3 RPL5 RPL7 RPL9 RPL10 RPL11 RPL12 RPL13 RPL15 RPL17 RPL18 RPL18A RPL19 RPL21 RPL22 RPL23A RPL24 RPL26 RPL30 RPL27A RPL28 RPL31 RPL32 RPL34 RPL35A RPL37 RPL37A RPL38 RPL39 RPL41 RPL36A RPLP0 RPLP1 RPLP2 RPS3 RPS4X RPS5 RPS7 RPS8 RPS9 RPS10 RPS11 RPS12 RPS13 RPS14 RPS15 RPS15A RPS16 RPS17 RPS18 RPS19 RPS20 RPS21 RPS23 RPS24 RPS25 RPS26 RPS27 RPS27A RPS28 RPS29 RPL14 RPL23 RPL…	REACTOME_PEPTIDE_CHAIN_ELONGATION	The mechanism of a peptide bond requires the movement of three protons. First the deprotonation of the ammonium ion generates a reactive amine, allowing a nucleophilic attack on the carbonyl group. This is followed by the loss of a proton from the reaction intermediate, only to be taken up by the oxygen on the leaving group (from the end of the amino acid chain bound to the tRNA in the P-site). T…
Ribosome, eukaryotes	KEGG	2.28e-189	3.29e-185	75.8045	75.8242	69	22	8	40609	hsa_M00177		FAU RPSA RPL10A RPL3 RPL5 RPL7 RPL9 RPL10 RPL11 RPL12 RPL13 RPL15 RPL17 RPL18 RPL18A RPL19 RPL21 RPL22 RPL23A RPL24 RPL26 RPL30 RPL27A RPL28 RPL31 RPL32 RPL34 RPL35A RPL37 RPL37A RPL38 RPL39 RPL41 RPL36A RPLP0 RPLP1 RPLP2 RPS3 RPS4X RPS5 RPS7 RPS8 RPS9 RPS10 RPS11 RPS12 RPS13 RPS14 RPS15 RPS15A RPS16 RPS17 RPS18 RPS19 RPS20 RPS21 RPS23 RPS24 RPS25 RPS26 RPS27 RPS27A RPS28 RPS29 RPL14 RPL23 RPL35 …	KEGG_RIBOSOME,_EUKARYOTES	Structural complex; Genetic information processing; Ribosom
SRP-dependent cotranslational protein targeting to membrane	GO	4.86e-187	5.25e-183	72.6119	72.6316	69	26	8	40605	GO:0006614		FAU RPSA RPL10A RPL3 RPL5 RPL7 RPL9 RPL10 RPL11 RPL12 RPL13 RPL15 RPL17 RPL18 RPL18A RPL19 RPL21 RPL22 RPL23A RPL24 RPL26 RPL30 RPL27A RPL28 RPL31 RPL32 RPL34 RPL35A RPL37 RPL37A RPL38 RPL39 RPL41 RPL36A RPLP0 RPLP1 RPLP2 RPS3 RPS4X RPS5 RPS7 RPS8 RPS9 RPS10 RPS11 RPS12 RPS13 RPS14 RPS15 RPS15A RPS16 RPS17 RPS18 RPS19 RPS20 RPS21 RPS23 RPS24 RPS25 RPS26 RPS27 RPS27A RPS28 RPS29 RPL14 RPL23 RPL35 …	GO_SRP-DEPENDENT_COTRANSLATIONAL_PROTEIN_TARGETING_TO_MEMBRANE	The targeting of proteins to a membrane that occurs during translation and is dependent upon two key components, the signal-recognition particle (SRP) and the SRP receptor. SRP is a cytosolic particle that transiently binds to the endoplasmic reticulum (ER) signal sequence in a nascent protein, to the large ribosomal unit, and to the SRP receptor in the ER membrane. Synonyms: ER translocation; SR…
cotranslational protein targeting to membrane	GO	2.1e-183	1.01e-179	67.6274	67.6471	69	33	8	40598	GO:0006613		FAU RPSA RPL10A RPL3 RPL5 RPL7 RPL9 RPL10 RPL11 RPL12 RPL13 RPL15 RPL17 RPL18 RPL18A RPL19 RPL21 RPL22 RPL23A RPL24 RPL26 RPL30 RPL27A RPL28 RPL31 RPL32 RPL34 RPL35A RPL37 RPL37A RPL38 RPL39 RPL41 RPL36A RPLP0 RPLP1 RPLP2 RPS3 RPS4X RPS5 RPS7 RPS8 RPS9 RPS10 RPS11 RPS12 RPS13 RPS14 RPS15 RPS15A RPS16 RPS17 RPS18 RPS19 RPS20 RPS21 RPS23 RPS24 RPS25 RPS26 RPS27 RPS27A RPS28 RPS29 RPL14 RPL23 RPL35 …	GO_COTRANSLATIONAL_PROTEIN_TARGETING_TO_MEMBRANE	The targeting of proteins to a membrane that occurs during translation. The transport of most secretory proteins, particularly those with more than 100 amino acids, into the endoplasmic reticulum lumen occurs in this manner, as does the import of some proteins into mitochondria. Synonyms: cotranslational membrane targeting; cotranslational protein membrane targeting; cotranslational protein-membr…
protein targeting to ER	GO	1.89e-182	7.41e-179	66.3265	66.3462	69	35	8	40596	GO:0045047		FAU RPSA RPL10A RPL3 RPL5 RPL7 RPL9 RPL10 RPL11 RPL12 RPL13 RPL15 RPL17 RPL18 RPL18A RPL19 RPL21 RPL22 RPL23A RPL24 RPL26 RPL30 RPL27A RPL28 RPL31 RPL32 RPL34 RPL35A RPL37 RPL37A RPL38 RPL39 RPL41 RPL36A RPLP0 RPLP1 RPLP2 RPS3 RPS4X RPS5 RPS7 RPS8 RPS9 RPS10 RPS11 RPS12 RPS13 RPS14 RPS15 RPS15A RPS16 RPS17 RPS18 RPS19 RPS20 RPS21 RPS23 RPS24 RPS25 RPS26 RPS27 RPS27A RPS28 RPS29 RPL14 RPL23 RPL35 …	GO_PROTEIN_TARGETING_TO_ER	The process of directing proteins towards the endoplasmic reticulum (ER) using signals contained within the protein. One common mechanism uses a 16- to 30-residue signal sequence, typically located at the N-terminus of the protein and containing positively charged amino acids followed by a continuous stretch of hydrophobic residues, which directs the ribosome to the ER membrane and initiates tran…
establishment of protein localization to endoplasmic reticulum	GO	1.23e-180	4.42e-177	63.8692	63.8889	69	39	8	40592	GO:0072599		FAU RPSA RPL10A RPL3 RPL5 RPL7 RPL9 RPL10 RPL11 RPL12 RPL13 RPL15 RPL17 RPL18 RPL18A RPL19 RPL21 RPL22 RPL23A RPL24 RPL26 RPL30 RPL27A RPL28 RPL31 RPL32 RPL34 RPL35A RPL37 RPL37A RPL38 RPL39 RPL41 RPL36A RPLP0 RPLP1 RPLP2 RPS3 RPS4X RPS5 RPS7 RPS8 RPS9 RPS10 RPS11 RPS12 RPS13 RPS14 RPS15 RPS15A RPS16 RPS17 RPS18 RPS19 RPS20 RPS21 RPS23 RPS24 RPS25 RPS26 RPS27 RPS27A RPS28 RPS29 RPL14 RPL23 RPL35 …	GO_ESTABLISHMENT_OF_PROTEIN_LOCALIZATION_TO_ENDOPLASMIC_RETICULUM	The directed movement of a protein to a specific location in the endoplasmic reticulum. Synonyms: establishment of protein localisation to ER; establishment of protein localisation to endoplasmic reticulum; establishment of protein localization in endoplasmic reticulum; establishment of protein localization to ER
viral transcription	GO	1e-177	2.89e-174	59.9803	60	69	46	8	40585	GO:0019083		FAU RPSA RPL10A RPL3 RPL5 RPL7 RPL9 RPL10 RPL11 RPL12 RPL13 RPL15 RPL17 RPL18 RPL18A RPL19 RPL21 RPL22 RPL23A RPL24 RPL26 RPL30 RPL27A RPL28 RPL31 RPL32 RPL34 RPL35A RPL37 RPL37A RPL38 RPL39 RPL41 RPL36A RPLP0 RPLP1 RPLP2 RPS3 RPS4X RPS5 RPS7 RPS8 RPS9 RPS10 RPS11 RPS12 RPS13 RPS14 RPS15 RPS15A RPS16 RPS17 RPS18 RPS19 RPS20 RPS21 RPS23 RPS24 RPS25 RPS26 RPS27 RPS27A RPS28 RPS29 RPL14 RPL23 RPL35 …	GO_VIRAL_TRANSCRIPTION	The process by which a viral genome, or part of a viral genome, is transcribed within the host cell
nuclear-transcribed mRNA catabolic process, nonsense-mediated decay	GO	1.89e-175	4.54e-172	57.0051	57.0248	69	52	8	40579	GO:0000184		FAU RPSA RPL10A RPL3 RPL5 RPL7 RPL9 RPL10 RPL11 RPL12 RPL13 RPL15 RPL17 RPL18 RPL18A RPL19 RPL21 RPL22 RPL23A RPL24 RPL26 RPL30 RPL27A RPL28 RPL31 RPL32 RPL34 RPL35A RPL37 RPL37A RPL38 RPL39 RPL41 RPL36A RPLP0 RPLP1 RPLP2 RPS3 RPS4X RPS5 RPS7 RPS8 RPS9 RPS10 RPS11 RPS12 RPS13 RPS14 RPS15 RPS15A RPS16 RPS17 RPS18 RPS19 RPS20 RPS21 RPS23 RPS24 RPS25 RPS26 RPS27 RPS27A RPS28 RPS29 RPL14 RPL23 RPL35 …	GO_NUCLEAR-TRANSCRIBED_MRNA_CATABOLIC_PROCESS,_NONSENSE-MEDIATED_DECAY	The nonsense-mediated decay pathway for nuclear-transcribed mRNAs degrades mRNAs in which an amino-acid codon has changed to a nonsense codon; this prevents the translation of such mRNAs into truncated, and potentially harmful, proteins. Synonyms: mRNA breakdown, nonsense-mediated decay; mRNA catabolic process, nonsense-mediated; mRNA catabolism, nonsense-mediated; mRNA degradation, nonsense-medi…
cytosolic ribosome	GO	4.99e-174	1.03e-170	55.1803	55.2	69	56	8	40575	GO:0022626		FAU RPSA RPL10A RPL3 RPL5 RPL7 RPL9 RPL10 RPL11 RPL12 RPL13 RPL15 RPL17 RPL18 RPL18A RPL19 RPL21 RPL22 RPL23A RPL24 RPL26 RPL30 RPL27A RPL28 RPL31 RPL32 RPL34 RPL35A RPL37 RPL37A RPL38 RPL39 RPL41 RPL36A RPLP0 RPLP1 RPLP2 RPS3 RPS4X RPS5 RPS7 RPS8 RPS9 RPS10 RPS11 RPS12 RPS13 RPS14 RPS15 RPS15A RPS16 RPS17 RPS18 RPS19 RPS20 RPS21 RPS23 RPS24 RPS25 RPS26 RPS27 RPS27A RPS28 RPS29 RPL14 RPL23 RPL35 …	GO_CYTOSOLIC_RIBOSOME	A ribosome located in the cytosol. Synonyms: 70S ribosome; 80S ribosome; GO:0005830; GO:0009281; GO:0030871
protein localization to endoplasmic reticulum	GO	5.24e-173	9.84e-170	53.8865	53.9062	69	59	8	40572	GO:0070972		FAU RPSA RPL10A RPL3 RPL5 RPL7 RPL9 RPL10 RPL11 RPL12 RPL13 RPL15 RPL17 RPL18 RPL18A RPL19 RPL21 RPL22 RPL23A RPL24 RPL26 RPL30 RPL27A RPL28 RPL31 RPL32 RPL34 RPL35A RPL37 RPL37A RPL38 RPL39 RPL41 RPL36A RPLP0 RPLP1 RPLP2 RPS3 RPS4X RPS5 RPS7 RPS8 RPS9 RPS10 RPS11 RPS12 RPS13 RPS14 RPS15 RPS15A RPS16 RPS17 RPS18 RPS19 RPS20 RPS21 RPS23 RPS24 RPS25 RPS26 RPS27 RPS27A RPS28 RPS29 RPL14 RPL23 RPL35 …	GO_PROTEIN_LOCALIZATION_TO_ENDOPLASMIC_RETICULUM	A process in which a protein is transported to, or maintained in, a location within the endoplasmic reticulum. Synonyms: protein localisation in endoplasmic reticulum; protein localization in ER; protein localization in endoplasmic reticulum
serine family amino acid metabolic process	GO	5.07e-172	9.12e-169	52.652	52.6718	69	62	8	40569	GO:0009069		FAU RPSA RPL10A RPL3 RPL5 RPL7 RPL9 RPL10 RPL11 RPL12 RPL13 RPL15 RPL17 RPL18 RPL18A RPL19 RPL21 RPL22 RPL23A RPL24 RPL26 RPL30 RPL27A RPL28 RPL31 RPL32 RPL34 RPL35A RPL37 RPL37A RPL38 RPL39 RPL41 RPL36A RPLP0 RPLP1 RPLP2 RPS3 RPS4X RPS5 RPS7 RPS8 RPS9 RPS10 RPS11 RPS12 RPS13 RPS14 RPS15 RPS15A RPS16 RPS17 RPS18 RPS19 RPS20 RPS21 RPS23 RPS24 RPS25 RPS26 RPS27 RPS27A RPS28 RPS29 RPL14 RPL23 RPL35 …	GO_SERINE_FAMILY_AMINO_ACID_METABOLIC_PROCESS	The chemical reactions and pathways involving amino acids of the serine family, comprising cysteine, glycine, homoserine, selenocysteine and serine. Synonym: serine family amino acid metabolism
viral gene expression	GO	9.3e-171	1.61e-167	51.0914	51.1111	69	66	8	40565	GO:0019080		FAU RPSA RPL10A RPL3 RPL5 RPL7 RPL9 RPL10 RPL11 RPL12 RPL13 RPL15 RPL17 RPL18 RPL18A RPL19 RPL21 RPL22 RPL23A RPL24 RPL26 RPL30 RPL27A RPL28 RPL31 RPL32 RPL34 RPL35A RPL37 RPL37A RPL38 RPL39 RPL41 RPL36A RPLP0 RPLP1 RPLP2 RPS3 RPS4X RPS5 RPS7 RPS8 RPS9 RPS10 RPS11 RPS12 RPS13 RPS14 RPS15 RPS15A RPS16 RPS17 RPS18 RPS19 RPS20 RPS21 RPS23 RPS24 RPS25 RPS26 RPS27 RPS27A RPS28 RPS29 RPL14 RPL23 RPL35 …	GO_VIRAL_GENE_EXPRESSION	A process by which a viral gene is converted into a mature gene product or products (proteins or RNA). This includes viral transcription, processing to produce a mature RNA product, and viral translation. Synonym: viral genome expression
translational initiation	GO	5.36e-167	8.91e-164	46.6019	46.6216	69	79	8	40552	GO:0006413		FAU RPSA RPL10A RPL3 RPL5 RPL7 RPL9 RPL10 RPL11 RPL12 RPL13 RPL15 RPL17 RPL18 RPL18A RPL19 RPL21 RPL22 RPL23A RPL24 RPL26 RPL30 RPL27A RPL28 RPL31 RPL32 RPL34 RPL35A RPL37 RPL37A RPL38 RPL39 RPL41 RPL36A RPLP0 RPLP1 RPLP2 RPS3 RPS4X RPS5 RPS7 RPS8 RPS9 RPS10 RPS11 RPS12 RPS13 RPS14 RPS15 RPS15A RPS16 RPS17 RPS18 RPS19 RPS20 RPS21 RPS23 RPS24 RPS25 RPS26 RPS27 RPS27A RPS28 RPS29 RPL14 RPL23 RPL35 …	GO_TRANSLATIONAL_INITIATION	The process preceding formation of the peptide bond between the first two amino acids of a protein. This includes the formation of a complex of the ribosome, mRNA, and an initiation complex that contains the first aminoacyl-tRNA. Synonyms: GO:0006440; GO:0006454; biopolymerisation; biopolymerization; protein synthesis initiation; translation initiation
Ribosome	KEGG	1.14e-165	1.75e-162	45.0783	45.098	69	84	8	40547	ko03010		FAU RPSA RPL10A RPL3 RPL5 RPL7 RPL9 RPL10 RPL11 RPL12 RPL13 RPL15 RPL17 RPL18 RPL18A RPL19 RPL21 RPL22 RPL23A RPL24 RPL26 RPL30 RPL27A RPL28 RPL31 RPL32 RPL34 RPL35A RPL37 RPL37A RPL38 RPL39 RPL41 RPL36A RPLP0 RPLP1 RPLP2 RPS3 RPS4X RPS5 RPS7 RPS8 RPS9 RPS10 RPS11 RPS12 RPS13 RPS14 RPS15 RPS15A RPS16 RPS17 RPS18 RPS19 RPS20 RPS21 RPS23 RPS24 RPS25 RPS26 RPS27 RPS27A RPS28 RPS29 RPL14 RPL23 RPL35 …	KEGG_RIBOSOME	nodescription
multi-organism metabolic process	GO	6.64e-165	9.89e-162	44.211	44.2308	69	87	8	40544	GO:0044033		FAU RPSA RPL10A RPL3 RPL5 RPL7 RPL9 RPL10 RPL11 RPL12 RPL13 RPL15 RPL17 RPL18 RPL18A RPL19 RPL21 RPL22 RPL23A RPL24 RPL26 RPL30 RPL27A RPL28 RPL31 RPL32 RPL34 RPL35A RPL37 RPL37A RPL38 RPL39 RPL41 RPL36A RPLP0 RPLP1 RPLP2 RPS3 RPS4X RPS5 RPS7 RPS8 RPS9 RPS10 RPS11 RPS12 RPS13 RPS14 RPS15 RPS15A RPS16 RPS17 RPS18 RPS19 RPS20 RPS21 RPS23 RPS24 RPS25 RPS26 RPS27 RPS27A RPS28 RPS29 RPL14 RPL23 RPL35 …	GO_MULTI-ORGANISM_METABOLIC_PROCESS	A metabolic process - chemical reactions and pathways, including anabolism and catabolism, by which living organisms transform chemical substances - which involves more than one organism. Synonyms: multi-organism metabolism; multi-organismal metabolic process; multi-organismal metabolism
protein targeting to membrane	GO	3.45e-163	4.81e-160	42.3116	42.3313	69	94	8	40537	GO:0006612		FAU RPSA RPL10A RPL3 RPL5 RPL7 RPL9 RPL10 RPL11 RPL12 RPL13 RPL15 RPL17 RPL18 RPL18A RPL19 RPL21 RPL22 RPL23A RPL24 RPL26 RPL30 RPL27A RPL28 RPL31 RPL32 RPL34 RPL35A RPL37 RPL37A RPL38 RPL39 RPL41 RPL36A RPLP0 RPLP1 RPLP2 RPS3 RPS4X RPS5 RPS7 RPS8 RPS9 RPS10 RPS11 RPS12 RPS13 RPS14 RPS15 RPS15A RPS16 RPS17 RPS18 RPS19 RPS20 RPS21 RPS23 RPS24 RPS25 RPS26 RPS27 RPS27A RPS28 RPS29 RPL14 RPL23 RPL35 …	GO_PROTEIN_TARGETING_TO_MEMBRANE	The process of directing proteins towards a membrane, usually using signals contained within the protein. Synonyms: protein membrane targeting; protein-membrane targeting
nuclear-transcribed mRNA catabolic process	GO	2.63e-155	3.16e-152	34.3086	34.3284	69	132	8	40499	GO:0000956		FAU RPSA RPL10A RPL3 RPL5 RPL7 RPL9 RPL10 RPL11 RPL12 RPL13 RPL15 RPL17 RPL18 RPL18A RPL19 RPL21 RPL22 RPL23A RPL24 RPL26 RPL30 RPL27A RPL28 RPL31 RPL32 RPL34 RPL35A RPL37 RPL37A RPL38 RPL39 RPL41 RPL36A RPLP0 RPLP1 RPLP2 RPS3 RPS4X RPS5 RPS7 RPS8 RPS9 RPS10 RPS11 RPS12 RPS13 RPS14 RPS15 RPS15A RPS16 RPS17 RPS18 RPS19 RPS20 RPS21 RPS23 RPS24 RPS25 RPS26 RPS27 RPS27A RPS28 RPS29 RPL14 RPL23 RPL35 …	GO_NUCLEAR-TRANSCRIBED_MRNA_CATABOLIC_PROCESS	The chemical reactions and pathways resulting in the breakdown of nuclear-transcribed mRNAs in eukaryotic cells. Synonyms: nuclear mRNA breakdown; nuclear mRNA catabolism; nuclear mRNA degradation
mRNA catabolic process	GO	7.32e-153	8.1e-150	32.0733	32.093	69	146	8	40485	GO:0006402		FAU RPSA RPL10A RPL3 RPL5 RPL7 RPL9 RPL10 RPL11 RPL12 RPL13 RPL15 RPL17 RPL18 RPL18A RPL19 RPL21 RPL22 RPL23A RPL24 RPL26 RPL30 RPL27A RPL28 RPL31 RPL32 RPL34 RPL35A RPL37 RPL37A RPL38 RPL39 RPL41 RPL36A RPLP0 RPLP1 RPLP2 RPS3 RPS4X RPS5 RPS7 RPS8 RPS9 RPS10 RPS11 RPS12 RPS13 RPS14 RPS15 RPS15A RPS16 RPS17 RPS18 RPS19 RPS20 RPS21 RPS23 RPS24 RPS25 RPS26 RPS27 RPS27A RPS28 RPS29 RPL14 RPL23 RPL35 …	GO_MRNA_CATABOLIC_PROCESS	The chemical reactions and pathways resulting in the breakdown of mRNA, messenger RNA, which is responsible for carrying the coded genetic 'message', transcribed from DNA, to sites of protein assembly at the ribosomes. Synonyms: mRNA breakdown; mRNA catabolism; mRNA decay; mRNA degradation
RNA catabolic process	GO	1.18e-148	1.16e-145	28.4926	28.5124	69	173	8	40458	GO:0006401		FAU RPSA RPL10A RPL3 RPL5 RPL7 RPL9 RPL10 RPL11 RPL12 RPL13 RPL15 RPL17 RPL18 RPL18A RPL19 RPL21 RPL22 RPL23A RPL24 RPL26 RPL30 RPL27A RPL28 RPL31 RPL32 RPL34 RPL35A RPL37 RPL37A RPL38 RPL39 RPL41 RPL36A RPLP0 RPLP1 RPLP2 RPS3 RPS4X RPS5 RPS7 RPS8 RPS9 RPS10 RPS11 RPS12 RPS13 RPS14 RPS15 RPS15A RPS16 RPS17 RPS18 RPS19 RPS20 RPS21 RPS23 RPS24 RPS25 RPS26 RPS27 RPS27A RPS28 RPS29 RPL14 RPL23 RPL35 …	GO_RNA_CATABOLIC_PROCESS	The chemical reactions and pathways resulting in the breakdown of RNA, ribonucleic acid, one of the two main type of nucleic acid, consisting of a long, unbranched macromolecule formed from ribonucleotides joined in 3',5'-phosphodiester linkage. Synonyms: RNA breakdown; RNA catabolism; RNA degradation
rRNA processing	GO	3.17e-145	3.04e-142	25.8229	25.8427	69	198	8	40433	GO:0006364		FAU RPSA RPL10A RPL3 RPL5 RPL7 RPL9 RPL10 RPL11 RPL12 RPL13 RPL15 RPL17 RPL18 RPL18A RPL19 RPL21 RPL22 RPL23A RPL24 RPL26 RPL30 RPL27A RPL28 RPL31 RPL32 RPL34 RPL35A RPL37 RPL37A RPL38 RPL39 RPL41 RPL36A RPLP0 RPLP1 RPLP2 RPS3 RPS4X RPS5 RPS7 RPS8 RPS9 RPS10 RPS11 RPS12 RPS13 RPS14 RPS15 RPS15A RPS16 RPS17 RPS18 RPS19 RPS20 RPS21 RPS23 RPS24 RPS25 RPS26 RPS27 RPS27A RPS28 RPS29 RPL14 RPL23 RPL35 …	GO_RRNA_PROCESSING	Any process involved in the conversion of a primary ribosomal RNA (rRNA) transcript into one or more mature rRNA molecules. Synonyms: 35S primary transcript processing; GO:0006365
cytosolic part	GO	5.86e-144	5.51e-141	24.89	24.9097	69	208	8	40423	GO:0044445		FAU RPSA RPL10A RPL3 RPL5 RPL7 RPL9 RPL10 RPL11 RPL12 RPL13 RPL15 RPL17 RPL18 RPL18A RPL19 RPL21 RPL22 RPL23A RPL24 RPL26 RPL30 RPL27A RPL28 RPL31 RPL32 RPL34 RPL35A RPL37 RPL37A RPL38 RPL39 RPL41 RPL36A RPLP0 RPLP1 RPLP2 RPS3 RPS4X RPS5 RPS7 RPS8 RPS9 RPS10 RPS11 RPS12 RPS13 RPS14 RPS15 RPS15A RPS16 RPS17 RPS18 RPS19 RPS20 RPS21 RPS23 RPS24 RPS25 RPS26 RPS27 RPS27A RPS28 RPS29 RPL14 RPL23 RPL35 …	GO_CYTOSOLIC_PART	Any constituent part of cytosol, that part of the cytoplasm that does not contain membranous or particulate subcellular components. Synonym: cytosol component
macromolecular complex disassembly	GO	4.21e-143	3.71e-140	24.276	24.2958	69	215	8	40416	GO:0032984		FAU RPSA RPL10A RPL3 RPL5 RPL7 RPL9 RPL10 RPL11 RPL12 RPL13 RPL15 RPL17 RPL18 RPL18A RPL19 RPL21 RPL22 RPL23A RPL24 RPL26 RPL30 RPL27A RPL28 RPL31 RPL32 RPL34 RPL35A RPL37 RPL37A RPL38 RPL39 RPL41 RPL36A RPLP0 RPLP1 RPLP2 RPS3 RPS4X RPS5 RPS7 RPS8 RPS9 RPS10 RPS11 RPS12 RPS13 RPS14 RPS15 RPS15A RPS16 RPS17 RPS18 RPS19 RPS20 RPS21 RPS23 RPS24 RPS25 RPS26 RPS27 RPS27A RPS28 RPS29 RPL14 RPL23 RPL35 …	GO_MACROMOLECULAR_COMPLEX_DISASSEMBLY	The disaggregation of a macromolecular complex into its constituent components. Synonyms: GO:0034623; cellular macromolecular complex disassembly; cellular macromolecule complex disassembly; macromolecule complex disassembly
establishment of protein localization to membrane	GO	2.18e-142	1.88e-139	23.7733	23.7931	69	221	8	40410	GO:0090150		FAU RPSA RPL10A RPL3 RPL5 RPL7 RPL9 RPL10 RPL11 RPL12 RPL13 RPL15 RPL17 RPL18 RPL18A RPL19 RPL21 RPL22 RPL23A RPL24 RPL26 RPL30 RPL27A RPL28 RPL31 RPL32 RPL34 RPL35A RPL37 RPL37A RPL38 RPL39 RPL41 RPL36A RPLP0 RPLP1 RPLP2 RPS3 RPS4X RPS5 RPS7 RPS8 RPS9 RPS10 RPS11 RPS12 RPS13 RPS14 RPS15 RPS15A RPS16 RPS17 RPS18 RPS19 RPS20 RPS21 RPS23 RPS24 RPS25 RPS26 RPS27 RPS27A RPS28 RPS29 RPL14 RPL23 RPL35 …	GO_ESTABLISHMENT_OF_PROTEIN_LOCALIZATION_TO_MEMBRANE	The directed movement of a protein to a specific location in a membrane. Synonyms: establishment of protein localisation in membrane; establishment of protein localization in membrane
rRNA metabolic process	GO	4.9e-142	4.15e-139	23.5297	23.5495	69	224	8	40407	GO:0016072		FAU RPSA RPL10A RPL3 RPL5 RPL7 RPL9 RPL10 RPL11 RPL12 RPL13 RPL15 RPL17 RPL18 RPL18A RPL19 RPL21 RPL22 RPL23A RPL24 RPL26 RPL30 RPL27A RPL28 RPL31 RPL32 RPL34 RPL35A RPL37 RPL37A RPL38 RPL39 RPL41 RPL36A RPLP0 RPLP1 RPLP2 RPS3 RPS4X RPS5 RPS7 RPS8 RPS9 RPS10 RPS11 RPS12 RPS13 RPS14 RPS15 RPS15A RPS16 RPS17 RPS18 RPS19 RPS20 RPS21 RPS23 RPS24 RPS25 RPS26 RPS27 RPS27A RPS28 RPS29 RPL14 RPL23 RPL35 …	GO_RRNA_METABOLIC_PROCESS	The chemical reactions and pathways involving rRNA, ribosomal RNA, a structural constituent of ribosomes. Synonym: rRNA metabolism
viral life cycle	GO	1.84e-141	1.53e-138	23.1346	23.1544	69	229	8	40402	GO:0019058		FAU RPSA RPL10A RPL3 RPL5 RPL7 RPL9 RPL10 RPL11 RPL12 RPL13 RPL15 RPL17 RPL18 RPL18A RPL19 RPL21 RPL22 RPL23A RPL24 RPL26 RPL30 RPL27A RPL28 RPL31 RPL32 RPL34 RPL35A RPL37 RPL37A RPL38 RPL39 RPL41 RPL36A RPLP0 RPLP1 RPLP2 RPS3 RPS4X RPS5 RPS7 RPS8 RPS9 RPS10 RPS11 RPS12 RPS13 RPS14 RPS15 RPS15A RPS16 RPS17 RPS18 RPS19 RPS20 RPS21 RPS23 RPS24 RPS25 RPS26 RPS27 RPS27A RPS28 RPS29 RPL14 RPL23 RPL35 …	GO_VIRAL_LIFE_CYCLE	A set of processes which all viruses follow to ensure survival; includes attachment and entry of the virus particle, decoding of genome information, translation of viral mRNA by host ribosomes, genome replication, and assembly and release of viral particles containing the genome. Synonyms: GO:0019067; lytic viral life cycle; viral assembly, maturation, egress, and release; viral infectious cycle;…
alpha-amino acid metabolic process	GO	7.67e-139	6.25e-136	21.4088	21.4286	69	253	8	40378	GO:1901605		FAU RPSA RPL10A RPL3 RPL5 RPL7 RPL9 RPL10 RPL11 RPL12 RPL13 RPL15 RPL17 RPL18 RPL18A RPL19 RPL21 RPL22 RPL23A RPL24 RPL26 RPL30 RPL27A RPL28 RPL31 RPL32 RPL34 RPL35A RPL37 RPL37A RPL38 RPL39 RPL41 RPL36A RPLP0 RPLP1 RPLP2 RPS3 RPS4X RPS5 RPS7 RPS8 RPS9 RPS10 RPS11 RPS12 RPS13 RPS14 RPS15 RPS15A RPS16 RPS17 RPS18 RPS19 RPS20 RPS21 RPS23 RPS24 RPS25 RPS26 RPS27 RPS27A RPS28 RPS29 RPL14 RPL23 RPL35 …	GO_ALPHA-AMINO_ACID_METABOLIC_PROCESS	The chemical reactions and pathways involving an alpha-amino acid. Synonym: alpha-amino acid metabolism
ribosome biogenesis	GO	1.03e-137	8.08e-135	20.7009	20.7207	69	264	8	40367	GO:0042254		FAU RPSA RPL10A RPL3 RPL5 RPL7 RPL9 RPL10 RPL11 RPL12 RPL13 RPL15 RPL17 RPL18 RPL18A RPL19 RPL21 RPL22 RPL23A RPL24 RPL26 RPL30 RPL27A RPL28 RPL31 RPL32 RPL34 RPL35A RPL37 RPL37A RPL38 RPL39 RPL41 RPL36A RPLP0 RPLP1 RPLP2 RPS3 RPS4X RPS5 RPS7 RPS8 RPS9 RPS10 RPS11 RPS12 RPS13 RPS14 RPS15 RPS15A RPS16 RPS17 RPS18 RPS19 RPS20 RPS21 RPS23 RPS24 RPS25 RPS26 RPS27 RPS27A RPS28 RPS29 RPL14 RPL23 RPL35 …	GO_RIBOSOME_BIOGENESIS	A cellular process that results in the biosynthesis of constituent macromolecules, assembly, and arrangement of constituent parts of ribosome subunits; includes transport to the sites of protein synthesis. Synonyms: GO:0007046; ribosomal chaperone activity; ribosome biogenesis and assembly
establishment of protein localization to organelle	GO	2.15e-131	1.5e-128	17.1017	17.1216	69	334	8	40297	GO:0072594		FAU RPSA RPL10A RPL3 RPL5 RPL7 RPL9 RPL10 RPL11 RPL12 RPL13 RPL15 RPL17 RPL18 RPL18A RPL19 RPL21 RPL22 RPL23A RPL24 RPL26 RPL30 RPL27A RPL28 RPL31 RPL32 RPL34 RPL35A RPL37 RPL37A RPL38 RPL39 RPL41 RPL36A RPLP0 RPLP1 RPLP2 RPS3 RPS4X RPS5 RPS7 RPS8 RPS9 RPS10 RPS11 RPS12 RPS13 RPS14 RPS15 RPS15A RPS16 RPS17 RPS18 RPS19 RPS20 RPS21 RPS23 RPS24 RPS25 RPS26 RPS27 RPS27A RPS28 RPS29 RPL14 RPL23 RPL35 …	GO_ESTABLISHMENT_OF_PROTEIN_LOCALIZATION_TO_ORGANELLE	The directed movement of a protein to a specific location on or in an organelle. Encompasses establishment of localization in the membrane or lumen of a membrane-bounded organelle. Synonym: establishment of protein localisation to organelle
ncRNA processing	GO	5.46e-131	3.68e-128	16.8919	16.9118	69	339	8	40292	GO:0034470		FAU RPSA RPL10A RPL3 RPL5 RPL7 RPL9 RPL10 RPL11 RPL12 RPL13 RPL15 RPL17 RPL18 RPL18A RPL19 RPL21 RPL22 RPL23A RPL24 RPL26 RPL30 RPL27A RPL28 RPL31 RPL32 RPL34 RPL35A RPL37 RPL37A RPL38 RPL39 RPL41 RPL36A RPLP0 RPLP1 RPLP2 RPS3 RPS4X RPS5 RPS7 RPS8 RPS9 RPS10 RPS11 RPS12 RPS13 RPS14 RPS15 RPS15A RPS16 RPS17 RPS18 RPS19 RPS20 RPS21 RPS23 RPS24 RPS25 RPS26 RPS27 RPS27A RPS28 RPS29 RPL14 RPL23 RPL35 …	GO_NCRNA_PROCESSING	Any process that results in the conversion of one or more primary non-coding RNA (ncRNA) transcripts into one or more mature ncRNA molecules
protein localization to membrane	GO	9.48e-131	6.3e-128	16.7685	16.7883	69	342	8	40289	GO:0072657		FAU RPSA RPL10A RPL3 RPL5 RPL7 RPL9 RPL10 RPL11 RPL12 RPL13 RPL15 RPL17 RPL18 RPL18A RPL19 RPL21 RPL22 RPL23A RPL24 RPL26 RPL30 RPL27A RPL28 RPL31 RPL32 RPL34 RPL35A RPL37 RPL37A RPL38 RPL39 RPL41 RPL36A RPLP0 RPLP1 RPLP2 RPS3 RPS4X RPS5 RPS7 RPS8 RPS9 RPS10 RPS11 RPS12 RPS13 RPS14 RPS15 RPS15A RPS16 RPS17 RPS18 RPS19 RPS20 RPS21 RPS23 RPS24 RPS25 RPS26 RPS27 RPS27A RPS28 RPS29 RPL14 RPL23 RPL35 …	GO_PROTEIN_LOCALIZATION_TO_MEMBRANE	A process in which a protein is transported to, or maintained in, a specific location in a membrane. Synonyms: protein localisation in membrane; protein localization in membrane
cellular amino acid metabolic process	GO	8.27e-130	5.41e-127	16.2922	16.3121	69	354	8	40277	GO:0006520		FAU RPSA RPL10A RPL3 RPL5 RPL7 RPL9 RPL10 RPL11 RPL12 RPL13 RPL15 RPL17 RPL18 RPL18A RPL19 RPL21 RPL22 RPL23A RPL24 RPL26 RPL30 RPL27A RPL28 RPL31 RPL32 RPL34 RPL35A RPL37 RPL37A RPL38 RPL39 RPL41 RPL36A RPLP0 RPLP1 RPLP2 RPS3 RPS4X RPS5 RPS7 RPS8 RPS9 RPS10 RPS11 RPS12 RPS13 RPS14 RPS15 RPS15A RPS16 RPS17 RPS18 RPS19 RPS20 RPS21 RPS23 RPS24 RPS25 RPS26 RPS27 RPS27A RPS28 RPS29 RPL14 RPL23 RPL35 …	GO_CELLULAR_AMINO_ACID_METABOLIC_PROCESS	The chemical reactions and pathways involving amino acids, carboxylic acids containing one or more amino groups, as carried out by individual cells. Synonyms: GO:0006519; amino acid and derivative metabolism; amino acid metabolic process; cellular amino acid and derivative metabolic process; cellular amino acid metabolism
protein targeting	GO	1.88e-128	1.18e-125	15.6264	15.6463	69	372	8	40259	GO:0006605		FAU RPSA RPL10A RPL3 RPL5 RPL7 RPL9 RPL10 RPL11 RPL12 RPL13 RPL15 RPL17 RPL18 RPL18A RPL19 RPL21 RPL22 RPL23A RPL24 RPL26 RPL30 RPL27A RPL28 RPL31 RPL32 RPL34 RPL35A RPL37 RPL37A RPL38 RPL39 RPL41 RPL36A RPLP0 RPLP1 RPLP2 RPS3 RPS4X RPS5 RPS7 RPS8 RPS9 RPS10 RPS11 RPS12 RPS13 RPS14 RPS15 RPS15A RPS16 RPS17 RPS18 RPS19 RPS20 RPS21 RPS23 RPS24 RPS25 RPS26 RPS27 RPS27A RPS28 RPS29 RPL14 RPL23 RPL35 …	GO_PROTEIN_TARGETING	The process of targeting specific proteins to particular regions of the cell, typically membrane-bounded subcellular organelles. Usually requires an organelle specific protein sequence motif. Synonyms: nascent polypeptide association; protein sorting along secretory pathway
ribonucleoprotein complex biogenesis	GO	3.57e-125	2.17e-122	14.1195	14.1393	69	419	8	40212	GO:0022613		FAU RPSA RPL10A RPL3 RPL5 RPL7 RPL9 RPL10 RPL11 RPL12 RPL13 RPL15 RPL17 RPL18 RPL18A RPL19 RPL21 RPL22 RPL23A RPL24 RPL26 RPL30 RPL27A RPL28 RPL31 RPL32 RPL34 RPL35A RPL37 RPL37A RPL38 RPL39 RPL41 RPL36A RPLP0 RPLP1 RPLP2 RPS3 RPS4X RPS5 RPS7 RPS8 RPS9 RPS10 RPS11 RPS12 RPS13 RPS14 RPS15 RPS15A RPS16 RPS17 RPS18 RPS19 RPS20 RPS21 RPS23 RPS24 RPS25 RPS26 RPS27 RPS27A RPS28 RPS29 RPL14 RPL23 RPL35 …	GO_RIBONUCLEOPROTEIN_COMPLEX_BIOGENESIS	A cellular process that results in the biosynthesis of constituent macromolecules, assembly, and arrangement of constituent parts of a complex containing RNA and proteins. Includes the biosynthesis of the constituent RNA and protein molecules, and those macromolecular modifications that are involved in synthesis or assembly of the ribonucleoprotein complex. Synonyms: RNA-protein complex biogenesi…
ncRNA metabolic process	GO	8.88e-119	5.11e-116	11.5572	11.5772	69	527	8	40104	GO:0034660		FAU RPSA RPL10A RPL3 RPL5 RPL7 RPL9 RPL10 RPL11 RPL12 RPL13 RPL15 RPL17 RPL18 RPL18A RPL19 RPL21 RPL22 RPL23A RPL24 RPL26 RPL30 RPL27A RPL28 RPL31 RPL32 RPL34 RPL35A RPL37 RPL37A RPL38 RPL39 RPL41 RPL36A RPLP0 RPLP1 RPLP2 RPS3 RPS4X RPS5 RPS7 RPS8 RPS9 RPS10 RPS11 RPS12 RPS13 RPS14 RPS15 RPS15A RPS16 RPS17 RPS18 RPS19 RPS20 RPS21 RPS23 RPS24 RPS25 RPS26 RPS27 RPS27A RPS28 RPS29 RPL14 RPL23 RPL35 …	GO_NCRNA_METABOLIC_PROCESS	The chemical reactions and pathways involving non-coding RNA transcripts (ncRNAs). Synonym: ncRNA metabolism
protein localization to organelle	GO	2.54e-117	1.42e-114	11.0377	11.0577	69	555	8	40076	GO:0033365		FAU RPSA RPL10A RPL3 RPL5 RPL7 RPL9 RPL10 RPL11 RPL12 RPL13 RPL15 RPL17 RPL18 RPL18A RPL19 RPL21 RPL22 RPL23A RPL24 RPL26 RPL30 RPL27A RPL28 RPL31 RPL32 RPL34 RPL35A RPL37 RPL37A RPL38 RPL39 RPL41 RPL36A RPLP0 RPLP1 RPLP2 RPS3 RPS4X RPS5 RPS7 RPS8 RPS9 RPS10 RPS11 RPS12 RPS13 RPS14 RPS15 RPS15A RPS16 RPS17 RPS18 RPS19 RPS20 RPS21 RPS23 RPS24 RPS25 RPS26 RPS27 RPS27A RPS28 RPS29 RPL14 RPL23 RPL35 …	GO_PROTEIN_LOCALIZATION_TO_ORGANELLE	A process in which a protein is transported to, or maintained in, a location within an organelle. Synonyms: protein localisation to organelle; protein localization in organelle
mRNA metabolic process	GO	6.22e-115	3.36e-112	10.2326	10.2526	69	604	8	40027	GO:0016071		FAU RPSA RPL10A RPL3 RPL5 RPL7 RPL9 RPL10 RPL11 RPL12 RPL13 RPL15 RPL17 RPL18 RPL18A RPL19 RPL21 RPL22 RPL23A RPL24 RPL26 RPL30 RPL27A RPL28 RPL31 RPL32 RPL34 RPL35A RPL37 RPL37A RPL38 RPL39 RPL41 RPL36A RPLP0 RPLP1 RPLP2 RPS3 RPS4X RPS5 RPS7 RPS8 RPS9 RPS10 RPS11 RPS12 RPS13 RPS14 RPS15 RPS15A RPS16 RPS17 RPS18 RPS19 RPS20 RPS21 RPS23 RPS24 RPS25 RPS26 RPS27 RPS27A RPS28 RPS29 RPL14 RPL23 RPL35 …	GO_MRNA_METABOLIC_PROCESS	The chemical reactions and pathways involving mRNA, messenger RNA, which is responsible for carrying the coded genetic 'message', transcribed from DNA, to sites of protein assembly at the ribosomes. Synonym: mRNA metabolism
Viral mRNA Translation	REACTOME	1.91e-186	1.65e-182	76.3823	76.4045	68	21	9	40610	R-HSA-192823		RPSA RPL10A RPL3 RPL5 RPL7 RPL9 RPL10 RPL11 RPL12 RPL13 RPL15 RPL17 RPL18 RPL18A RPL19 RPL21 RPL22 RPL23A RPL24 RPL26 RPL30 RPL27A RPL28 RPL31 RPL32 RPL34 RPL35A RPL37 RPL37A RPL38 RPL39 RPL41 RPL36A RPLP0 RPLP1 RPLP2 RPS3 RPS4X RPS5 RPS7 RPS8 RPS9 RPS10 RPS11 RPS12 RPS13 RPS14 RPS15 RPS15A RPS16 RPS17 RPS18 RPS19 RPS20 RPS21 RPS23 RPS24 RPS25 RPS26 RPS27 RPS27A RPS28 RPS29 RPL14 RPL23 RPL35 RPL1…	REACTOME_VIRAL_MRNA_TRANSLATION	Spliced and unspliced viral mRNA in the cytoplasm are translated by host cell ribosomal translation machinery (reviewed in Kash, 2006). At least ten viral proteins are synthesized: HA, NA, PB1, PB2, PA, NP, NS1, NEP/NS2, M1, and M2. Viral mRNA translation is believed to be enhanced by conserved 5'UTR sequences that interact with the ribosomal machinery and at least one cellular RNA-binding protei…
Selenocysteine synthesis	REACTOME	4.41e-184	2.72e-180	73.0961	73.1183	68	25	9	40606	R-HSA-2408557		RPSA RPL10A RPL3 RPL5 RPL7 RPL9 RPL10 RPL11 RPL12 RPL13 RPL15 RPL17 RPL18 RPL18A RPL19 RPL21 RPL22 RPL23A RPL24 RPL26 RPL30 RPL27A RPL28 RPL31 RPL32 RPL34 RPL35A RPL37 RPL37A RPL38 RPL39 RPL41 RPL36A RPLP0 RPLP1 RPLP2 RPS3 RPS4X RPS5 RPS7 RPS8 RPS9 RPS10 RPS11 RPS12 RPS13 RPS14 RPS15 RPS15A RPS16 RPS17 RPS18 RPS19 RPS20 RPS21 RPS23 RPS24 RPS25 RPS26 RPS27 RPS27A RPS28 RPS29 RPL14 RPL23 RPL35 RPL1…	REACTOME_SELENOCYSTEINE_SYNTHESIS	Selenocysteine, the 21st genetically encoded amino acid, is the major form of the antioxidant trace element selenium in the human body. In eukaryotes and archaea its synthesis proceeds through a phosphorylated intermediate in a tRNA-dependent fashion. The final step of selenocysteine formation is catalyzed by O-phosphoseryl-tRNA:selenocysteinyl-tRNA synthase (SEPSECS) that converts phosphoseryl-t…
Eukaryotic Translation Termination	REACTOME	4.41e-184	2.72e-180	73.0961	73.1183	68	25	9	40606	R-HSA-72764		RPSA RPL10A RPL3 RPL5 RPL7 RPL9 RPL10 RPL11 RPL12 RPL13 RPL15 RPL17 RPL18 RPL18A RPL19 RPL21 RPL22 RPL23A RPL24 RPL26 RPL30 RPL27A RPL28 RPL31 RPL32 RPL34 RPL35A RPL37 RPL37A RPL38 RPL39 RPL41 RPL36A RPLP0 RPLP1 RPLP2 RPS3 RPS4X RPS5 RPS7 RPS8 RPS9 RPS10 RPS11 RPS12 RPS13 RPS14 RPS15 RPS15A RPS16 RPS17 RPS18 RPS19 RPS20 RPS21 RPS23 RPS24 RPS25 RPS26 RPS27 RPS27A RPS28 RPS29 RPL14 RPL23 RPL35 RPL1…	REACTOME_EUKARYOTIC_TRANSLATION_TERMINATION	The arrival of any of the three stop codons (UAA, UAG and UGA) into the ribosomal A-site triggers the binding of a release factor (RF) to the ribosome and subsequent polypeptide chain release. In eukaryotes, the RF is composed of two proteins, eRF1 and eRF3. eRF1 is responsible for the hydrolysis of the peptidyl-tRNA, while eRF3 provides a GTP-dependent function. The ribosome releases the mRNA an…
Nonsense Mediated Decay (NMD) independent of the Exon Junction Complex (EJC)	REACTOME	5.6e-183	2.42e-179	71.5568	71.5789	68	27	9	40604	R-HSA-975956		RPSA RPL10A RPL3 RPL5 RPL7 RPL9 RPL10 RPL11 RPL12 RPL13 RPL15 RPL17 RPL18 RPL18A RPL19 RPL21 RPL22 RPL23A RPL24 RPL26 RPL30 RPL27A RPL28 RPL31 RPL32 RPL34 RPL35A RPL37 RPL37A RPL38 RPL39 RPL41 RPL36A RPLP0 RPLP1 RPLP2 RPS3 RPS4X RPS5 RPS7 RPS8 RPS9 RPS10 RPS11 RPS12 RPS13 RPS14 RPS15 RPS15A RPS16 RPS17 RPS18 RPS19 RPS20 RPS21 RPS23 RPS24 RPS25 RPS26 RPS27 RPS27A RPS28 RPS29 RPL14 RPL23 RPL35 RPL1…	REACTOME_NONSENSE_MEDIATED_DECAY_(NMD)_INDEPENDENT_OF_THE_EXON_JUNCTION_COMPLEX_(EJC)	Nonsense-mediated decay has been observed with mRNAs that do not have an exon junction complex (EJC) downstream of the termination codon (reviewed in Isken and Maquat 2007, Chang et al. 2007, Behm-Ansmant et al. 2007, Rebbapragada and Lykke-Andersen 2009, Nicholson et al. 2010). In these cases the trigger is unknown but a correlation with the length of the 3' UTR has sometimes been seen. The curr…
Formation of a pool of free 40S subunits	REACTOME	6.4e-180	1.97e-176	67.3046	67.3267	68	33	9	40598	R-HSA-72689		RPSA RPL10A RPL3 RPL5 RPL7 RPL9 RPL10 RPL11 RPL12 RPL13 RPL15 RPL17 RPL18 RPL18A RPL19 RPL21 RPL22 RPL23A RPL24 RPL26 RPL30 RPL27A RPL28 RPL31 RPL32 RPL34 RPL35A RPL37 RPL37A RPL38 RPL39 RPL41 RPL36A RPLP0 RPLP1 RPLP2 RPS3 RPS4X RPS5 RPS7 RPS8 RPS9 RPS10 RPS11 RPS12 RPS13 RPS14 RPS15 RPS15A RPS16 RPS17 RPS18 RPS19 RPS20 RPS21 RPS23 RPS24 RPS25 RPS26 RPS27 RPS27A RPS28 RPS29 RPL14 RPL23 RPL35 RPL1…	REACTOME_FORMATION_OF_A_POOL_OF_FREE_40S_SUBUNITS	The 80S ribosome dissociates into free 40S (small) and 60S (large) ribosomal subunits. Each ribosomal subunit is constituted by several individual ribosomal proteins and rRNA.
Response of EIF2AK4 (GCN2) to amino acid deficiency	REACTOME	6.4e-180	1.97e-176	67.3046	67.3267	68	33	9	40598	R-HSA-9633012		RPSA RPL10A RPL3 RPL5 RPL7 RPL9 RPL10 RPL11 RPL12 RPL13 RPL15 RPL17 RPL18 RPL18A RPL19 RPL21 RPL22 RPL23A RPL24 RPL26 RPL30 RPL27A RPL28 RPL31 RPL32 RPL34 RPL35A RPL37 RPL37A RPL38 RPL39 RPL41 RPL36A RPLP0 RPLP1 RPLP2 RPS3 RPS4X RPS5 RPS7 RPS8 RPS9 RPS10 RPS11 RPS12 RPS13 RPS14 RPS15 RPS15A RPS16 RPS17 RPS18 RPS19 RPS20 RPS21 RPS23 RPS24 RPS25 RPS26 RPS27 RPS27A RPS28 RPS29 RPL14 RPL23 RPL35 RPL1…	REACTOME_RESPONSE_OF_EIF2AK4_(GCN2)_TO_AMINO_ACID_DEFICIENCY	EIF2AK4 (GCN2) senses amino acid deficiency by binding uncharged tRNAs near the ribosome and responds by phosphorylating EIF2S1, the alpha subunit of the translation initiation factor EIF2 (inferred from yeast homologs and mouse homologs, reviewed in Chaveroux et al. 2010, Castilho et al. 2014, Gallinetti et al. 2013, BrAXer and BrAXer 2017, Wek 2018). Phosphorylated EIF2S1 reduces translation of…
L13a-mediated translational silencing of Ceruloplasmin expression	REACTOME	1.72e-175	4.36e-172	61.2391	61.2613	68	43	9	40588	R-HSA-156827		RPSA RPL10A RPL3 RPL5 RPL7 RPL9 RPL10 RPL11 RPL12 RPL13 RPL15 RPL17 RPL18 RPL18A RPL19 RPL21 RPL22 RPL23A RPL24 RPL26 RPL30 RPL27A RPL28 RPL31 RPL32 RPL34 RPL35A RPL37 RPL37A RPL38 RPL39 RPL41 RPL36A RPLP0 RPLP1 RPLP2 RPS3 RPS4X RPS5 RPS7 RPS8 RPS9 RPS10 RPS11 RPS12 RPS13 RPS14 RPS15 RPS15A RPS16 RPS17 RPS18 RPS19 RPS20 RPS21 RPS23 RPS24 RPS25 RPS26 RPS27 RPS27A RPS28 RPS29 RPL14 RPL23 RPL35 RPL1…	REACTOME_L13A-MEDIATED_TRANSLATIONAL_SILENCING_OF_CERULOPLASMIN_EXPRESSION	While circularization of mRNA during translation initiation is thought to contribute to an increase in the efficiency of translation, it also appears to provide a mechanism for translational silencing. This might be achieved by bringing inhibitory 3' UTR-binding proteins into a position in which they interfere either with the function of the translation initiation complex or with the assembly of …
GTP hydrolysis and joining of the 60S ribosomal subunit	REACTOME	4.37e-175	9.44e-172	60.6921	60.7143	68	44	9	40587	R-HSA-72706		RPSA RPL10A RPL3 RPL5 RPL7 RPL9 RPL10 RPL11 RPL12 RPL13 RPL15 RPL17 RPL18 RPL18A RPL19 RPL21 RPL22 RPL23A RPL24 RPL26 RPL30 RPL27A RPL28 RPL31 RPL32 RPL34 RPL35A RPL37 RPL37A RPL38 RPL39 RPL41 RPL36A RPLP0 RPLP1 RPLP2 RPS3 RPS4X RPS5 RPS7 RPS8 RPS9 RPS10 RPS11 RPS12 RPS13 RPS14 RPS15 RPS15A RPS16 RPS17 RPS18 RPS19 RPS20 RPS21 RPS23 RPS24 RPS25 RPS26 RPS27 RPS27A RPS28 RPS29 RPL14 RPL23 RPL35 RPL1…	REACTOME_GTP_HYDROLYSIS_AND_JOINING_OF_THE_60S_RIBOSOMAL_SUBUNIT	Hydrolysis of eIF2-GTP occurs after the Met-tRNAi has recognized the AUG. This reaction is catalyzed by eIF5 (or eIF5B) and is thought to cause dissociation of all other initiation factors and allow joining of the large 60S ribosomal subunit. The 60S subunit joins - a reaction catalyzed by eIF5 or eIF5B - resulting in a translation-competent 80S ribosome. Following 60S subunit joining, eIF5B hydr…
SRP-dependent cotranslational protein targeting to membrane	REACTOME	4.37e-175	9.44e-172	60.6921	60.7143	68	44	9	40587	R-HSA-1799339		RPSA RPL10A RPL3 RPL5 RPL7 RPL9 RPL10 RPL11 RPL12 RPL13 RPL15 RPL17 RPL18 RPL18A RPL19 RPL21 RPL22 RPL23A RPL24 RPL26 RPL30 RPL27A RPL28 RPL31 RPL32 RPL34 RPL35A RPL37 RPL37A RPL38 RPL39 RPL41 RPL36A RPLP0 RPLP1 RPLP2 RPS3 RPS4X RPS5 RPS7 RPS8 RPS9 RPS10 RPS11 RPS12 RPS13 RPS14 RPS15 RPS15A RPS16 RPS17 RPS18 RPS19 RPS20 RPS21 RPS23 RPS24 RPS25 RPS26 RPS27 RPS27A RPS28 RPS29 RPL14 RPL23 RPL35 RPL1…	REACTOME_SRP-DEPENDENT_COTRANSLATIONAL_PROTEIN_TARGETING_TO_MEMBRANE	The process for translation of a protein destined for the endoplasmic reticulum (ER) branches from the canonical cytoslic translation process at the point when a nascent polypeptide containing a hydrophobic signal sequence is exposed on the surface of the cytosolic ribosome:mRNA:peptide complex. The signal sequence mediates the interaction of this complex with a cytosolic signal recognition parti…
Nonsense Mediated Decay (NMD) enhanced by the Exon Junction Complex (EJC)	REACTOME	6.65e-174	1.31e-170	59.1083	59.1304	68	47	9	40584	R-HSA-975957		RPSA RPL10A RPL3 RPL5 RPL7 RPL9 RPL10 RPL11 RPL12 RPL13 RPL15 RPL17 RPL18 RPL18A RPL19 RPL21 RPL22 RPL23A RPL24 RPL26 RPL30 RPL27A RPL28 RPL31 RPL32 RPL34 RPL35A RPL37 RPL37A RPL38 RPL39 RPL41 RPL36A RPLP0 RPLP1 RPLP2 RPS3 RPS4X RPS5 RPS7 RPS8 RPS9 RPS10 RPS11 RPS12 RPS13 RPS14 RPS15 RPS15A RPS16 RPS17 RPS18 RPS19 RPS20 RPS21 RPS23 RPS24 RPS25 RPS26 RPS27 RPS27A RPS28 RPS29 RPL14 RPL23 RPL35 RPL1…	REACTOME_NONSENSE_MEDIATED_DECAY_(NMD)_ENHANCED_BY_THE_EXON_JUNCTION_COMPLEX_(EJC)	During normal translation termination eRF3 associates with the ribosome and then interacts with PABP bound to the polyadenylate tail of the mRNA to release the ribosome and allow a new round of translation to commence. Nonsense-mediated decay (NMD) is triggered if eRF3 at the ribosome interacts with UPF1, which may compete with PABP (reviewed in Isken and Maquat 2007, Chang et al. 2007, Behm-Ansm…
Regulation of expression of SLITs and ROBOs	REACTOME	7.28e-158	9.24e-155	39.7439	39.7661	68	103	9	40528	R-HSA-9010553		RPSA RPL10A RPL3 RPL5 RPL7 RPL9 RPL10 RPL11 RPL12 RPL13 RPL15 RPL17 RPL18 RPL18A RPL19 RPL21 RPL22 RPL23A RPL24 RPL26 RPL30 RPL27A RPL28 RPL31 RPL32 RPL34 RPL35A RPL37 RPL37A RPL38 RPL39 RPL41 RPL36A RPLP0 RPLP1 RPLP2 RPS3 RPS4X RPS5 RPS7 RPS8 RPS9 RPS10 RPS11 RPS12 RPS13 RPS14 RPS15 RPS15A RPS16 RPS17 RPS18 RPS19 RPS20 RPS21 RPS23 RPS24 RPS25 RPS26 RPS27 RPS27A RPS28 RPS29 RPL14 RPL23 RPL35 RPL1…	REACTOME_REGULATION_OF_EXPRESSION_OF_SLITS_AND_ROBOS	Expression of SLIT and ROBO proteins is regulated at the level of transcription, translation and protein localization and stability. LIM-homeodomain transcription factors LHX2, LHX3, LHX4, LHX9 and ISL1 have so far been implicated in a cell type-dependent transcriptional regulation of ROBO1, ROBO2, ROBO3 and SLIT2 (Wilson et al. 2008, Marcos-Mondejar et al. 2012, Kim et al. 2016). Homeobox transc…
Major pathway of rRNA processing in the nucleolus and cytosol	REACTOME	6.01e-155	7.02e-152	36.7345	36.7568	68	117	9	40514	R-HSA-6791226		RPSA RPL10A RPL3 RPL5 RPL7 RPL9 RPL10 RPL11 RPL12 RPL13 RPL15 RPL17 RPL18 RPL18A RPL19 RPL21 RPL22 RPL23A RPL24 RPL26 RPL30 RPL27A RPL28 RPL31 RPL32 RPL34 RPL35A RPL37 RPL37A RPL38 RPL39 RPL41 RPL36A RPLP0 RPLP1 RPLP2 RPS3 RPS4X RPS5 RPS7 RPS8 RPS9 RPS10 RPS11 RPS12 RPS13 RPS14 RPS15 RPS15A RPS16 RPS17 RPS18 RPS19 RPS20 RPS21 RPS23 RPS24 RPS25 RPS26 RPS27 RPS27A RPS28 RPS29 RPL14 RPL23 RPL35 RPL1…	REACTOME_MAJOR_PATHWAY_OF_RRNA_PROCESSING_IN_THE_NUCLEOLUS_AND_CYTOSOL	In humans, a 47S precursor rRNA (pre-rRNA) is transcribed by RNA polymerase I from rRNA-encoding genes (rDNA) at the boundary of the fibrillar center and the dense fibrillar components of the nucleolus (Stanek et al. 2001). The 47S precursor is processed over the course of about 5-8 minutes (Popov et al. 2013) by endoribonucleases and exoribonucleases to yield the 28S rRNA and 5.8S rRNA of the 60…
structural constituent of ribosome	GO	1.54e-149	1.55e-146	31.6057	31.6279	68	147	9	40484	GO:0003735		FAU RPSA RPL10A RPL3 RPL5 RPL7 RPL9 RPL10 RPL11 RPL12 RPL13 RPL15 RPL17 RPL18 RPL18A RPL19 RPL21 RPL22 RPL23A RPL24 RPL26 RPL30 RPL27A RPL28 RPL31 RPL32 RPL34 RPL35A RPL37 RPL37A RPL38 RPL39 RPL41 RPL36A RPLP0 RPLP1 RPLP2 RPS3 RPS4X RPS5 RPS7 RPS8 RPS9 RPS10 RPS11 RPS12 RPS13 RPS14 RPS15 RPS15A RPS16 RPS17 RPS18 RPS19 RPS20 RPS21 RPS23 RPS24 RPS26 RPS27 RPS27A RPS28 RPS29 RPL14 RPL23 RPL35 RPL13A…	GO_STRUCTURAL_CONSTITUENT_OF_RIBOSOME	The action of a molecule that contributes to the structural integrity of the ribosome. Synonyms: GO:0003736; GO:0003737; GO:0003738; GO:0003739; GO:0003740; GO:0003741; GO:0003742; ribosomal RNA; ribosomal protein
cytosolic large ribosomal subunit	GO	1.02e-95	3.36e-93	57.88	57.971	40	29	37	40602	GO:0022625		RPL10A RPL3 RPL5 RPL7 RPL9 RPL10 RPL11 RPL12 RPL13 RPL15 RPL17 RPL18 RPL18A RPL19 RPL21 RPL22 RPL23A RPL24 RPL26 RPL30 RPL27A RPL28 RPL31 RPL32 RPL34 RPL35A RPL37 RPL37A RPL38 RPL39 RPL41 RPL36A RPLP0 RPLP1 RPLP2 RPL14 RPL23 RPL35 RPL13A RPL36	GO_CYTOSOLIC_LARGE_RIBOSOMAL_SUBUNIT	The large subunit of a ribosome located in the cytosol. Synonyms: 50S ribosomal subunit; 60S ribosomal subunit; GO:0005842; GO:0009282; GO:0030498; GO:0030872; eukaryotic ribosomal LSU; prokaryotic large ribosomal subunit
large ribosomal subunit	GO	2.28e-82	6.52e-80	32.1669	32.2581	40	84	37	40547	GO:0015934		RPL10A RPL3 RPL5 RPL7 RPL9 RPL10 RPL11 RPL12 RPL13 RPL15 RPL17 RPL18 RPL18A RPL19 RPL21 RPL22 RPL23A RPL24 RPL26 RPL30 RPL27A RPL28 RPL31 RPL32 RPL34 RPL35A RPL37 RPL37A RPL38 RPL39 RPL41 RPL36A RPLP0 RPLP1 RPLP2 RPL14 RPL23 RPL35 RPL13A RPL36	GO_LARGE_RIBOSOMAL_SUBUNIT	The larger of the two subunits of a ribosome. Two sites on the ribosomal large subunit are involved in translation, namely the aminoacyl site (A site) and peptidyl site (P site). Synonym: ribosomal large subunit
small ribosomal subunit	GO	4.56e-65	9.99e-63	41.551	41.6667	30	42	47	40589	GO:0015935		FAU RPSA RPS3 RPS4X RPS5 RPS7 RPS8 RPS9 RPS10 RPS11 RPS12 RPS13 RPS14 RPS15 RPS15A RPS16 RPS17 RPS18 RPS19 RPS20 RPS21 RPS23 RPS24 RPS25 RPS26 RPS27 RPS27A RPS28 RPS29 RACK1	GO_SMALL_RIBOSOMAL_SUBUNIT	The smaller of the two subunits of a ribosome. Synonym: ribosomal small subunit
cytosolic small ribosomal subunit	GO	1.1e-69	2.65e-67	61.5841	61.7021	29	18	48	40613	GO:0022627		FAU RPSA RPS3 RPS4X RPS5 RPS7 RPS8 RPS9 RPS10 RPS11 RPS12 RPS13 RPS14 RPS15 RPS15A RPS16 RPS17 RPS18 RPS19 RPS20 RPS21 RPS23 RPS24 RPS25 RPS26 RPS27 RPS27A RPS28 RPS29	GO_CYTOSOLIC_SMALL_RIBOSOMAL_SUBUNIT	The small subunit of a ribosome located in the cytosol. Synonyms: 30S ribosomal subunit; 40S ribosomal subunit; GO:0005843; GO:0009283; GO:0030499; GO:0030873; eukaryotic ribosomal SSU; prokaryotic small ribosomal subunit
SARS-CoV-2 modulates host translation machinery	REACTOME	1.77e-65	3.92e-63	55.8795	56	28	22	49	40609	R-HSA-9754678		RPSA RPS3 RPS4X RPS5 RPS7 RPS8 RPS9 RPS10 RPS11 RPS12 RPS13 RPS14 RPS15 RPS15A RPS16 RPS17 RPS18 RPS19 RPS20 RPS21 RPS23 RPS24 RPS25 RPS26 RPS27 RPS27A RPS28 RPS29	REACTOME_SARS-COV-2_MODULATES_HOST_TRANSLATION_MACHINERY	SARS-CoV-2 encodes several proteins that have been implicated in shutting off host expression (Banerjee AK et al. 2020; Finkel Y et al. 2021). This Reactome module describes SARS-CoV-2 nonstructural protein 1 (nsp1)-mediated shutdown of host protein translation by binding to the mRNA entrance channel on the 40S subunit (Banerjee AK et al. 2020), SARS-CoV-2 nsp16-mediated disruption of global mRNA…
Formation of the ternary complex, and subsequently, the 43S complex	REACTOME	3.92e-65	8.63e-63	54.7814	54.902	28	23	49	40608	R-HSA-72695		RPSA RPS3 RPS4X RPS5 RPS7 RPS8 RPS9 RPS10 RPS11 RPS12 RPS13 RPS14 RPS15 RPS15A RPS16 RPS17 RPS18 RPS19 RPS20 RPS21 RPS23 RPS24 RPS25 RPS26 RPS27 RPS27A RPS28 RPS29	REACTOME_FORMATION_OF_THE_TERNARY_COMPLEX,_AND_SUBSEQUENTLY,_THE_43S_COMPLEX	Binding of the methionyl-tRNA initiator to the active eIF2:GTP complex results in the formation of the ternary complex. Subsequently, this Met-tRNAi:eIF2:GTP (ternary) complex binds to the complex formed by the 40S subunit, eIF3 and eIF1A, to form the 43S complex.
Translation initiation complex formation	REACTOME	5.74e-63	1.22e-60	48.1553	48.2759	28	30	49	40601	R-HSA-72649		RPSA RPS3 RPS4X RPS5 RPS7 RPS8 RPS9 RPS10 RPS11 RPS12 RPS13 RPS14 RPS15 RPS15A RPS16 RPS17 RPS18 RPS19 RPS20 RPS21 RPS23 RPS24 RPS25 RPS26 RPS27 RPS27A RPS28 RPS29	REACTOME_TRANSLATION_INITIATION_COMPLEX_FORMATION	The translation initiation complex forms when the 43S complex binds the mRNA that is associated with eIF4F, eIF4B and eIF4H. eIF4G in the eIF4F complex can directly contact eIF3 in the 43S complex. eIF1A is necessary for the formation of this complex.
Ribosomal scanning and start codon recognition	REACTOME	5.74e-63	1.22e-60	48.1553	48.2759	28	30	49	40601	R-HSA-72702		RPSA RPS3 RPS4X RPS5 RPS7 RPS8 RPS9 RPS10 RPS11 RPS12 RPS13 RPS14 RPS15 RPS15A RPS16 RPS17 RPS18 RPS19 RPS20 RPS21 RPS23 RPS24 RPS25 RPS26 RPS27 RPS27A RPS28 RPS29	REACTOME_RIBOSOMAL_SCANNING_AND_START_CODON_RECOGNITION	The 80S ribosome bound to the mRNA moves along the mRNA molecule from its initial site to the initiation codon and forms a 48S complex, in which the initiation codon is base paired to the anticodon of the Met-tRNAi. Proper recognition of the AUG initiation codon depends on base pairing with the anticodon of the Met-tRNAi and requires eIF1, eIF1A, eIF2 and eIF5.
rRNA binding	GO	2.94e-40	4.54e-38	31.6058	31.746	20	43	57	40588	GO:0019843		RPL3 RPL5 RPL9 RPL11 RPL12 RPL19 RPL23A RPL37 RPLP0 RPLP1 RPLP2 RPS3 RPS4X RPS5 RPS9 RPS11 RPS13 RPS14 RPS18 RPL23	GO_RRNA_BINDING	Interacting selectively and non-covalently with ribosomal RNA
ribosome assembly	GO	3.82e-33	5.18e-31	27.7212	27.8689	17	44	60	40587	GO:0042255		RPSA RPL3 RPL5 RPL10 RPL11 RPL12 RPL23A RPL24 RPL38 RPS5 RPS10 RPS14 RPS15 RPS17 RPS19 RPS27 RPS28	GO_RIBOSOME_ASSEMBLY	The aggregation, arrangement and bonding together of the mature ribosome and of its subunits. Synonyms: GO:0042257; ribosomal subunit assembly
ribosomal small subunit biogenesis	GO	2.21e-27	2.63e-25	21.276	21.4286	15	55	62	40576	GO:0042274		RPSA RPL38 RPS5 RPS7 RPS8 RPS10 RPS14 RPS15 RPS16 RPS17 RPS19 RPS21 RPS24 RPS27 RPS28	GO_RIBOSOMAL_SMALL_SUBUNIT_BIOGENESIS	A cellular process that results in the biosynthesis of constituent macromolecules, assembly, and arrangement of constituent parts of a small ribosomal subunit; includes transport to the sites of protein synthesis. Synonym: ribosomal small subunit biogenesis and assembly
ribosomal large subunit biogenesis	GO	2.44e-25	2.74e-23	20.4332	20.5882	14	54	63	40577	GO:0042273		RPL10A RPL3 RPL5 RPL7 RPL10 RPL11 RPL12 RPL23A RPL24 RPL26 RPL35A RPL38 RPL14 RPL35	GO_RIBOSOMAL_LARGE_SUBUNIT_BIOGENESIS	A cellular process that results in the biosynthesis of constituent macromolecules, assembly, and arrangement of constituent parts of a large ribosomal subunit; includes transport to the sites of protein synthesis. Synonym: ribosomal large subunit biogenesis and assembly
cytoplasmic translation	GO	3.51e-22	3.6e-20	21.6583	21.8182	12	43	65	40588	GO:0002181		RPL7 RPL9 RPL15 RPL22 RPL26 RPL31 RPL35A RPL36A RPLP0 RPLP1 RPLP2 RPL36	GO_CYTOPLASMIC_TRANSLATION	The chemical reactions and pathways resulting in the formation of a protein in the cytoplasm. This is a ribosome-mediated process in which the information in messenger RNA (mRNA) is used to specify the sequence of amino acids in the protein
ribosomal small subunit assembly	GO	5.8e-23	6.08e-21	49.8353	50	10	10	67	40621	GO:0000028		RPSA RPL38 RPS5 RPS10 RPS14 RPS15 RPS17 RPS19 RPS27 RPS28	GO_RIBOSOMAL_SMALL_SUBUNIT_ASSEMBLY	The aggregation, arrangement and bonding together of constituent RNAs and proteins to form the small ribosomal subunit. Synonyms: 30S ribosomal subunit assembly; 40S ribosomal subunit assembly
ribosomal large subunit assembly	GO	2.43e-16	2.06e-14	29.46	29.6296	8	19	69	40612	GO:0000027		RPL3 RPL5 RPL10 RPL11 RPL12 RPL23A RPL24 RPL38	GO_RIBOSOMAL_LARGE_SUBUNIT_ASSEMBLY	The aggregation, arrangement and bonding together of constituent RNAs and proteins to form the large ribosomal subunit. Synonyms: 50S ribosomal subunit assembly; 60S ribosomal subunit assembly
maturation of SSU-rRNA	GO	7.93e-14	6.14e-12	15.2149	15.3846	8	44	69	40587	GO:0030490		RPSA RPS8 RPS14 RPS16 RPS19 RPS21 RPS24 RPS28	GO_MATURATION_OF_SSU-RRNA	Any process involved in the maturation of a precursor Small SubUnit (SSU) ribosomal RNA (rRNA) molecule into a mature SSU-rRNA molecule. Synonyms: SSU-rRNA maturation; processing of 20S pre-rRNA
maturation of SSU-rRNA from tricistronic rRNA transcript (SSU-rRNA, 5.8S rRNA, LSU-rRNA)	GO	6.44e-13	4.87e-11	18.7468	18.9189	7	30	70	40601	GO:0000462		RPSA RPS8 RPS14 RPS16 RPS19 RPS21 RPS24	GO_MATURATION_OF_SSU-RRNA_FROM_TRICISTRONIC_RRNA_TRANSCRIPT_(SSU-RRNA,_5.8S_RRNA,_LSU-RRNA)	Any process involved in the maturation of a precursor Small SubUnit (SSU) ribosomal RNA (rRNA) molecule into a mature SSU-rRNA molecule from the pre-rRNA molecule originally produced as a tricistronic rRNA transcript that contains the Small Subunit (SSU) rRNA, 5.8S rRNA, and the Large Subunit (LSU) in that order from 5' to 3' along the primary transcript. Synonyms: GO:1990041; maturation of 18S r…
mRNA 5'-UTR binding	GO	2.73e-12	2.04e-10	27.0982	27.2727	6	16	71	40615	GO:0048027		RPL5 RPL26 RPL41 RPS7 RPS13 RPS14	GO_MRNA_5'-UTR_BINDING	Interacting selectively and non-covalently with the 5' untranslated region of an mRNA molecule. Synonym: mRNA 5' UTR binding
large ribosomal subunit rRNA binding	GO	4.44e-13	3.37e-11	71.2517	71.4286	5	2	72	40629	GO:0070180		RPL19 RPLP0 RPLP1 RPLP2 RPL23	GO_LARGE_RIBOSOMAL_SUBUNIT_RRNA_BINDING	Interacting selectively and non-covalently with the large ribosomal subunit RNA (LSU rRNA), a constituent of the large ribosomal subunit. In S. cerevisiae, this is the 25S rRNA. Synonyms: 25S rRNA binding; LSU rRNA binding
ubiquitin ligase inhibitor activity	GO	1.18e-11	8.51e-10	99.8207	100	4	0	73	40631	GO:1990948		RPL5 RPL11 RPS7 RPL23	GO_UBIQUITIN_LIGASE_INHIBITOR_ACTIVITY	Stops, prevents or reduces the activity of a ubiquitin ligase. Synonyms: APC-Cdc20 complex inhibitor activity; GO:0061637; GO:0090645; mitotic anaphase-promoting complex inhibitor activity
ubiquitin-protein transferase inhibitor activity	GO	1.77e-10	1.21e-08	66.4873	66.6667	4	2	73	40629	GO:0055105		RPL5 RPL11 RPS7 RPL23	GO_UBIQUITIN-PROTEIN_TRANSFERASE_INHIBITOR_ACTIVITY	Stops, prevents or reduces the activity of a ubiquitin-protein transferase
negative regulation of protein ubiquitination involved in ubiquitin-dependent protein catabolic process	GO	1.17e-08	7.4e-07	28.392	28.5714	4	10	73	40621	GO:2000059		RPL5 RPL11 RPS7 RPL23	GO_NEGATIVE_REGULATION_OF_PROTEIN_UBIQUITINATION_INVOLVED_IN_UBIQUITIN-DEPENDENT_PROTEIN_CATABOLIC_PROCESS	Any process that stops, prevents, or reduces the frequency, rate or extent of protein ubiquitination involved in ubiquitin-dependent protein catabolic process. Synonyms: negative regulation of myofibrillar protein ubiquitination during ubiquitin-dependent protein breakdown; negative regulation of myofibrillar protein ubiquitination during ubiquitin-dependent protein catabolic process; negative re…
ubiquitin-protein transferase regulator activity	GO	2.76e-08	1.73e-06	23.35	23.5294	4	13	73	40618	GO:0055106		RPL5 RPL11 RPS7 RPL23	GO_UBIQUITIN-PROTEIN_TRANSFERASE_REGULATOR_ACTIVITY	Modulates the activity of a ubiquitin-protein transferase, an enzyme that catalyzes the covalent attachment of ubiquitin to lysine in a substrate protein
5S rRNA binding	GO	2.26e-07	1.34e-05	42.6753	42.8571	3	4	74	40627	GO:0008097		RPL3 RPL5 RPL11	GO_5S_RRNA_BINDING	Interacting selectively and non-covalently with 5S ribosomal RNA, the smallest RNA constituent of a ribosome
small ribosomal subunit rRNA binding	GO	3.62e-07	2.12e-05	37.3182	37.5	3	5	74	40626	GO:0070181		RPS3 RPS13 RPS14	GO_SMALL_RIBOSOMAL_SUBUNIT_RRNA_BINDING	Interacting selectively and non-covalently with the small ribosomal subunit RNA (SSU rRNA), a constituent of the small ribosomal subunit. In S. cerevisiae, this is the 18S rRNA. Synonyms: 18S rRNA binding; SSU rRNA binding
rRNA-containing ribonucleoprotein complex export from nucleus	GO	2.33e-06	0.000126	21.2467	21.4286	3	11	74	40620	GO:0071428		RPSA RPS15 RPS28	GO_RRNA-CONTAINING_RIBONUCLEOPROTEIN_COMPLEX_EXPORT_FROM_NUCLEUS	The directed movement of a ribonucleoprotein complex that contains ribosomal RNA from the nucleus to the cytoplasm. Synonyms: rRNA-containing RNP export from nucleus; rRNA-containing ribonucleoprotein complex export from cell nucleus; rRNA-containing ribonucleoprotein complex nucleus export; rRNA-containing ribonucleoprotein complex transport from nucleus to cytoplasm
positive regulation of signal transduction by p53 class mediator	GO	8.44e-06	0.000443	14.1038	14.2857	3	18	74	40613	GO:1901798		RPL26 RPS7 RPL23	GO_POSITIVE_REGULATION_OF_SIGNAL_TRANSDUCTION_BY_P53_CLASS_MEDIATOR	Any process that activates or increases the frequency, rate or extent of signal transduction by p53 class mediator. Synonyms: activation of signal transduction by p53 class mediator; up regulation of signal transduction by p53 class mediator; up-regulation of signal transduction by p53 class mediator; upregulation of signal transduction by p53 class mediator
maturation of LSU-rRNA	GO	1.28e-05	0.00066	12.3181	12.5	3	21	74	40610	GO:0000470		RPL10A RPL7 RPL35	GO_MATURATION_OF_LSU-RRNA	Any process involved in the maturation of a precursor Large SubUnit (LSU) ribosomal RNA (rRNA) molecule into a mature LSU-rRNA molecule
regulation of translational elongation	GO	2.29e-05	0.00116038	10.1629	10.3448	3	26	74	40605	GO:0006448		RPL30 RPS5 RPS9	GO_REGULATION_OF_TRANSLATIONAL_ELONGATION	Any process that modulates the frequency, rate, extent or accuracy of translational elongation
preribosome, large subunit precursor	GO	2.82e-05	0.00141693	9.4955	9.67742	3	28	74	40603	GO:0030687		RPLP0 RPLP1 RPLP2	GO_PRERIBOSOME,_LARGE_SUBUNIT_PRECURSOR	A preribosomal complex consisting of 27SA, 27SB, and/or 7S pre-rRNA, 5S rRNA, ribosomal proteins including late-associating large subunit proteins, and associated proteins; a precursor of the eukaryotic cytoplasmic large ribosomal subunit. Synonym: 66S preribosome
rRNA export from nucleus	GO	1.06e-05	0.000553	66.4824	66.6667	2	1	75	40630	GO:0006407		RPSA RPS28	GO_RRNA_EXPORT_FROM_NUCLEUS	The directed movement of rRNA from the nucleus to the cytoplasm; the rRNA is usually in the form of ribonucleoproteins. Synonyms: rRNA export from cell nucleus; rRNA export out of nucleus; rRNA transport from nucleus to cytoplasm; rRNA-nucleus export
5.8S rRNA binding	GO	1.06e-05	0.000553	66.4824	66.6667	2	1	75	40630	GO:1990932		RPL19 RPS13	GO_5.8S_RRNA_BINDING	Interacting selectively and non-covalently with 5.8S ribosomal RNA, a eukaryotic ribosomal RNA which forms a complex with 28S RNA
positive regulation of intrinsic apoptotic signaling pathway by p53 class mediator	GO	3.52e-05	0.00174445	39.8157	40	2	3	75	40628	GO:1902255		RPL26 RPS7	GO_POSITIVE_REGULATION_OF_INTRINSIC_APOPTOTIC_SIGNALING_PATHWAY_BY_P53_CLASS_MEDIATOR	Any process that activates or increases the frequency, rate or extent of intrinsic apoptotic signaling pathway by p53 class mediator. Synonyms: activation of intrinsic apoptotic signaling pathway by p53 class mediator; activation of intrinsic apoptotic signaling pathway by signal transduction by p53 class mediator; activation of signal transduction by p53 class mediator resulting in induction of …
rRNA transport	GO	5.27e-05	0.00251528	33.1491	33.3333	2	4	75	40627	GO:0051029		RPSA RPS28	GO_RRNA_TRANSPORT	The directed movement of rRNA, ribosomal ribonucleic acid, into, out of or within a cell, or between cells, by means of some agent such as a transporter or pore
positive regulation of intrinsic apoptotic signaling pathway in response to DNA damage	GO	9.82e-05	0.00455776	24.8157	25	2	6	75	40625	GO:1902231		RPL26 RPS3	GO_POSITIVE_REGULATION_OF_INTRINSIC_APOPTOTIC_SIGNALING_PATHWAY_IN_RESPONSE_TO_DNA_DAMAGE	Any process that activates or increases the frequency, rate or extent of intrinsic apoptotic signaling pathway in response to DNA damage. Synonyms: activation of DNA damage response, signal transduction resulting in induction of apoptosis; activation of intrinsic apoptotic signaling pathway in response to DNA damage; positive regulation of DNA damage response, signal transduction resulting in ind…
endonucleolytic cleavage in ITS1 to separate SSU-rRNA from 5.8S rRNA and LSU-rRNA from tricistronic rRNA transcript (SSU-rRNA, 5.8S rRNA, LSU-rRNA)	GO	0.000126	0.00577823	22.0379	22.2222	2	7	75	40624	GO:0000447		RPSA RPS21	GO_ENDONUCLEOLYTIC_CLEAVAGE_IN_ITS1_TO_SEPARATE_SSU-RRNA_FROM_5.8S_RRNA_AND_LSU-RRNA_FROM_TRICISTRONIC_RRNA_TRANSCRIPT_(SSU-RRNA,_5.8S_RRNA,_LSU-RRNA)	Endonucleolytic cleavage between the SSU-rRNA and the 5.8S rRNA of an rRNA molecule originally produced as a tricistronic rRNA transcript that contained the Small SubUnit (SSU) rRNA, the 5.8S rRNA, and the Large SubUnit (LSU) rRNA, in that order, from 5' to 3' along the primary transcript. Synonym: endonucleolytic cleavage at A2
maturation of LSU-rRNA from tricistronic rRNA transcript (SSU-rRNA, 5.8S rRNA, LSU-rRNA)	GO	0.000157	0.00716071	19.8157	20	2	8	75	40623	GO:0000463		RPL7 RPL35	GO_MATURATION_OF_LSU-RRNA_FROM_TRICISTRONIC_RRNA_TRANSCRIPT_(SSU-RRNA,_5.8S_RRNA,_LSU-RRNA)	Any process involved in the maturation of a precursor Large SubUnit (LSU) ribosomal RNA (rRNA) molecule into a mature LSU-rRNA molecule from the pre-rRNA molecule originally produced as a tricistronic rRNA transcript that contains the Small Subunit (SSU) rRNA, 5.8S rRNA, and Large Subunit (LSU) in that order from 5' to 3' along the primary transcript
mitochondrial respiratory chain complex IV	GO	0.000272	0.0120365	15.2003	15.3846	2	11	75	40620	GO:0005751		COX5B COX8A	GO_MITOCHONDRIAL_RESPIRATORY_CHAIN_COMPLEX_IV	A protein complex located in the mitochondrial inner membrane that forms part of the mitochondrial respiratory chain. Contains the 13 polypeptide subunits of cytochrome c oxidase, including cytochrome a and cytochrome a3. Catalyzes the oxidation of reduced cytochrome c by dioxygen (O2). Synonym: GO:0005752
rRNA 3'-end processing	GO	0.000272	0.0120365	15.2003	15.3846	2	11	75	40620	GO:0031125		RPSA RPS21	GO_RRNA_3'-END_PROCESSING	Any process involved in forming the mature 3' end of an rRNA molecule. Synonym: rRNA 3' end processing
endonucleolytic cleavage of tricistronic rRNA transcript (SSU-rRNA, 5.8S rRNA, LSU-rRNA)	GO	0.000317	0.0139254	14.1014	14.2857	2	12	75	40619	GO:0000479		RPSA RPS21	GO_ENDONUCLEOLYTIC_CLEAVAGE_OF_TRICISTRONIC_RRNA_TRANSCRIPT_(SSU-RRNA,_5.8S_RRNA,_LSU-RRNA)	Endonucleolytic cleavage of a pre-rRNA molecule originally produced as a tricistronic rRNA transcript that contains the Small SubUnit (SSU) rRNA, the 5.8S rRNA, and the Large SubUnit (LSU) rRNA, in that order, from 5' to 3' along the primary transcript. Primary ribosomal RNA transcripts with three genes, in this order, are produced in the nuclei of many eukaryotic species, including S. cerevisiae
endonucleolytic cleavage involved in rRNA processing	GO	0.000365	0.0159992	13.149	13.3333	2	13	75	40618	GO:0000478		RPSA RPS21	GO_ENDONUCLEOLYTIC_CLEAVAGE_INVOLVED_IN_RRNA_PROCESSING	Any endonucleolytic cleavage involved in the conversion of a primary ribosomal RNA (rRNA) transcript into a mature rRNA molecule. Some endonucleolytic cleavages produce the mature end, while others are a step in the process of generating the mature end from the pre-rRNA. Synonym: endonucleolytic cleavage during rRNA processing
respiratory chain complex IV	GO	0.000472	0.0202606	11.5804	11.7647	2	15	75	40616	GO:0045277		COX5B COX8A	GO_RESPIRATORY_CHAIN_COMPLEX_IV	A part of the respiratory chain, containing the 13 polypeptide subunits of cytochrome c oxidase, including cytochrome a and cytochrome a3. Catalyzes the oxidation of reduced cytochrome c by dioxygen (O2). Synonyms: GO:0045287; cytochrome c oxidase complex; electron transport complex IV
regulation of translational fidelity	GO	0.000591	0.0240937	10.342	10.5263	2	17	75	40614	GO:0006450		RPS5 RPS9	GO_REGULATION_OF_TRANSLATIONAL_FIDELITY	Any process that modulates the ability of the translational apparatus to interpret the genetic code. Synonyms: GO:0000029; regulation of translational accuracy
mitochondrial electron transport, cytochrome c to oxygen	GO	0.000656	0.0265377	9.81567	10	2	18	75	40613	GO:0006123		COX5B COX8A	GO_MITOCHONDRIAL_ELECTRON_TRANSPORT,_CYTOCHROME_C_TO_OXYGEN	The transfer of electrons from cytochrome c to oxygen that occurs during oxidative phosphorylation, mediated by the multisubunit enzyme known as complex IV. Synonym: complex IV (reduction of O2)

## Sheet: Wcgna mod3 function_filt
pathway_name	category	pval	fdr	enrichment_score	percent_gene_hits_per_pathway	number_hits	number_misses	number_user_genes	total_genes_minus_input	pathway_id	pathway_type	genesinpathway	pathway_db	description
cellular response to vascular endothelial growth factor stimulus	GO	1.83e-11	2.5e-09	22.972	23.3333	7	23	147	40531	GO:0035924		FLT1 FLT4 KDR NOTCH1 NRP2 NRP1 RAMP2	GO_CELLULAR_RESPONSE_TO_VASCULAR_ENDOTHELIAL_GROWTH_FACTOR_STIMULUS	Any process that results in a change in state or activity of a cell (in terms of movement, secretion, enzyme production, gene expression, etc.) as a result of a vascular endothelial growth factor stimulus. Synonyms: cellular response to VEGF; cellular response to VEGFA; cellular response to VEGFB; cellular response to vascular endothelial growth factor
vascular endothelial growth factor-activated receptor activity	GO	1.51e-11	2.11e-09	71.0625	71.4286	5	2	149	40552	GO:0005021		FLT1 FLT4 KDR NRP2 NRP1	GO_VASCULAR_ENDOTHELIAL_GROWTH_FACTOR-ACTIVATED_RECEPTOR_ACTIVITY	Combining with a vascular endothelial growth factor (VEGF) and transmitting the signal across the plasma membrane to initiate a change in cell activity. Synonyms: VEGF receptor activity; VEGF-activated receptor activity; VEGFR activity; vascular endothelial growth factor receptor activity
vascular endothelial growth factor signaling pathway	GO	1.41e-09	1.34e-07	35.3481	35.7143	5	9	149	40545	GO:0038084		FLT1 FLT4 KDR NRP2 NRP1	GO_VASCULAR_ENDOTHELIAL_GROWTH_FACTOR_SIGNALING_PATHWAY	A series of molecular signals initiated by the binding of a vascular endothelial growth factor (VEGF) to a receptor on the surface of the target cell, and ending with regulation of a downstream cellular process, e.g. transcription. Synonyms: VEGF signaling; VEGF-activated signaling pathway; vascular endothelial growth factor signalling pathway
Neurophilin interactions with VEGF and VEGFR	REACTOME	1.97e-10	2.24e-08	99.6315	100	4	0	150	40554	R-HSA-194306		FLT1 KDR NRP2 NRP1	REACTOME_NEUROPHILIN_INTERACTIONS_WITH_VEGF_AND_VEGFR	The plasma membrane-associated Neuropilin receptors NRP-1 and -2 bind some of the VEGF proteins and associate with VEGF receptor proteins. NRP-1 binds VEGF-A165, -B, and PLGF-2; NRP-2 also binds VEGF-A165 and PLGF-2, as well as VEGF-A145 and -C. The Neurolipin receptors appear to act as cofactors for the VEGF receptors, increasing their affinities for specific VEGF ligands, although the importanc…
germ cell migration	GO	2.45e-08	1.73e-06	44.0759	44.4444	4	5	150	40549	GO:0008354		KIT TGFB1 PLPP1 PLPP3	GO_GERM_CELL_MIGRATION	The orderly movement of a cell specialized to produce haploid gametes through the embryo from its site of production to the place where the gonads will form. Synonyms: germ-cell migration; primordial germ cell migration
semaphorin receptor complex	GO	6.37e-08	4.12e-06	35.9951	36.3636	4	7	150	40547	GO:0002116		NRP2 NRP1 PLXNC1 PLXND1	GO_SEMAPHORIN_RECEPTOR_COMPLEX	A stable binary complex of a neurophilin and a plexin, together forming a functional semaphorin receptor. Synonym: plexin-neurophilin complex
semaphorin-plexin signaling pathway involved in neuron projection guidance	GO	1.37e-07	8.09e-06	30.4006	30.7692	4	9	150	40545	GO:1902285		NRP2 NRP1 PLXNC1 PLXND1	GO_SEMAPHORIN-PLEXIN_SIGNALING_PATHWAY_INVOLVED_IN_NEURON_PROJECTION_GUIDANCE	Any semaphorin-plexin signaling pathway that is involved in neuron projection guidance. Synonyms: semaphorin-plexin signaling pathway involved in neurite guidance; semaphorin-plexin signaling pathway involved in neuron process guidance; semaphorin-plexin signaling pathway involved in neuron protrusion guidance; semaphorin-plexin signaling pathway involved in neuronal cell projection guidance; sem…
response to laminar fluid shear stress	GO	2.6e-07	1.45e-05	26.2981	26.6667	4	11	150	40543	GO:0034616		ETS1 TGFB1 KLF4 KLF2	GO_RESPONSE_TO_LAMINAR_FLUID_SHEAR_STRESS	Any process that results in a change in state or activity of a cell or an organism (in terms of movement, secretion, enzyme production, gene expression, etc.) as a result of a laminar fluid shear stress stimulus. Laminar fluid flow is the force acting on an object in a system where the fluid is moving across a solid surface in parallel layers. As an example, laminar shear stress can be seen where…
renal system vasculature development	GO	1.12e-06	5.14e-05	18.679	19.0476	4	17	150	40537	GO:0061437		AQP1 NOTCH1 PECAM1 NRP1	GO_RENAL_SYSTEM_VASCULATURE_DEVELOPMENT	The process whose specific outcome is the progression of vasculature of the renal system over time, from its formation to the mature structure
vascular smooth muscle cell development	GO	2.93e-06	0.00012	37.129	37.5	3	5	151	40549	GO:0097084		ENG NOTCH1 RAMP2	GO_VASCULAR_SMOOTH_MUSCLE_CELL_DEVELOPMENT	The process aimed at the progression of a vascular smooth muscle cell over time, from initial commitment of the cell to a specific fate, to the fully functional differentiated cell. A vascular smooth muscle cell is a non-striated, elongated, spindle-shaped cell found lining the blood vessels
VEGF binds to VEGFR leading to receptor dimerization	REACTOME	2.93e-06	0.00012	37.129	37.5	3	5	151	40549	R-HSA-195399		FLT1 FLT4 KDR	REACTOME_VEGF_BINDS_TO_VEGFR_LEADING_TO_RECEPTOR_DIMERIZATION	The binding of VEGF ligands to VEGFR receptors in the cell membrane induces dimerization and activation of the latter, initiating intracellular signaling cascades that result in proliferation, survival, migration and increased permeability of vascular endothelial cells (Matsumoto and Mugishima, 2006). The receptors predominantly form homodimers but heterodimers between VEGFR-1 and -2 have been ob…
branchiomotor neuron axon guidance	GO	4.39e-06	0.00017	32.9623	33.3333	3	6	151	40548	GO:0021785		NRP1 PLXNC1 PLXND1	GO_BRANCHIOMOTOR_NEURON_AXON_GUIDANCE	The process in which a branchiomotor neuron growth cone is directed to a specific target site. Branchiomotor neurons are located in the hindbrain and innervate branchial arch-derived muscles that control jaw movements, facial expression, the larynx, and the pharynx. Synonyms: BMN axon guidance; branchial motor axon guidance; special visceral motor neuron axon guidance
retina vasculature morphogenesis in camera-type eye	GO	4.39e-06	0.00017	32.9623	33.3333	3	6	151	40548	GO:0061299		COL4A1 NRP1 ARHGEF15	GO_RETINA_VASCULATURE_MORPHOGENESIS_IN_CAMERA-TYPE_EYE	The process in which the vasculature of the retina is generated and organized. Synonym: retinal vasculature morphogenesis
facial nerve morphogenesis	GO	8.57e-06	0.0003	26.9017	27.2727	3	8	151	40546	GO:0021610		ADARB1 NRP2 NRP1	GO_FACIAL_NERVE_MORPHOGENESIS	The process in which the anatomical structure of the facial nerve is generated and organized. This sensory and motor nerve supplies the muscles of facial expression and the expression and taste at the anterior two-thirds of the tongue. The principal branches are the superficial opthalmic, buccal, palatine and hyomandibular. The main trunk synapses within pterygopalatine ganglion in the parotid gl…
positive regulation of smooth muscle cell differentiation	GO	8.57e-06	0.0003	26.9017	27.2727	3	8	151	40546	GO:0051152		ENG KIT TGFB1	GO_POSITIVE_REGULATION_OF_SMOOTH_MUSCLE_CELL_DIFFERENTIATION	Any process that activates or increases the frequency, rate or extent of smooth muscle cell differentiation. Synonyms: activation of smooth muscle cell differentiation; stimulation of smooth muscle cell differentiation; up regulation of smooth muscle cell differentiation; up-regulation of smooth muscle cell differentiation; upregulation of smooth muscle cell differentiation
negative regulation of cell migration involved in sprouting angiogenesis	GO	8.57e-06	0.0003	26.9017	27.2727	3	8	151	40546	GO:0090051		NOTCH1 KLF4 MMRN2	GO_NEGATIVE_REGULATION_OF_CELL_MIGRATION_INVOLVED_IN_SPROUTING_ANGIOGENESIS	Any process that decreases the frequency, rate or extent of cell migration involved in sprouting angiogenesis. Cell migration involved in sprouting angiogenesis is the orderly movement of endothelial cells into the extracellular matrix in order to form new blood vessels contributing to the process of sprouting angiogenesis
facial nerve development	GO	1.14e-05	0.000364	24.629	25	3	9	151	40545	GO:0021561		ADARB1 NRP2 NRP1	GO_FACIAL_NERVE_DEVELOPMENT	The process whose specific outcome is the progression of the facial nerve over time, from its formation to the mature structure. This sensory and motor nerve supplies the muscles of facial expression and the expression and taste at the anterior two-thirds of the tongue. The principal branches are the superficial opthalmic, buccal, palatine and hyomandibular. The main trunk synapses within pterygo…
positive regulation of astrocyte differentiation	GO	1.14e-05	0.000364	24.629	25	3	9	151	40545	GO:0048711		BMP2 IL6ST NOTCH1	GO_POSITIVE_REGULATION_OF_ASTROCYTE_DIFFERENTIATION	Any process that activates or increases the frequency, rate or extent of astrocyte differentiation. Synonyms: activation of astrocyte differentiation; stimulation of astrocyte differentiation; up regulation of astrocyte differentiation; up-regulation of astrocyte differentiation; upregulation of astrocyte differentiation
axon extension involved in axon guidance	GO	1.14e-05	0.000364	24.629	25	3	9	151	40545	GO:0048846		NRP2 NRP1 TPBGL	GO_AXON_EXTENSION_INVOLVED_IN_AXON_GUIDANCE	The long distance growth of a single cell process, that is involved in the migration of an axon growth cone, where the migration is directed to a specific target site by a combination of attractive and repulsive cues
semaphorin-plexin signaling pathway involved in axon guidance	GO	1.14e-05	0.000364	24.629	25	3	9	151	40545	GO:1902287		NRP1 PLXNC1 PLXND1	GO_SEMAPHORIN-PLEXIN_SIGNALING_PATHWAY_INVOLVED_IN_AXON_GUIDANCE	Any semaphorin-plexin signaling pathway that is involved in axon guidance. Synonyms: semaphorin-plexin signaling pathway involved in axon chemotaxis; semaphorin-plexin signaling pathway involved in axon growth cone guidance; semaphorin-plexin signaling pathway involved in axon pathfinding; semaphorin-plexin signalling pathway involved in axon chemotaxis; semaphorin-plexin signalling pathway invol…
low-density lipoprotein receptor activity	GO	1.48e-05	0.000444	22.7059	23.0769	3	10	151	40544	GO:0005041		CD36 STAB1 STAB2	GO_LOW-DENSITY_LIPOPROTEIN_RECEPTOR_ACTIVITY	Combining with a low-density lipoprotein particle and delivering the low-density lipoprotein into the cell via endocytosis. Synonyms: GO:0008032; LDL receptor; LDLR activity
transcytosis	GO	1.48e-05	0.000444	22.7059	23.0769	3	10	151	40544	GO:0045056		FCGRT CD300LG GPIHBP1	GO_TRANSCYTOSIS	The directed movement of endocytosed material through the cell and its exocytosis from the plasma membrane at the opposite side
negative regulation of sprouting angiogenesis	GO	1.48e-05	0.000444	22.7059	23.0769	3	10	151	40544	GO:1903671		NOTCH1 KLF4 MMRN2	GO_NEGATIVE_REGULATION_OF_SPROUTING_ANGIOGENESIS	Any process that stops, prevents or reduces the frequency, rate or extent of sprouting angiogenesis. Synonyms: down regulation of sprouting angiogenesis; down-regulation of sprouting angiogenesis; downregulation of sprouting angiogenesis; inhibition of sprouting angiogenesis
vascular smooth muscle cell differentiation	GO	1.87e-05	0.000544	21.0575	21.4286	3	11	151	40543	GO:0035886		ENG NOTCH1 RAMP2	GO_VASCULAR_SMOOTH_MUSCLE_CELL_DIFFERENTIATION	The process in which a relatively unspecialized cell acquires specialized features of a vascular smooth muscle cell. Synonyms: VSMC differentiation; vascular associated smooth muscle cell differentiation
regulation of extracellular matrix disassembly	GO	2.34e-05	0.00066	19.6289	20	3	12	151	40542	GO:0010715		DPP4 ETS1 TGFB1	GO_REGULATION_OF_EXTRACELLULAR_MATRIX_DISASSEMBLY	Any process that modulates the rate, frequency or extent of extracellular matrix disassembly. Extracellular matrix disassembly is a process that results in the breakdown of the extracellular matrix. Synonyms: regulation of extracellular matrix breakdown; regulation of extracellular matrix degradation
low-density lipoprotein particle binding	GO	2.34e-05	0.00066	19.6289	20	3	12	151	40542	GO:0030169		CD36 STAB1 STAB2	GO_LOW-DENSITY_LIPOPROTEIN_PARTICLE_BINDING	Interacting selectively and non-covalently with a low-density lipoprotein particle, a lipoprotein particle that is rich in cholesterol esters and low in triglycerides, is typically composed of APOB100 and APOE, and has a density of 1.02-1.06 g/ml and a diameter of between 20-25 nm. Synonym: LDL binding
hyaluronan catabolic process	GO	2.34e-05	0.00066	19.6289	20	3	12	151	40542	GO:0030214		HEXA TGFB1 STAB2	GO_HYALURONAN_CATABOLIC_PROCESS	The chemical reactions and pathways resulting in the breakdown of hyaluronan, the naturally occurring anionic form of hyaluronic acid, any member of a group of glycosaminoglycans, the repeat units of which consist of beta-1,4 linked D-glucuronyl-beta-(1,3)-N-acetyl-D-glucosamine. Synonyms: hyaluronan breakdown; hyaluronan catabolism; hyaluronan degradation
oncostatin-M receptor activity	GO	4.26e-05	0.00109397	66.2932	66.6667	2	1	152	40553	GO:0004924		IL6ST LIFR	GO_ONCOSTATIN-M_RECEPTOR_ACTIVITY	Combining with oncostatin-M and transmitting the signal from one side of the membrane to the other to initiate a change in cell activity
cerebral cortex tangential migration using cell-axon interactions	GO	4.26e-05	0.00109397	66.2932	66.6667	2	1	152	40553	GO:0021824		NRP2 NRP1	GO_CEREBRAL_CORTEX_TANGENTIAL_MIGRATION_USING_CELL-AXON_INTERACTIONS	The movement of cerebral cortex neuronal precursors tangentially through the cortex using interaction of the migrating cells with axons of other neurons
sensory neuron axon guidance	GO	4.26e-05	0.00109397	66.2932	66.6667	2	1	152	40553	GO:0097374		NRP2 NRP1	GO_SENSORY_NEURON_AXON_GUIDANCE	The process in which the migration of an axon growth cone of a sensory neuron is directed to a specific target site in response to a combination of attractive and repulsive cues. A sensory neuron is an afferent neuron conveying sensory impulses
connective tissue replacement involved in inflammatory response wound healing	GO	8.49e-05	0.00192939	49.6266	50	2	2	152	40552	GO:0002248		F2R TGFB1	GO_CONNECTIVE_TISSUE_REPLACEMENT_INVOLVED_IN_INFLAMMATORY_RESPONSE_WOUND_HEALING	The series of events leading to growth of connective tissue when loss of tissues that are incapable of regeneration occurs, or when fibrinous exudate cannot be adequately cleared that contribute to an inflammatory response. Synonyms: connective tissue replacement during inflammatory response; fibrosis during inflammatory response
immunoglobulin transcytosis in epithelial cells	GO	8.49e-05	0.00192939	49.6266	50	2	2	152	40552	GO:0002414		FCGRT CD300LG	GO_IMMUNOGLOBULIN_TRANSCYTOSIS_IN_EPITHELIAL_CELLS	The process of transporting immunoglobulin, via transcytosis, from one side of an epithelial cell to the other
cell migration involved in endocardial cushion formation	GO	8.49e-05	0.00192939	49.6266	50	2	2	152	40552	GO:0003273		ENG NOTCH1	GO_CELL_MIGRATION_INVOLVED_IN_ENDOCARDIAL_CUSHION_FORMATION	The orderly movement of a cell from one site to another that will contribute to the formation of an endocardial cushion. The endocardial cushion is a specialized region of mesenchymal cells that will give rise to the heart septa and valves
ciliary neurotrophic factor receptor activity	GO	8.49e-05	0.00192939	49.6266	50	2	2	152	40552	GO:0004897		IL6ST LIFR	GO_CILIARY_NEUROTROPHIC_FACTOR_RECEPTOR_ACTIVITY	Combining with ciliary neurotrophic factor (CNTF) and transmitting the signal from one side of the membrane to the other to initiate a change in cell activity. Synonyms: CNTF receptor activity; gp130
negative regulation of extracellular matrix disassembly	GO	8.49e-05	0.00192939	49.6266	50	2	2	152	40552	GO:0010716		DPP4 TGFB1	GO_NEGATIVE_REGULATION_OF_EXTRACELLULAR_MATRIX_DISASSEMBLY	Any process that decreases the rate, frequency or extent of extracellular matrix disassembly. Extracellular matrix disassembly is a process that results in the breakdown of the extracellular matrix. Synonyms: down regulation of extracellular matrix disassembly; down-regulation of extracellular matrix disassembly; downregulation of extracellular matrix disassembly; inhibition of extracellular matr…
trunk segmentation	GO	8.49e-05	0.00192939	49.6266	50	2	2	152	40552	GO:0035290		NRP2 NRP1	GO_TRUNK_SEGMENTATION	Partitioning of the blastoderm embryo into trunk segmental units. In Drosophila, the trunk segments include thoracic segments and abdominal segments A1 to A8
leukemia inhibitory factor signaling pathway	GO	8.49e-05	0.00192939	49.6266	50	2	2	152	40552	GO:0048861		IL6ST LIFR	GO_LEUKEMIA_INHIBITORY_FACTOR_SIGNALING_PATHWAY	Any series of molecular signals initiated by the binding of leukemia inhibitory factor to a receptor on the surface of the target cell, and ending with regulation of a downstream cellular process, e.g. transcription. Synonym: leukemia inhibitory factor signalling pathway
transforming growth factor beta receptor complex	GO	8.49e-05	0.00192939	49.6266	50	2	2	152	40552	GO:0070022		DAB2 ENG	GO_TRANSFORMING_GROWTH_FACTOR_BETA_RECEPTOR_COMPLEX	A homodimeric receptor complex that consists of two TGF-beta receptor monomers. Synonyms: TGF-beta receptor complex; transforming growth factor beta receptor complex
cellular response to cycloheximide	GO	8.49e-05	0.00192939	49.6266	50	2	2	152	40552	GO:0071409		KLF4 KLF2	GO_CELLULAR_RESPONSE_TO_CYCLOHEXIMIDE	Any process that results in a change in state or activity of a cell (in terms of movement, secretion, enzyme production, gene expression, etc.) as a result of a cycloheximide stimulus. Cycloheximide (actidione) is an antibiotic produced by some Streptomyces species which interferes with protein synthesis in eukaryotes. Synonym: cellular response to actidione
oncostatin-M-mediated signaling pathway	GO	8.49e-05	0.00192939	49.6266	50	2	2	152	40552	GO:0038165		IL6ST LIFR	GO_ONCOSTATIN-M-MEDIATED_SIGNALING_PATHWAY	A series of molecular signals initiated by the binding of oncostatin-M (OSM) to a receptor on the surface of a cell, and ending with regulation of a downstream cellular process, e.g. transcription. OSM can signal via at least two different receptors (a specific receptor and a LIF receptor) to activate different downstream signal transduction pathways. Synonyms: OSM signaling pathway; oncostatin-M…
positive regulation of receptor clustering	GO	8.49e-05	0.00192939	49.6266	50	2	2	152	40552	GO:1903911		TGFB1 SSH1	GO_POSITIVE_REGULATION_OF_RECEPTOR_CLUSTERING	Any process that activates or increases the frequency, rate or extent of receptor clustering. Synonyms: activation of receptor clustering; up regulation of receptor clustering; up-regulation of receptor clustering; upregulation of receptor clustering
motor behavior	GO	8.49e-05	0.00192939	49.6266	50	2	2	152	40552	GO:0061744		ADARB1 DPP4	GO_MOTOR_BEHAVIOR	The specific neuromuscular movement of a single organism in response to external or internal stimuli
Scavenging by Class H Receptors	REACTOME	8.49e-05	0.00192939	49.6266	50	2	2	152	40552	R-HSA-3000497		STAB1 STAB2	REACTOME_SCAVENGING_BY_CLASS_H_RECEPTORS	STAB1 (FEEL-1) and STAB2 (FEEL-2) are very large transmambrane proteins containing fasciclin domains, EGF-like domains, and hyaluronan-like domains (Politz et al. 2002, reviewed in Areschoug and Gordon 2009).
wound healing involved in inflammatory response	GO	0.000141	0.00278035	39.6266	40	2	3	152	40551	GO:0002246		F2R TGFB1	GO_WOUND_HEALING_INVOLVED_IN_INFLAMMATORY_RESPONSE	The series of events that restore integrity to damaged tissue that contribute to an inflammatory response. Synonyms: healing during inflammatory response; inflammatory response wound healing
ciliary neurotrophic factor receptor binding	GO	0.000141	0.00278035	39.6266	40	2	3	152	40551	GO:0005127		IL6ST LIFR	GO_CILIARY_NEUROTROPHIC_FACTOR_RECEPTOR_BINDING	Interacting selectively and non-covalently with the ciliary neurotrophic factor receptor. Synonyms: ciliary neurotrophic factor; ciliary neurotrophic factor receptor ligand
compartment pattern specification	GO	0.000141	0.00278035	39.6266	40	2	3	152	40551	GO:0007386		LFNG NOTCH1	GO_COMPARTMENT_PATTERN_SPECIFICATION	The regionalization process in which embryonic segments are divided into compartments that will result in differences in cell differentiation. Synonym: compartment specification
hypothalamus cell migration	GO	0.000141	0.00278035	39.6266	40	2	3	152	40551	GO:0021855		NRP2 NRP1	GO_HYPOTHALAMUS_CELL_MIGRATION	The directed movement of a cell into the hypothalamus region of the forebrain
hypothalamus gonadotrophin-releasing hormone neuron differentiation	GO	0.000141	0.00278035	39.6266	40	2	3	152	40551	GO:0021886		NRP2 NRP1	GO_HYPOTHALAMUS_GONADOTROPHIN-RELEASING_HORMONE_NEURON_DIFFERENTIATION	The process in which a relatively unspecialized cell acquires specialized features of a neuron located in the hypothalamus. These neurons release gonadotrophin-releasing hormone as a neural transmitter. Synonym: hypothalamus gonadotropin-releasing hormone neuron differentiation
sphingosine-1-phosphate phosphatase activity	GO	0.000141	0.00278035	39.6266	40	2	3	152	40551	GO:0042392		PLPP1 PLPP3	GO_SPHINGOSINE-1-PHOSPHATE_PHOSPHATASE_ACTIVITY	Catalysis of the reaction: sphingosine 1-phosphate + H2O = sphingosine + phosphate. Synonyms: SPP phosphatase activity; SPPase activity; sphingosine-1-phosphate phosphohydrolase activity
dichotomous subdivision of terminal units involved in salivary gland branching	GO	0.000141	0.00278035	39.6266	40	2	3	152	40551	GO:0060666		NRP1 PLXND1	GO_DICHOTOMOUS_SUBDIVISION_OF_TERMINAL_UNITS_INVOLVED_IN_SALIVARY_GLAND_BRANCHING	The process in which a salivary epithelial cord bifurcates at its end
ciliary neurotrophic factor-mediated signaling pathway	GO	0.000141	0.00278035	39.6266	40	2	3	152	40551	GO:0070120		IL6ST LIFR	GO_CILIARY_NEUROTROPHIC_FACTOR-MEDIATED_SIGNALING_PATHWAY	A series of molecular signals initiated by the binding of a ciliary neurotrophic factor (CNTF) to a receptor on the surface of a cell, and ending with regulation of a downstream cellular process, e.g. transcription. Synonyms: CNTF-mediated signaling pathway; ciliary neurotrophic factor-mediated signalling pathway
endolysosome lumen	GO	0.000141	0.00278035	39.6266	40	2	3	152	40551	GO:0036021		CTSL LGMN	GO_ENDOLYSOSOME_LUMEN	The volume enclosed by the membrane of an endolysosome. An endolysosome is a transient hybrid organelle formed by fusion of a late endosome with a lysosome. Synonym: endolysosomal lumen
vascular endothelial growth factor binding	GO	0.000141	0.00278035	39.6266	40	2	3	152	40551	GO:0038085		KDR NRP1	GO_VASCULAR_ENDOTHELIAL_GROWTH_FACTOR_BINDING	Interacting selectively and non-covalently with a vascular endothelial growth factor. Synonym: VEGF binding
neural crest cell migration involved in autonomic nervous system development	GO	0.000141	0.00278035	39.6266	40	2	3	152	40551	GO:1901166		NRP2 NRP1	GO_NEURAL_CREST_CELL_MIGRATION_INVOLVED_IN_AUTONOMIC_NERVOUS_SYSTEM_DEVELOPMENT	Any neural crest cell migration that is involved in autonomic nervous system development
positive regulation of endothelial cell development	GO	0.000141	0.00278035	39.6266	40	2	3	152	40551	GO:1901552		CDH5 CLDN5	GO_POSITIVE_REGULATION_OF_ENDOTHELIAL_CELL_DEVELOPMENT	Any process that activates or increases the frequency, rate or extent of endothelial cell development. Synonyms: activation of endothelial cell development; up regulation of endothelial cell development; up-regulation of endothelial cell development; upregulation of endothelial cell development
positive regulation of skeletal muscle cell differentiation	GO	0.000141	0.00278035	39.6266	40	2	3	152	40551	GO:2001016		MEF2C CYP26B1	GO_POSITIVE_REGULATION_OF_SKELETAL_MUSCLE_CELL_DIFFERENTIATION	Any process that activates or increases the frequency, rate or extent of skeletal muscle cell differentiation
trigeminal ganglion development	GO	0.000141	0.00278035	39.6266	40	2	3	152	40551	GO:0061551		NRP2 NRP1	GO_TRIGEMINAL_GANGLION_DEVELOPMENT	The process whose specific outcome is the progression of a trigeminal ganglion over time, from its formation to the mature structure. Synonym: trigeminal ganglia development
calcitonin family receptor activity	GO	0.000141	0.00278035	39.6266	40	2	3	152	40551	GO:0097642		CALCRL GPR182	GO_CALCITONIN_FAMILY_RECEPTOR_ACTIVITY	Combining with any member of the calcitonin family (e.g. adrenomedullin, adrenomedullin 2 (intermedin), amylin, calcitonin and calcitonin gene-related peptides (CGRPs)) to initiate a change in cell activity
dorsal root ganglion development	GO	0.000141	0.00278035	39.6266	40	2	3	152	40551	GO:1990791		NRP2 NRP1	GO_DORSAL_ROOT_GANGLION_DEVELOPMENT	The process whose specific outcome is the progression of a dorsal root ganglion over time, from its formation to the mature structure. Synonym: DRG development
positive regulation of vascular smooth muscle cell differentiation	GO	0.000141	0.00278035	39.6266	40	2	3	152	40551	GO:1905065		ENG KIT	GO_POSITIVE_REGULATION_OF_VASCULAR_SMOOTH_MUSCLE_CELL_DIFFERENTIATION	Any process that activates or increases the frequency, rate or extent of vascular smooth muscle cell differentiation. Synonyms: activation of VSMC differentiation; activation of vascular associated smooth muscle cell differentiation; activation of vascular smooth muscle cell differentiation; positive regulation of VSMC differentiation; positive regulation of vascular associated smooth muscle cell…
Defective LFNG causes SCDO3	REACTOME	0.000141	0.00278035	39.6266	40	2	3	152	40551	R-HSA-5083630		LFNG NOTCH1	REACTOME_DEFECTIVE_LFNG_CAUSES_SCDO3	The Fringe family (CAZy family GT31) of glycosyltransferases in mammals includes LFNG (lunatic fringe; MIM:602576), MFNG (manic fringe; MIM:602577) and RFNG (radical fringe; MIM:602578). Fringe enzymes function in the Golgi apparatus where they initiate the elongation of O-linked fucose on fucosylated peptides by the addition of a beta 1,3 N-acetylglucosaminyl group (GlcNAc) (Moloney et al. 2000)…
common-partner SMAD protein phosphorylation	GO	0.000211	0.00386237	32.9599	33.3333	2	4	152	40550	GO:0007182		SPTBN1 TGFB1	GO_COMMON-PARTNER_SMAD_PROTEIN_PHOSPHORYLATION	The process of introducing a phosphate group on to a common-partner SMAD protein. A common partner SMAD protein binds to pathway-restricted SMAD proteins forming a complex that translocates to the nucleus. Synonyms: co-SMAD protein phosphorylation; common mediator SMAD protein phosphorylation; common partner SMAD protein phosphorylation; common-mediator SMAD protein phosphorylation
substrate-dependent cerebral cortex tangential migration	GO	0.000211	0.00386237	32.9599	33.3333	2	4	152	40550	GO:0021825		NRP2 NRP1	GO_SUBSTRATE-DEPENDENT_CEREBRAL_CORTEX_TANGENTIAL_MIGRATION	The process where neuronal precursors migrate tangentially in the cerebral cortex, primarily guided through physical cell-cell interactions
TPR domain binding	GO	0.000211	0.00386237	32.9599	33.3333	2	4	152	40550	GO:0030911		PDE2A RAB8B	GO_TPR_DOMAIN_BINDING	Interacting selectively and non-covalently with a tetratricopeptide repeat (TPR) domain of a protein, the consensus sequence of which is defined by a pattern of small and large hydrophobic amino acids and a structure composed of helices. Synonym: tetratricopeptide repeat domain binding
sorting endosome	GO	0.000211	0.00386237	32.9599	33.3333	2	4	152	40550	GO:0097443		KDR NRP1	GO_SORTING_ENDOSOME	A multivesicular body surrounded by and connected with multiple tubular compartments with associated vesicles. Synonym: MVB-tubule complex
cranial ganglion development	GO	0.000211	0.00386237	32.9599	33.3333	2	4	152	40550	GO:0061550		NRP2 NRP1	GO_CRANIAL_GANGLION_DEVELOPMENT	The process whose specific outcome is the progression of a cranial ganglion over time, from its formation to the mature structure. Synonym: cranial ganglia development
type II transforming growth factor beta receptor binding	GO	0.000295	0.00506359	28.198	28.5714	2	5	152	40549	GO:0005114		ENG TGFB1	GO_TYPE_II_TRANSFORMING_GROWTH_FACTOR_BETA_RECEPTOR_BINDING	Interacting selectively and non-covalently with a type II transforming growth factor beta receptor. Synonyms: TGF-beta type II binding; punt binding; punt ligand; transforming growth factor beta ligand binding to type II receptor; transforming growth factor beta receptor type II binding; type II TGF-beta binding
vestibulocochlear nerve morphogenesis	GO	0.000295	0.00506359	28.198	28.5714	2	5	152	40549	GO:0021648		NRP2 NRP1	GO_VESTIBULOCOCHLEAR_NERVE_MORPHOGENESIS	The process in which the anatomical structure of the vestibulocochlear nerve is generated and organized. This sensory nerve innervates the membranous labyrinth of the inner ear. The vestibular branch innervates the vestibular apparatus that senses head position changes relative to gravity. The auditory branch innervates the cochlear duct, which is connected to the three bony ossicles which transd…
endothelial cell fate commitment	GO	0.000295	0.00506359	28.198	28.5714	2	5	152	40549	GO:0060839		NR2F2 NRP1	GO_ENDOTHELIAL_CELL_FATE_COMMITMENT	The commitment of a cell to an endothelial cell fate and its capacity to differentiate into an endothelial cell
response to interleukin-3	GO	0.000295	0.00506359	28.198	28.5714	2	5	152	40549	GO:0036015		IL3RA JAK1	GO_RESPONSE_TO_INTERLEUKIN-3	Any process that results in a change in state or activity of a cell or an organism (in terms of movement, secretion, enzyme production, gene expression, etc.) as a result of an interleukin-3 stimulus. Synonym: response to IL-3
negative regulation of extracellular matrix organization	GO	0.000295	0.00506359	28.198	28.5714	2	5	152	40549	GO:1903054		DPP4 TGFB1	GO_NEGATIVE_REGULATION_OF_EXTRACELLULAR_MATRIX_ORGANIZATION	Any process that stops, prevents or reduces the frequency, rate or extent of extracellular matrix organization. Synonyms: down regulation of extracellular matrix organisation; down regulation of extracellular matrix organization; down regulation of extracellular matrix organization and biogenesis; down-regulation of extracellular matrix organisation; down-regulation of extracellular matrix organi…
Constitutive Signaling by NOTCH1 t(7;9)(NOTCH1:M1580_K2555) Translocation Mutant	REACTOME	0.000295	0.00506359	28.198	28.5714	2	5	152	40549	R-HSA-2660826		ADAM10 NOTCH1	REACTOME_CONSTITUTIVE_SIGNALING_BY_NOTCH1_T(7;9)(NOTCH1:M1580_K2555)_TRANSLOCATION_MUTANT	NOTCH1 t(7;9)(NOTCH1:M1580_K2555) mutant is expressed in a small subset of T-cell acute lymphoblastic leukemia (T-ALL) patients. This mutant protein results from a translocation that joins a portion of intron 24 of the NOTCH1 gene to the promoter sequence of T-cell receptor beta (TCRB), leading to overexpression of a truncated NOTCH1 protein in T-cells and their precursors. The truncated NOTCH1 c…
response to cycloheximide	GO	0.000392	0.00635052	24.6265	25	2	6	152	40548	GO:0046898		KLF4 KLF2	GO_RESPONSE_TO_CYCLOHEXIMIDE	Any process that results in a change in state or activity of a cell or an organism (in terms of movement, secretion, enzyme production, gene expression, etc.) as a result of a cycloheximide stimulus. Cycloheximide (actidione) is an antibiotic produced by some Streptomyces species which interferes with protein synthesis in eukaryotes. Synonym: response to actidione
blood vessel endothelial cell differentiation	GO	0.000392	0.00635052	24.6265	25	2	6	152	40548	GO:0060837		NOTCH1 NRP1	GO_BLOOD_VESSEL_ENDOTHELIAL_CELL_DIFFERENTIATION	The process in which a relatively unspecialized cell acquires specialized features of a blood vessel endothelial cell, a thin flattened cell that lines the inside surfaces of blood vessels
coronary artery morphogenesis	GO	0.000392	0.00635052	24.6265	25	2	6	152	40548	GO:0060982		NOTCH1 NRP1	GO_CORONARY_ARTERY_MORPHOGENESIS	The process in which the anatomical structures of coronary arteries are generated and organized. Coronary arteries are blood vessels that transport blood to the heart muscle
cellular response to laminar fluid shear stress	GO	0.000392	0.00635052	24.6265	25	2	6	152	40548	GO:0071499		KLF4 KLF2	GO_CELLULAR_RESPONSE_TO_LAMINAR_FLUID_SHEAR_STRESS	Any process that results in a change in state or activity of a cell (in terms of movement, secretion, enzyme production, gene expression, etc.) as a result of a laminar fluid shear stress stimulus. Laminar fluid flow is the force acting on an object in a system where the fluid is moving across a solid surface in parallel layers
positive regulation of early endosome to late endosome transport	GO	0.000392	0.00635052	24.6265	25	2	6	152	40548	GO:2000643		DAB2 MSN	GO_POSITIVE_REGULATION_OF_EARLY_ENDOSOME_TO_LATE_ENDOSOME_TRANSPORT	Any process that activates or increases the frequency, rate or extent of early endosome to late endosome transport
regulation of epithelial to mesenchymal transition involved in endocardial cushion formation	GO	0.000392	0.00635052	24.6265	25	2	6	152	40548	GO:1905005		ENG TGFB1	GO_REGULATION_OF_EPITHELIAL_TO_MESENCHYMAL_TRANSITION_INVOLVED_IN_ENDOCARDIAL_CUSHION_FORMATION	Any process that modulates the frequency, rate or extent of epithelial to mesenchymal transition involved in endocardial cushion formation
regulation of vascular smooth muscle cell differentiation	GO	0.000392	0.00635052	24.6265	25	2	6	152	40548	GO:1905063		ENG KIT	GO_REGULATION_OF_VASCULAR_SMOOTH_MUSCLE_CELL_DIFFERENTIATION	Any process that modulates the frequency, rate or extent of vascular smooth muscle cell differentiation. Synonyms: regulation of VSMC differentiation; regulation of vascular associated smooth muscle cell differentiation
signal transducer, downstream of receptor, with protein tyrosine kinase activity	GO	0.000503	0.00779082	21.8487	22.2222	2	7	152	40547	GO:0004716		KDR KIT	GO_SIGNAL_TRANSDUCER,_DOWNSTREAM_OF_RECEPTOR,_WITH_PROTEIN_TYROSINE_KINASE_ACTIVITY	Conveys a signal from an upstream receptor or intracellular signal transducer by catalysis of the reaction: ATP + a protein-L-tyrosine = ADP + a protein-L-tyrosine phosphate. Synonyms: receptor signaling protein tyrosine kinase activity; receptor signalling protein tyrosine kinase activity
SMAD protein import into nucleus	GO	0.000503	0.00779082	21.8487	22.2222	2	7	152	40547	GO:0007184		SPTBN1 TGFB1	GO_SMAD_PROTEIN_IMPORT_INTO_NUCLEUS	The directed movement of a SMAD proteins from the cytoplasm into the nucleus. Pathway-restricted SMAD proteins and common-partner SMAD proteins are involved in the transforming growth factor beta receptor signaling pathways. Synonym: SMAD protein nuclear translocation
high-density lipoprotein particle binding	GO	0.000503	0.00779082	21.8487	22.2222	2	7	152	40547	GO:0008035		CD36 GPIHBP1	GO_HIGH-DENSITY_LIPOPROTEIN_PARTICLE_BINDING	Interacting selectively and non-covalently with high-density lipoprotein particle, a lipoprotein particle with a high density (typically 1.063-1.21 g/ml) and a diameter of 5-10 nm that contains APOAs and may contain APOCs and APOE. Synonym: HDL binding
facial nerve structural organization	GO	0.000503	0.00779082	21.8487	22.2222	2	7	152	40547	GO:0021612		NRP2 NRP1	GO_FACIAL_NERVE_STRUCTURAL_ORGANIZATION	The process that contributes to the act of creating the structural organization of the facial nerve. This process pertains to the physical shaping of a rudimentary structure. This sensory and motor nerve supplies the muscles of facial expression and the expression and taste at the anterior two-thirds of the tongue. The principal branches are the superficial opthalmic, buccal, palatine and hyomand…
hypothalamus cell differentiation	GO	0.000503	0.00779082	21.8487	22.2222	2	7	152	40547	GO:0021979		NRP2 NRP1	GO_HYPOTHALAMUS_CELL_DIFFERENTIATION	The differentiation of cells that will contribute to the structure and function of the hypothalamus
regulation of blood vessel remodeling	GO	0.000503	0.00779082	21.8487	22.2222	2	7	152	40547	GO:0060312		FLT4 TGFB1	GO_REGULATION_OF_BLOOD_VESSEL_REMODELING	Any process that modulates the rate, frequency or extent of blood vessel remodeling, the reorganization or renovation of existing blood vessels
sympathetic ganglion development	GO	0.000503	0.00779082	21.8487	22.2222	2	7	152	40547	GO:0061549		NRP2 NRP1	GO_SYMPATHETIC_GANGLION_DEVELOPMENT	The process whose specific outcome is the progression of a sympathetic ganglion over time, from its formation to the mature structure. Synonym: sympathetic ganglia development
CHL1 interactions	REACTOME	0.000503	0.00779082	21.8487	22.2222	2	7	152	40547	R-HSA-447041		ITGA1 NRP1	REACTOME_CHL1_INTERACTIONS	Close homolog of L1 (CHL1) is a member of the L1 family of cell adhesion molecules expressed by subpopulations of neurons and glia in the central and peripheral nervous system. CHL1 like L1 promotes neuron survival and neurite outgrowth. CHL1 shares the basic structural arrangement of L1 family members yet in contrast to all the members it is not capable of forming homophilic adhesion. The second…
MAPK1 (ERK2) activation	REACTOME	0.000503	0.00779082	21.8487	22.2222	2	7	152	40547	R-HSA-112411		IL6ST JAK1	REACTOME_MAPK1_(ERK2)_ACTIVATION	Mitogen-activated protein kinase kinase MAP2K2 (also known as MEK2) is a dual threonine and tyrosine recognition kinase that phosphorylates and activates MAPK1 (ERK2) (Ohren et al. 2004; Roskoski 2012).
cardiac ventricle formation	GO	0.000627	0.00919399	19.6265	20	2	8	152	40546	GO:0003211		MEF2C NOTCH1	GO_CARDIAC_VENTRICLE_FORMATION	The developmental process pertaining to the initial formation of a cardiac ventricle from unspecified parts. A cardiac ventricle receives blood from a cardiac atrium and pumps it out of the heart
regulation of somitogenesis	GO	0.000627	0.00919399	19.6265	20	2	8	152	40546	GO:0014807		LFNG NOTCH1	GO_REGULATION_OF_SOMITOGENESIS	Any process that modulates the frequency, rate or extent of somitogenesis
cGMP-mediated signaling	GO	0.000627	0.00919399	19.6265	20	2	8	152	40546	GO:0019934		CD36 PDE2A	GO_CGMP-MEDIATED_SIGNALING	Any intracellular signal transduction in which the signal is passed on within the cell via cyclic GMP (cGMP). Includes production of cGMP, and downstream effectors that further transmit the signal within the cell. Synonym: cGMP-mediated signalling
vestibulocochlear nerve development	GO	0.000627	0.00919399	19.6265	20	2	8	152	40546	GO:0021562		NRP2 NRP1	GO_VESTIBULOCOCHLEAR_NERVE_DEVELOPMENT	The process whose specific outcome is the progression of the vestibulocochlear nerve over time, from its formation to the mature structure. This sensory nerve innervates the membranous labyrinth of the inner ear. The vestibular branch innervates the vestibular apparatus that senses head position changes relative to gravity. The auditory branch innervates the cochlear duct, which is connected to t…
cerebral cortex tangential migration	GO	0.000627	0.00919399	19.6265	20	2	8	152	40546	GO:0021800		NRP2 NRP1	GO_CEREBRAL_CORTEX_TANGENTIAL_MIGRATION	The migration of cells in the cerebral cortex in which cells move orthogonally to the direction of radial migration and do not use radial glial cell processes as substrates for migration
type I transforming growth factor beta receptor binding	GO	0.000627	0.00919399	19.6265	20	2	8	152	40546	GO:0034713		ENG TGFB1	GO_TYPE_I_TRANSFORMING_GROWTH_FACTOR_BETA_RECEPTOR_BINDING	Interacting selectively and non-covalently with a type I transforming growth factor beta receptor. Synonyms: GO:0005103; GO:0005116; GO:0005120; TGF-beta type I binding; babo binding; babo ligand; baboon binding; baboon ligand; baboon receptor ligand; sax binding; sax ligand; saxophone binding; saxophone ligand; thickveins binding; thickveins ligand; tkv binding; tkv ligand; transforming growth f…
lipid phosphatase activity	GO	0.000627	0.00919399	19.6265	20	2	8	152	40546	GO:0042577		PLPP1 PLPP3	GO_LIPID_PHOSPHATASE_ACTIVITY	Catalysis of the reaction: a phospholipid + H2O = a lipid + phosphate
surfactant homeostasis	GO	0.000627	0.00919399	19.6265	20	2	8	152	40546	GO:0043129		EPAS1 ADGRF5	GO_SURFACTANT_HOMEOSTASIS	Any process involved in the maintenance of a steady-state level of the surface-active lipoprotein mixture which coats the alveoli
venous blood vessel morphogenesis	GO	0.000627	0.00919399	19.6265	20	2	8	152	40546	GO:0048845		ENG NOTCH1	GO_VENOUS_BLOOD_VESSEL_MORPHOGENESIS	The process in which the anatomical structures of venous blood vessels are generated and organized. Veins are blood vessels that transport blood from the body and its organs to the heart. Synonyms: vein morphogenesis; venous morphogenesis
positive regulation of vasculogenesis	GO	0.000627	0.00919399	19.6265	20	2	8	152	40546	GO:2001214		KDR RAMP2	GO_POSITIVE_REGULATION_OF_VASCULOGENESIS	Any process that activates or increases the frequency, rate or extent of vasculogenesis. Synonym: positive regulation of vascular morphogenesis
Calcitonin-like ligand receptors	REACTOME	0.000627	0.00919399	19.6265	20	2	8	152	40546	R-HSA-419812		CALCRL RAMP2	REACTOME_CALCITONIN-LIKE_LIGAND_RECEPTORS	The calcitonin peptide family comprises calcitonin, amylin, calcitonin gene-related peptide (CGRP), adrenomedullin (AM) and intermedin (AM2). Calcitonin is a 32 amino acid peptide, involved in bone homeostasis (Sexton PM et al, 1999). Amylin is a product of the islet beta-cell (Cooper GJ et al, 1987), along with insulin and probably has a hormonal role in the regulation of nutrient intake (Young …
MAPK3 (ERK1) activation	REACTOME	0.000627	0.00919399	19.6265	20	2	8	152	40546	R-HSA-110056		IL6ST JAK1	REACTOME_MAPK3_(ERK1)_ACTIVATION	Mitogen-activated protein kinase kinase MAP2K1 (also known as MEK1) is a dual threonine and tyrosine recognition kinase that phosphorylates and activates MAPK3 (ERK1) (Ohren et al. 2004; Roskoski 2012a).
