# Supplementary material for: Single-cell RNA sequencing reveals cancer stem-like cells and dynamics in tumor microenvironment during cholangiocarcinoma progression
Source: Front Cell Dev Biol. 2023 Nov 10;11:1250215. doi: 10.3389/fcell.2023.1250215 (PMC10667919; doi:10.3389/fcell.2023.1250215)
Supplement: Supplementary file 9 [file Table1.XLSX]

## Sheet: Sheet1
Primer name	Sequence
CD24 forward	TGCTCCTACCCACGCAGATT
CD24 reverse	GGCCAACCCAGAGTTGGAA
CD133 forward	TTACCTGGTGATTTGCCACA
CD133 reverse	CCTGGGGCTGCTGTTTATTA
GAPDH forward	CGACCACTTTGTCAAGCTCA
GAPDH reverse	AGGGGAGATTCAGTGTGGTG
